# Supplementary material for: Integrated analysis of muscle lncRNA and mRNA of Chinese indigenous breed Ningxiang pig in four developmental stages
Source: Front Vet Sci. 2024 Oct 21;11:1465389. doi: 10.3389/fvets.2024.1465389 (PMC11533148; doi:10.3389/fvets.2024.1465389)
Supplement: Supplementary file 1 [file Data_Sheet_1.ZIP]

Archive with 8 entries (8 files):
- muscle.mRNA.DE.mean.fpkm.xls
- supplementary 1  lncRNA_Class.xls
- supplementary 2 N30D_M_vs_N90D_M_deseq2.xls
- supplementary 3 N90D_M_vs_N150D_M_deseq2.xls
- supplementary 4 N150D_M_vs_N210D_M_deseq2.xls
- supplementary 5 kegg_muscle_enrich_30vs90_up_list_gene.add_geneName.xls
- supplementary 6 kegg_muscle_enrich_90vs150_up_list_gene.add_geneName.xls
- supplementary 7 kegg_muscle_enrich_150vs210_down_list_gene.add_geneName.xls
