# Supplementary material for: Integrated analysis of muscle lncRNA and mRNA of Chinese indigenous breed Ningxiang pig in four developmental stages
Source: Front Vet Sci. 2024 Oct 21;11:1465389. doi: 10.3389/fvets.2024.1465389 (PMC11533148; doi:10.3389/fvets.2024.1465389)
Supplement: Supplementary file 1 [file Data_Sheet_1.ZIP › muscle.mRNA.DE.mean.fpkm.xls]

seq	N30D_M	N90D_M	N150D_M	N210D_M
Pig.07720	0.002669	0.0	0.167125	0.067018
Pig.05173	0.02613	0.072021	0.133154	0.18562
Pig.08911	0.15879	0.088132	0.020766	0.0
Pig.13986	0.793612	0.230015	0.124575	0.00716
Pig.18045	1.576851	1.606351	0.287392	0.940745
Pig.02082	0.0	0.278234	0.091056	0.113335
Pig.03350	0.0	0.331425	0.122494	0.191577
Pig.01493	0.004998	0.046218	0.00862	0.34997
Pig.05554	0.038639	0.106851	0.142983	0.207842
Pig.00198	0.02302	0.045365	0.116213	0.154884
Pig.06386	0.173837	0.119549	0.092074	0.026036
Pig.04672	0.051162	0.05289	0.044379	0.230296
Pig.04673	0.031843	0.013717	0.083703	0.155533
Pig.09758	0.004968	0.0	0.06427	0.188296
Pig.09254	0.046551	0.005958	0.07331	0.180389
Pig.07307	0.118702	0.122222	0.3524	0.391328
Pig.16574	0.146383	0.039134	0.067852	0.006699
Pig.19212	0.199384	0.251562	1.499616	1.449528
Pig.02772	0.292776	0.039621	0.02456	0.006122
Pig.09098	0.622634	0.172416	0.158846	0.13255
Pig.09984	0.230984	0.152643	0.037598	0.035168
Pig.19819	0.133901	0.496528	0.125929	0.066378
Pig.12125	0.215353	0.066386	0.022978	0.00698
Pig.07596	0.273791	0.250795	0.02603	0.026331
Pig.13449	0.159986	0.029796	0.358457	0.269592
Pig.10512	0.083431	0.011109	0.245235	0.028078
Pig.09704	0.072571	0.418307	0.060142	0.055843
Pig.21063	0.003817	0.009272	0.149405	0.028753
Pig.20330	0.261086	0.118634	0.090153	0.018802
Pig.13928	0.106922	0.009263	0.0	0.0
Pig.02022	0.215638	0.323823	0.046893	0.027292
Pig.14534	0.19631	0.124862	0.092455	0.022124
Pig.01348	0.132367	0.011705	0.0	0.0
Pig.05942	0.008936	0.0	0.336252	0.052257
Pig.07097	0.0	0.0	1.058523	0.0
Pig.22208	0.159452	0.023666	0.014014	0.0
Pig.18052	0.164133	0.020047	0.02999	0.019297
Pig.14771	0.009406	0.246646	0.02987	0.054589
Pig.11149	0.0	0.012574	0.21185	0.022179
Pig.13207	0.285732	0.225993	0.55231	1.231481
Pig.07744	0.508213	0.22932	0.023481	0.065824
Pig.10429	0.054472	0.084673	0.252382	0.149417
Pig.10651	0.241851	0.175187	0.070944	0.011971
Pig.12882	0.092579	0.370322	0.212654	0.896143
Pig.19974	0.0	0.012846	0.136994	0.0
Pig.12456	0.028793	0.011125	0.030328	0.182589
Pig.05783	0.013508	0.003954	0.231875	0.005394
Pig.00503	0.591329	0.239286	0.194534	0.097307
Pig.20436	0.036722	0.041975	0.180348	0.194096
Pig.21426	0.102417	0.027776	0.190059	0.215948
Pig.03587	0.306773	0.090962	0.087278	0.018353
Pig.01798	0.30356	0.061491	0.389626	0.475637
Pig.12219	0.076616	0.287002	0.553527	0.7786
Pig.14607	0.580385	0.257076	0.209278	0.03256
Pig.07345	0.0122	0.0	0.14614	0.064522
Pig.17367	0.100066	0.2084	0.072576	0.021655
Pig.00066	0.159525	0.252747	0.38089	0.436046
Pig.10323	0.697735	0.354752	0.074785	0.025644
Pig.00811	0.07067	0.103447	0.356414	0.275221
Pig.13178	0.350559	0.174041	0.102171	0.060566
Pig.09913	0.194098	0.374762	0.389085	0.073323
Pig.15990	0.258017	0.041224	0.065646	0.021654
Pig.18024	0.706152	0.38115	0.142236	0.047281
Pig.08386	0.212425	0.515171	0.1758	0.055105
Pig.07612	0.174881	0.065743	0.086296	0.0
Pig.19820	0.456363	0.323517	0.067675	0.058133
Pig.12139	0.173212	0.040508	0.026781	0.007029
Pig.05850	0.265829	0.196128	0.128535	0.0
Pig.22999	0.351496	0.369653	0.115554	0.032251
Pig.03564	0.513849	0.662874	0.1202	0.0
Pig.10423	0.006949	0.261011	0.085859	0.038784
Pig.11674	0.212954	0.267482	0.0	0.0332
Pig.03679	0.140274	0.07052	0.08348	0.016418
Pig.17971	0.136009	0.096195	0.381231	0.447006
Pig.20158	0.417278	0.0	0.160223	0.0
Pig.10037	0.464958	0.185479	0.442817	0.046772
Pig.18200	0.071146	0.296341	0.15659	0.12941
Pig.05589	0.094682	0.104946	0.022275	0.0
Pig.19421	0.303034	0.082306	0.046224	0.0
Pig.20580	0.207262	0.0	0.135791	0.039213
Pig.08335	0.062756	0.0	0.555327	0.217733
