# Supplementary material for: Integrated analysis of muscle lncRNA and mRNA of Chinese indigenous breed Ningxiang pig in four developmental stages
Source: Front Vet Sci. 2024 Oct 21;11:1465389. doi: 10.3389/fvets.2024.1465389 (PMC11533148; doi:10.3389/fvets.2024.1465389)
Supplement: Supplementary file 1 [file Data_Sheet_1.ZIP › supplementary 1 lncRNA_Class.xls]

## Sheet: lncRNA分类统计表
Type	lncRNA num
sense_intron_overlap	47
intergenic	1443
antisense	828
sense_exon_overlap	817
bidirection	35
