# Supplementary material for: Integrated analysis of muscle lncRNA and mRNA of Chinese indigenous breed Ningxiang pig in four developmental stages
Source: Front Vet Sci. 2024 Oct 21;11:1465389. doi: 10.3389/fvets.2024.1465389 (PMC11533148; doi:10.3389/fvets.2024.1465389)
Supplement: Supplementary file 1 [file Data_Sheet_1.ZIP › supplementary 2 N30D_M_vs_N90D_M_deseq2.xls]

transcript_id	N210D_L1_count	N210D_L2_count	N210D_L3_count	N210D_F1_count	N210D_F2_count	N210D_F3_count	N210D_M1_count	N210D_M2_count	N210D_M3_count	N150D_L1_count	N150D_L2_count	N150D_L3_count	N150D_F1_count	N150D_F2_count	N150D_F3_count	N150D_M1_count	N150D_M2_count	N150D_M3_count	N90D_L1_count	N90D_L2_count	N90D_L3_count	N90D_F1_count	N90D_F2_count	N90D_F3_count	N90D_M1_count	N90D_M2_count	N90D_M3_count	N30D_L1_count	N30D_L2_count	N30D_L3_count	N30D_F1_count	N30D_F2_count	N30D_F3_count	N30D_M1_count	N30D_M2_count	N30D_M3_count	N210D_L1_tpm	N210D_L2_tpm	N210D_L3_tpm	N210D_F1_tpm	N210D_F2_tpm	N210D_F3_tpm	N210D_M1_tpm	N210D_M2_tpm	N210D_M3_tpm	N150D_L1_tpm	N150D_L2_tpm	N150D_L3_tpm	N150D_F1_tpm
MSTRG.10024.1	2	2	9	20	15	9	2	7	2	0	2	0	13	3	3	4	6	2	1	6	4	6	7	7	3	3	7	11	11	21	6	0	6	5	5	6	0.1	0.1	0.45	0.98	1.09	0.6	0.13	0.49	0.13	0.0	0.12	0.0	0.75
MSTRG.1004.1	1	2	0	11	5	4	0	1	0	1	1	1	0	2	0	2	4	0	0	0	0	2	0	1	0	2	1	0	0	1	1	2	4	0	2	0	0.01	0.02	0.0	0.12	0.08	0.07	0.0	0.02	0.0	0.01	0.01	0.02	0.0
MSTRG.1004.2	0	0	0	2	0	0	0	0	0	0	0	0	0	2	0	0	0	0	0	0	0	0	0	0	0	0	0	0	2	0	0	0	0	0	0	0	0.0	0.0	0.0	0.22	0.0	0.0	0.0	0.0	0.0	0.0	0.0	0.0	0.0
MSTRG.10045.2	2	0	1	1	0	0	0	0	0	1	4	1	0	1	0	2	2	0	2	0	0	1	1	3	1	3	1	1	0	0	0	1	3	2	1	0	0.1	0.0	0.05	0.05	0.0	0.0	0.0	0.0	0.0	0.06	0.25	0.08	0.0
MSTRG.10063.1	0	0	0	0	2	0	854	861	970	0	13	4	5	8	0	987	871	861	1	4	0	9	1	0	534	651	666	0	1	1	0	2	4	1166	1159	1291	0.0	0.0	0.09	0.0	0.82	0.0	294.54	329.02	341.03	0.0	4.57	1.85	1.63
MSTRG.10070.1	2	3	3	7	3	3	21	9	7	11	11	5	0	1	6	0	0	10	12	6	10	3	4	6	3	10	4	7	11	5	17	8	7	15	22	2	0.11	0.16	0.16	0.38	0.26	0.22	1.44	0.63	0.48	0.65	0.71	0.4	0.0
MSTRG.10070.3	0	0	0	3	0	0	0	0	0	0	0	0	0	3	0	0	2	0	0	0	0	1	0	0	1	0	0	0	0	0	0	0	0	0	0	0	0.0	0.0	0.0	0.82	0.0	0.0	0.0	0.0	0.0	0.0	0.0	0.0	0.0
MSTRG.10080.1	0	0	0	0	0	0	0	0	0	0	6	0	0	0	0	0	0	0	0	0	0	0	0	3	0	0	0	0	0	0	0	0	0	0	2	0	0.0	0.0	0.0	0.0	0.0	0.0	0.0	0.0	0.0	0.0	0.52	0.0	0.0
MSTRG.10080.2	0	0	0	0	0	0	1	2	0	0	0	0	0	1	0	1	1	2	0	0	0	0	0	0	0	0	5	0	0	1	0	0	0	0	0	4	0.0	0.0	0.0	0.0	0.0	0.0	0.15	0.34	0.0	0.0	0.01	0.0	0.0
MSTRG.10098.1	1	0	1	0	0	0	0	0	0	0	0	0	0	0	0	0	0	0	0	3	6	2	0	2	0	0	2	0	0	0	3	1	2	0	0	1	0.07	0.0	0.07	0.0	0.0	0.0	0.0	0.0	0.0	0.0	0.0	0.0	0.0
MSTRG.10098.2	0	0	0	0	0	0	0	0	0	0	0	0	0	0	0	0	0	0	0	0	0	0	0	0	1	0	0	0	0	0	0	0	0	0	0	0	0.0	0.0	0.0	0.0	0.0	0.0	0.0	0.0	0.0	0.0	0.0	0.0	0.0
MSTRG.10109.1	0	0	0	0	0	0	1	3	0	0	0	0	0	0	0	1	0	1	1	0	0	0	0	0	3	0	2	1	0	0	3	0	0	0	0	0	0.0	0.0	0.0	0.0	0.0	0.0	0.04	0.14	0.0	0.0	0.0	0.0	0.0
MSTRG.10117.3	8	7	15	45	54	47	12	14	15	24	35	12	19	16	11	9	11	10	22	8	17	24	21	19	14	9	7	12	23	17	32	21	14	10	10	14	0.27	0.24	0.53	1.54	2.75	2.22	0.53	0.69	0.65	0.95	1.5	0.64	0.77
MSTRG.10121.1	15	23	13	48	48	51	35	35	30	28	29	36	16	35	10	25	33	32	48	41	53	58	24	48	36	25	38	17	20	36	48	39	64	25	24	25	0.05	0.08	0.04	0.17	0.25	0.24	0.16	0.17	0.14	0.11	0.12	0.19	0.06
MSTRG.10162.1	8	15	23	51	25	36	45	29	23	32	8	22	16	18	13	18	12	37	49	60	25	46	38	44	38	20	22	34	34	24	35	35	52	21	20	37	0.35	0.63	1.01	2.17	1.57	2.11	2.54	1.79	1.29	1.6	0.43	1.41	0.79
MSTRG.10162.2	3	0	0	0	0	0	0	0	0	0	0	0	0	0	0	0	0	0	0	0	0	0	0	0	0	0	0	0	0	0	0	0	0	0	0	0	0.57	0.0	0.0	0.0	0.0	0.0	0.0	0.0	0.0	0.0	0.0	0.0	0.0
MSTRG.10166.1	20	9	27	19	3	5	5	1	3	17	51	28	2	7	5	2	1	14	72	75	70	25	20	23	6	9	8	15	8	16	80	71	43	3	4	5	0.45	0.2	0.63	0.43	0.1	0.15	0.15	0.03	0.09	0.47	1.45	0.96	0.06
MSTRG.10167.2	8	5	0	0	3	0	0	1	0	0	14	0	5	1	0	2	0	1	4	10	7	5	0	6	7	10	10	4	6	6	0	0	10	5	0	17	0.18	0.11	0.0	0.0	0.1	0.0	0.0	0.03	0.0	0.0	0.41	0.0	0.12
MSTRG.10167.4	0	0	3	3	2	13	3	0	3	7	3	0	3	9	3	0	8	0	10	8	10	4	18	6	3	12	3	3	2	3	5	3	9	4	13	0	0.0	0.0	0.04	0.05	0.05	0.29	0.05	0.0	0.06	0.14	0.05	0.0	0.06
MSTRG.10167.5	0	0	6	19	3	0	1	0	5	2	0	2	0	0	2	0	4	1	0	0	0	0	0	0	0	0	0	0	0	0	0	4	0	0	0	0	0.0	0.0	0.19	0.53	0.12	0.0	0.05	0.0	0.18	0.05	0.0	0.09	0.0
MSTRG.10221.1	1	3	5	5	1	3	916	1144	1722	0	1	3	2	1	2	796	1513	170	0	1	0	22	2	6	977	940	939	0	3	3	2	1	10	1589	1448	2150	0.1	0.29	0.49	0.46	0.14	0.38	113.66	155.23	214.77	0.0	0.12	0.45	0.22
MSTRG.10261.1	2	0	1	12	3	6	2	5	3	3	6	1	5	2	2	1	8	3	6	1	2	6	5	2	2	5	2	0	2	3	4	8	1	1	2	2	0.02	0.0	0.02	0.17	0.07	0.12	0.04	0.11	0.06	0.05	0.11	0.02	0.08
MSTRG.10262.1	2	0	1	5	4	8	4	0	0	6	6	3	1	7	2	1	5	3	16	2	2	7	0	10	5	7	4	3	4	10	6	1	4	4	5	4	0.19	0.0	0.09	0.43	0.47	0.96	0.41	0.01	0.0	0.6	0.67	0.42	0.11
MSTRG.10269.1	7	5	20	154	162	78	9	13	1	48	5	24	96	12	35	25	9	45	84	109	119	191	170	266	39	39	30	30	35	134	37	150	21	7	15	15	0.2	0.14	0.6	4.52	7.01	3.13	0.35	0.54	0.04	1.64	0.18	1.06	3.27
MSTRG.10278.1	22	18	28	124	82	70	59	69	42	48	72	34	30	40	26	27	70	47	79	55	89	61	63	73	27	47	26	71	56	70	64	71	86	43	37	65	0.15	0.12	0.2	0.87	0.84	0.67	0.53	0.68	0.38	0.39	0.61	0.35	0.24
MSTRG.10291.1	0	0	0	0	0	0	3	4	3	0	0	0	0	0	0	4	13	0	0	0	0	2	0	0	1	0	0	0	0	0	0	0	0	0	2	0	0.0	0.0	0.0	0.0	0.0	0.0	0.61	0.89	0.62	0.0	0.0	0.0	0.0
MSTRG.10296.1	21	24	29	129	131	148	782	654	506	68	59	57	67	45	38	360	209	213	69	73	78	106	83	99	136	156	104	85	95	86	71	55	64	118	189	110	0.5	0.56	0.71	3.12	4.66	4.89	24.74	22.5	15.96	1.91	1.76	2.05	1.87
MSTRG.10299.1	15	20	27	118	98	105	278	339	262	15	15	9	48	51	49	56	23	107	14	9	16	21	29	20	36	73	88	25	23	41	16	8	23	60	95	56	7.57	9.93	13.16	46.29	63.43	62.4	160.68	219.3	155.66	8.36	9.49	7.42	27.35
MSTRG.10364.1	1	3	5	20	7	6	4	3	3	6	3	6	3	2	5	2	3	1	10	9	4	10	1	9	3	3	3	9	4	10	14	4	15	10	5	6	0.01	0.05	0.07	0.3	0.15	0.12	0.09	0.08	0.06	0.11	0.06	0.14	0.05
MSTRG.10367.1	1	2	6	7	5	1	1	0	0	10	18	5	3	2	1	6	10	2	6	7	7	5	4	0	0	0	0	0	0	1	2	7	4	1	0	0	0.01	0.02	0.05	0.06	0.06	0.01	0.01	0.0	0.0	0.1	0.18	0.06	0.03
MSTRG.10369.2	0	0	0	1	3	0	0	0	0	0	0	0	0	0	1	0	0	0	0	0	3	3	1	0	0	0	0	0	0	0	0	0	0	0	0	0	0.0	0.0	0.0	0.17	0.79	0.0	0.0	0.0	0.0	0.0	0.0	0.0	0.0
MSTRG.10369.3	16	25	23	30	7	21	3	0	1	7	16	12	11	18	5	1	2	3	40	32	44	41	32	53	5	0	1	6	7	25	47	24	31	6	3	6	0.37	0.58	0.56	0.72	0.25	0.69	0.1	0.0	0.03	0.19	0.47	0.43	0.3
MSTRG.10395.1	2	0	0	0	0	0	3	0	0	2	0	0	0	0	2	0	2	1	3	1	1	1	0	2	0	0	0	1	3	1	4	4	5	1	0	2	0.13	0.0	0.0	0.0	0.0	0.0	0.26	0.0	0.0	0.16	0.0	0.0	0.0
MSTRG.10415.1	23	28	28	4	5	3	1	6	2	7	6	27	0	1	1	0	0	2	56	53	59	18	11	18	6	1	1	1	2	1	37	29	17	0	2	3	0.22	0.26	0.28	0.04	0.08	0.04	0.01	0.09	0.03	0.08	0.07	0.39	0.0
MSTRG.10416.1	2	1	0	0	0	0	0	0	0	2	12	4	0	0	0	0	1	0	7	2	4	0	0	0	0	0	0	0	0	0	0	3	1	0	0	0	0.04	0.02	0.0	0.0	0.0	0.0	0.0	0.0	0.0	0.04	0.26	0.11	0.0
MSTRG.10420.3	0	2	0	5	0	2	2	3	7	2	0	0	0	2	0	3	4	0	2	1	1	1	1	2	2	0	1	0	1	0	1	1	1	6	1	0	0.0	0.07	0.0	0.18	0.0	0.1	0.1	0.16	0.34	0.09	0.0	0.0	0.0
MSTRG.10424.2	5	0	0	0	4	2	1	3	0	0	1	0	0	0	0	0	0	0	4	0	0	1	1	2	3	4	1	0	1	6	0	0	3	1	2	0	0.22	0.0	0.0	0.0	0.23	0.12	0.06	0.19	0.0	0.0	0.06	0.0	0.0
MSTRG.10424.3	0	0	0	0	0	0	0	0	1	4	0	0	0	0	0	2	0	3	4	6	10	0	0	0	0	0	0	0	0	0	0	0	0	0	0	0	0.0	0.0	0.0	0.0	0.0	0.0	0.0	0.0	0.07	0.2	0.0	0.0	0.0
MSTRG.10424.5	0	0	0	0	0	0	0	0	0	0	0	0	0	0	0	0	0	0	0	0	0	0	0	0	0	0	0	0	0	0	0	0	0	0	0	0	0.0	0.0	0.0	0.0	0.0	0.0	0.0	0.0	0.0	0.0	0.0	0.0	0.0
MSTRG.10428.1	0	0	1	1	0	0	0	0	0	0	0	1	0	0	0	0	0	0	1	0	0	0	0	0	0	0	0	0	0	0	0	2	0	0	0	0	0.0	0.0	0.04	0.04	0.0	0.0	0.0	0.0	0.0	0.0	0.0	0.06	0.0
MSTRG.1043.3	24	16	8	20	24	9	0	0	18	11	5	9	26	10	8	9	7	10	10	10	3	13	21	45	3	13	9	21	5	35	5	30	15	14	3	20	0.6	0.39	0.22	0.51	0.91	0.33	0.0	0.0	0.59	0.33	0.15	0.35	0.77
MSTRG.10445.3	0	0	0	1	0	0	0	0	0	0	0	0	0	0	0	0	0	0	0	0	0	0	0	1	0	0	0	0	1	0	0	0	0	0	0	0	0.0	0.0	0.0	0.14	0.0	0.0	0.0	0.0	0.0	0.0	0.0	0.0	0.0
MSTRG.10463.1	0	0	0	0	1	0	0	0	0	0	0	0	0	3	0	0	0	0	0	0	0	0	0	0	0	0	0	0	0	0	0	0	0	0	0	0	0.0	0.0	0.0	0.0	0.11	0.0	0.0	0.0	0.0	0.0	0.0	0.0	0.0
MSTRG.10468.3	0	0	0	3	1	0	0	1	0	0	0	0	0	4	0	0	0	0	0	0	0	2	2	0	0	0	4	1	0	5	0	0	0	1	2	2	0.0	0.0	0.0	0.21	0.1	0.0	0.0	0.1	0.0	0.0	0.0	0.0	0.0
MSTRG.10482.1	0	0	0	9	5	2	6	1	0	2	6	2	1	3	1	0	2	2	5	3	2	0	5	1	1	1	3	1	0	1	1	0	4	0	0	0	0.0	0.0	0.0	0.27	0.25	0.1	0.25	0.05	0.0	0.06	0.24	0.1	0.04
MSTRG.1049.1	20	17	38	2	1	4	0	0	0	7	8	21	0	2	3	0	1	3	66	74	106	12	24	33	3	0	0	1	8	1	44	45	72	1	0	0	0.57	0.48	1.12	0.06	0.04	0.16	0.0	0.0	0.0	0.24	0.29	0.91	0.0
MSTRG.1049.2	1	0	0	0	0	1	0	0	0	0	0	0	0	0	0	0	1	0	6	3	0	0	0	0	0	0	0	0	0	0	2	0	1	0	0	0	0.05	0.0	0.0	0.0	0.0	0.07	0.0	0.0	0.0	0.0	0.0	0.0	0.0
MSTRG.10506.1	3	2	3	9	9	6	6	1	3	6	6	6	5	0	1	1	0	0	4	7	1	5	6	3	2	1	0	0	7	6	8	0	3	3	3	3	0.21	0.15	0.24	0.61	0.89	0.56	0.59	0.13	0.3	0.5	0.52	0.65	0.4
MSTRG.10507.1	17	24	9	29	12	12	16	13	21	4	5	4	13	17	24	24	26	21	22	51	22	28	23	27	73	86	104	6	7	17	8	10	13	60	68	118	0.93	1.29	0.5	1.56	0.96	0.89	1.15	1.01	1.5	0.26	0.34	0.34	0.83
MSTRG.10523.1	0	0	0	0	0	0	0	0	0	0	0	0	0	0	0	1	0	0	0	0	0	1	0	0	1	1	4	0	1	0	0	0	0	6	1	4	0.0	0.0	0.0	0.0	0.0	0.0	0.0	0.0	0.0	0.0	0.0	0.0	0.0
MSTRG.1053.1	0	0	0	0	0	0	0	0	0	0	0	0	0	0	0	0	0	0	0	0	0	0	0	0	0	0	0	0	0	0	0	0	0	0	0	0	0.0	0.0	0.0	0.0	0.0	0.0	0.0	0.0	0.0	0.0	0.0	0.0	0.0
MSTRG.1053.3	8092	10018	14136	21657	7604	10123	7237	6199	11213	11550	4865	4400	9275	11950	12439	3309	10007	4663	26502	35734	27688	21846	15947	21144	17254	26167	24405	8399	4754	10549	5918	5587	7317	10597	9794	20353	1359.96	1651.23	2356.7	3240.9	1755.6	2160.16	1507.74	1419.15	2362.3	2213.26	1019.49	1161.68	1778.59
MSTRG.1054.1	2094	4325	2936	2583	1791	2085	1647	1566	2350	1976	2601	1881	1861	3106	3331	2482	6281	2638	4674	4200	4393	3898	2362	1661	11038	8697	12238	5059	3310	4346	1867	4569	3180	6513	7801	20610	573.29	1161.33	786.55	593.76	652.04	699.96	540.84	569.09	785.56	608.69	888.64	821.88	576.19
MSTRG.1054.2	986581	1120085	1117653	1820060	956673	1148813	842832	661333	821453	1291720	1018045	767847	1558581	1952425	1496393	586822	1463057	684998	3391206	3950332	3402508	2953583	2293285	2276936	2157734	2494397	2258889	1844376	970432	1545647	817547	952122	1018129	1200094	1365768	1619838	274188.32	305303.04	303759.48	423955.07	353273.08	390968.54	280693.78	243714.83	278510.35	403631.42	353015.48	340625.7	489831.31
MSTRG.10558.3	851	895	1285	3432	3344	3175	2831	2206	1796	2487	2040	2246	1190	1032	847	1045	1439	2030	3426	3185	3326	2967	2170	3139	1726	1731	1330	2455	2735	2963	4083	3221	4371	1736	1670	1637	8.84	9.16	13.96	37.08	52.89	46.63	39.74	33.63	25.09	30.79	26.73	35.51	14.69
MSTRG.1057.1	134	117	203	320	303	268	282	244	213	136	65	133	85	84	115	133	95	154	209	212	234	228	148	231	137	153	131	148	123	186	284	242	341	196	151	141	0.6	0.52	0.95	1.5	2.08	1.7	1.71	1.61	1.29	0.73	0.37	0.9	0.45
MSTRG.1058.1	58	56	63	89	83	99	37	36	60	41	25	59	20	23	41	18	10	39	59	51	48	39	46	43	18	17	14	31	39	33	94	61	69	17	27	28	0.58	0.55	0.66	0.93	1.26	1.4	0.5	0.53	0.81	0.49	0.32	0.9	0.24
MSTRG.10581.1	1	0	1	3	0	0	0	0	0	1	1	2	1	0	0	0	2	4	5	10	6	1	0	4	1	8	1	0	0	0	1	6	4	6	0	4	0.0	0.0	0.0	0.01	0.0	0.0	0.0	0.0	0.0	0.0	0.0	0.01	0.0
MSTRG.10586.1	9	8	3	24	7	19	5	6	10	3	3	2	13	8	25	3	5	3	9	9	4	17	5	7	7	14	7	7	9	13	5	8	13	14	16	25	0.07	0.06	0.03	0.2	0.09	0.21	0.05	0.07	0.11	0.03	0.03	0.02	0.12
MSTRG.1067.2	255	206	158	587	230	304	172	172	221	216	181	160	112	338	478	44	256	71	1659	1321	1002	1226	670	612	760	620	635	261	240	255	138	374	183	244	497	656	72.59	57.52	43.81	139.37	86.59	105.5	58.55	64.64	76.59	68.96	64.03	72.53	35.99
MSTRG.10699.1	0	0	0	1	0	0	0	0	0	0	0	0	0	0	0	0	0	0	0	0	0	0	0	0	0	0	0	0	0	0	0	0	0	0	0	0	0.0	0.0	0.0	0.1	0.0	0.0	0.0	0.0	0.0	0.0	0.0	0.0	0.0
MSTRG.107.1	37	49	72	298	192	235	223	139	104	129	114	131	76	67	73	44	94	94	319	270	321	257	154	286	173	101	112	150	161	203	169	154	221	131	115	139	25.32	32.51	46.98	151.45	164.77	185.05	168.92	118.59	81.88	95.93	97.85	147.7	58.31
MSTRG.10718.1	0	1	0	0	0	0	0	1	0	0	3	0	0	0	0	0	0	0	1	0	1	1	0	3	0	0	0	2	0	0	1	1	0	0	0	0	0.0	0.02	0.0	0.0	0.0	0.0	0.0	0.03	0.0	0.0	0.07	0.0	0.0
MSTRG.10744.1	0	0	1	5	4	0	4	0	0	5	6	1	1	0	1	0	3	0	1	2	2	2	1	7	4	1	2	1	4	5	7	1	2	0	0	0	0.0	0.0	0.01	0.03	0.04	0.0	0.04	0.0	0.0	0.04	0.05	0.01	0.01
MSTRG.10750.1	29	18	44	171	100	136	81	42	49	72	59	42	44	65	17	30	46	44	101	87	78	83	83	123	40	41	22	82	73	80	108	52	125	40	63	55	0.15	0.09	0.24	0.93	0.79	0.99	0.56	0.32	0.34	0.45	0.38	0.33	0.27
MSTRG.10770.1	19	26	45	182	113	134	100	67	67	72	71	66	42	57	39	40	59	53	132	103	112	106	83	139	51	49	40	79	87	100	119	100	112	45	42	59	0.12	0.16	0.31	1.24	1.12	1.24	0.89	0.65	0.58	0.56	0.59	0.65	0.33
MSTRG.10776.1	0	0	0	0	3	0	0	1	0	1	7	0	0	0	0	1	8	1	0	0	0	1	0	0	0	0	5	0	1	0	0	0	0	0	1	0	0.0	0.0	0.0	0.0	0.11	0.0	0.0	0.04	0.0	0.03	0.22	0.0	0.0
MSTRG.10782.1	24	20	43	153	77	99	86	76	104	82	144	41	40	30	31	50	165	47	114	95	81	108	83	105	60	50	42	67	62	76	83	64	95	68	56	64	0.06	0.05	0.12	0.43	0.32	0.38	0.31	0.3	0.38	0.27	0.49	0.17	0.13
MSTRG.10782.2	0	0	8	0	2	0	0	10	4	1	13	0	0	0	0	2	0	0	0	0	0	0	0	0	0	0	0	0	0	1	0	0	0	0	0	0	0.0	0.0	0.06	0.0	0.02	0.0	0.0	0.11	0.04	0.01	0.13	0.0	0.0
MSTRG.10782.3	2	8	0	0	0	0	16	0	0	0	0	0	2	0	0	0	0	0	0	0	0	0	0	0	0	0	0	0	0	0	0	0	0	0	0	5	0.02	0.07	0.0	0.0	0.0	0.0	0.18	0.0	0.0	0.0	0.0	0.0	0.02
MSTRG.10796.1	6	8	9	113	48	67	57	33	21	19	39	21	19	19	12	10	44	27	43	25	39	47	24	49	23	15	18	20	27	40	37	24	42	26	17	22	0.08	0.09	0.11	1.38	0.86	1.12	0.91	0.57	0.33	0.26	0.58	0.38	0.27
MSTRG.10814.1	0	1	5	17	6	7	6	9	7	3	6	2	3	3	2	3	4	7	3	11	7	10	3	4	4	3	2	6	6	6	15	10	18	3	7	6	0.0	0.04	0.2	0.69	0.37	0.37	0.34	0.55	0.37	0.12	0.31	0.15	0.13
MSTRG.10828.1	0	0	1	3	0	0	0	0	0	0	1	0	0	0	0	0	0	0	0	0	3	0	0	4	0	0	0	0	0	2	0	2	11	0	2	2	0.0	0.0	0.03	0.08	0.0	0.0	0.0	0.0	0.0	0.0	0.04	0.0	0.0
MSTRG.10828.2	0	0	0	0	1	1	0	3	0	0	0	2	0	2	1	0	1	0	0	3	0	2	1	0	1	2	1	0	1	0	1	0	0	2	0	2	0.0	0.0	0.0	0.02	0.07	0.06	0.0	0.2	0.0	0.0	0.0	0.14	0.0
MSTRG.10861.1	968	852	1986	3578	4155	3537	2196	2225	1698	3905	3244	2897	1167	842	862	870	1345	2146	5779	4475	4636	3918	3283	4286	1664	1847	1257	2457	2578	3304	4753	2851	4377	1672	1542	978	5.26	4.56	11.31	20.35	34.52	27.29	16.18	17.81	12.44	25.34	22.26	23.93	7.55
MSTRG.10868.1	80	44	96	31	41	24	281	466	345	27	24	16	19	17	18	575	148	66	25	18	31	11	18	21	52	69	55	7	9	16	105	97	94	35	76	33	1.3	0.71	1.63	0.52	1.01	0.55	6.16	11.11	7.54	0.52	0.49	0.4	0.37
MSTRG.1093.1	1	0	1	0	0	0	0	1	1	0	0	0	2	0	0	1	0	0	0	3	0	1	0	1	0	0	0	1	0	0	1	0	0	0	1	0	0.02	0.0	0.03	0.0	0.0	0.0	0.0	0.04	0.03	0.0	0.0	0.0	0.06
MSTRG.10932.1	0	0	0	2	1	0	0	0	0	0	0	0	0	0	0	0	0	0	1	0	0	4	1	0	0	0	0	0	0	0	0	0	0	0	1	1	0.0	0.0	0.0	0.04	0.03	0.0	0.0	0.0	0.0	0.0	0.0	0.0	0.0
MSTRG.10932.2	0	0	0	0	0	1	0	0	0	0	0	0	0	0	1	0	0	0	0	0	0	0	0	3	0	0	0	0	0	1	0	0	0	0	0	0	0.0	0.0	0.0	0.0	0.0	0.03	0.0	0.0	0.0	0.0	0.0	0.0	0.0
MSTRG.10933.1	0	0	0	1	1	1	0	1	0	1	1	0	0	2	0	0	0	0	0	1	0	0	2	2	0	0	0	0	2	1	2	0	2	1	1	0	0.0	0.0	0.0	0.02	0.02	0.02	0.0	0.02	0.0	0.02	0.02	0.0	0.0
MSTRG.1100.1	0	0	0	0	0	0	0	0	0	0	0	0	0	0	0	0	0	0	0	1	2	0	0	0	0	0	0	0	0	0	0	0	0	0	0	0	0.0	0.0	0.0	0.0	0.0	0.0	0.0	0.0	0.0	0.0	0.0	0.0	0.0
MSTRG.11007.1	70	74	125	499	314	331	317	219	179	222	205	176	111	119	87	106	146	198	422	399	382	402	254	400	229	230	196	225	238	284	308	300	379	209	219	207	0.59	0.62	1.11	4.42	4.07	3.98	3.64	2.74	2.05	2.25	2.2	2.27	1.12
MSTRG.11024.1	2	3	9	16	7	14	19	20	20	4	4	6	7	9	2	3	5	7	5	13	15	12	12	16	6	6	7	5	12	10	13	6	9	11	14	15	0.04	0.05	0.16	0.27	0.16	0.33	0.42	0.5	0.45	0.09	0.09	0.15	0.14
MSTRG.11024.2	0	0	0	0	0	0	0	0	0	0	0	0	0	0	0	0	0	0	0	0	0	0	0	0	0	0	0	0	0	0	0	0	0	0	0	0	0.0	0.0	0.0	0.0	0.0	0.0	0.0	0.0	0.0	0.0	0.0	0.0	0.0
MSTRG.11024.3	0	0	0	0	0	0	0	0	0	0	0	0	0	0	0	0	0	0	0	0	0	0	0	0	0	0	0	0	0	0	0	0	0	0	0	0	0.0	0.0	0.0	0.0	0.0	0.0	0.0	0.0	0.0	0.0	0.0	0.0	0.0
MSTRG.11032.1	73	43	93	434	270	262	230	246	155	157	186	168	84	140	83	64	179	179	336	290	297	410	257	386	162	153	96	143	173	226	219	163	300	168	126	156	1.73	0.99	2.28	10.46	9.59	8.63	7.27	8.42	4.88	4.39	5.52	6.03	2.34
MSTRG.11046.1	1	1	5	4	7	1	5	5	5	2	5	3	8	2	2	6	5	7	4	6	9	4	8	4	4	1	2	1	5	8	10	1	14	6	2	2	0.01	0.01	0.04	0.04	0.09	0.01	0.05	0.06	0.06	0.02	0.05	0.04	0.08
MSTRG.11068.1	11	15	18	72	81	60	45	37	32	27	38	39	23	39	27	11	35	45	66	59	54	64	49	58	35	26	12	31	52	47	58	55	71	26	30	37	0.71	0.91	1.15	4.45	7.48	5.14	3.77	3.36	2.68	2.04	3.04	3.79	1.71
MSTRG.11070.1	1	0	0	1	0	0	0	0	1	7	3	0	0	0	0	0	0	1	4	0	3	0	0	3	0	0	0	1	0	0	3	1	0	0	0	0	0.1	0.0	0.0	0.1	0.0	0.0	0.0	0.0	0.13	0.84	0.37	0.0	0.0
MSTRG.11078.3	2	2	1	9	4	5	0	3	1	1	1	0	2	1	1	0	0	0	10	4	10	4	1	4	1	1	0	0	0	3	4	7	3	0	0	0	0.06	0.06	0.04	0.27	0.18	0.2	0.0	0.12	0.04	0.03	0.04	0.0	0.07
MSTRG.11078.6	97	88	125	213	214	169	122	94	89	137	158	147	70	62	65	48	58	67	251	315	275	206	173	216	80	85	56	93	131	191	291	237	247	84	63	97	0.46	0.41	0.62	1.05	1.55	1.14	0.78	0.65	0.57	0.78	0.94	1.06	0.39
MSTRG.11081.2	87	60	104	323	92	312	28	16	21	79	84	88	64	20	36	0	18	14	151	127	118	144	80	113	32	22	11	53	107	38	121	101	110	9	8	11	1.03	0.69	1.28	3.96	1.64	5.2	0.44	0.28	0.33	1.11	1.25	1.59	0.9
MSTRG.11085.2	0	2	7	11	8	3	0	4	0	10	13	8	5	2	3	0	0	0	16	17	12	2	4	16	1	0	1	9	2	7	28	12	16	5	0	0	0.0	0.09	0.33	0.5	0.54	0.19	0.0	0.26	0.0	0.53	0.74	0.56	0.27
MSTRG.1112.1	0	0	0	3	6	8	7	1	4	0	5	1	0	0	1	1	2	3	7	3	4	8	3	2	4	2	1	5	2	1	7	3	3	6	1	0	0.0	0.0	0.0	0.07	0.18	0.22	0.17	0.03	0.11	0.01	0.11	0.03	0.0
MSTRG.11120.1	61	70	127	455	337	361	352	299	184	211	240	163	147	125	76	136	177	191	387	411	405	381	284	497	282	243	180	253	250	327	235	255	425	200	160	266	33.49	37.67	67.23	192.21	236.24	232.43	219.79	209.55	118.57	127.41	165.58	146.54	91.09
MSTRG.11136.1	3	4	5	19	12	8	2	8	9	1	0	3	4	1	0	2	3	8	6	4	8	7	4	6	8	4	3	3	6	5	15	6	6	4	3	7	0.02	0.03	0.04	0.14	0.12	0.08	0.02	0.08	0.08	0.01	0.0	0.03	0.03
MSTRG.11174.1	3	0	1	0	1	1	5	3	7	0	5	0	1	2	3	1	2	0	2	2	0	0	1	0	2	1	4	0	0	0	4	2	0	3	6	4	0.06	0.0	0.02	0.0	0.03	0.03	0.13	0.09	0.19	0.0	0.13	0.0	0.02
MSTRG.11184.2	0	0	0	0	0	0	3	3	0	0	0	0	0	0	0	0	0	0	0	0	0	0	0	0	0	0	2	0	0	0	0	0	0	0	0	1	0.0	0.0	0.0	0.0	0.0	0.0	0.07	0.08	0.0	0.0	0.0	0.0	0.0
MSTRG.11204.1	0	0	0	7	6	4	9	5	3	0	0	0	0	6	0	1	5	9	0	0	0	0	3	8	0	3	0	3	1	6	0	0	0	0	2	2	0.0	0.0	0.0	0.32	0.4	0.25	0.54	0.33	0.18	0.0	0.0	0.0	0.0
MSTRG.11204.2	0	0	2	0	0	0	0	0	0	1	0	0	1	0	0	0	0	0	0	0	0	0	0	0	2	0	0	0	0	0	0	0	0	0	0	0	0.0	0.0	0.13	0.0	0.0	0.0	0.0	0.0	0.0	0.07	0.0	0.0	0.07
MSTRG.11219.1	0	0	0	1	0	0	0	1	2	0	0	0	0	0	0	0	1	0	0	0	0	0	0	0	0	0	3	0	0	0	0	0	0	0	0	0	0.0	0.0	0.0	0.04	0.0	0.0	0.0	0.06	0.12	0.0	0.0	0.0	0.0
MSTRG.11226.1	0	1	0	1	0	0	0	0	0	0	0	0	0	1	0	0	0	0	0	0	0	2	0	0	0	0	1	0	0	0	0	0	1	0	0	0	0.0	0.02	0.0	0.03	0.0	0.0	0.0	0.0	0.0	0.0	0.0	0.0	0.0
MSTRG.11256.1	5	7	5	57	31	39	1	3	5	7	1	3	152	39	79	4	10	8	17	14	7	75	49	135	17	15	12	82	111	90	4	4	4	27	8	16	0.09	0.13	0.1	1.08	0.86	1.01	0.02	0.08	0.12	0.15	0.02	0.08	3.32
MSTRG.11324.1	0	0	0	0	0	0	2	2	0	0	0	0	0	0	0	0	0	0	0	0	0	0	0	0	2	3	3	0	0	0	0	0	0	0	2	2	0.0	0.0	0.0	0.0	0.0	0.0	0.08	0.09	0.0	0.0	0.0	0.0	0.0
MSTRG.11329.1	0	0	0	1	0	0	1	0	1	0	0	0	0	0	0	0	0	0	0	0	1	0	0	1	0	0	4	0	0	0	0	0	0	1	0	0	0.0	0.0	0.0	0.08	0.0	0.0	0.11	0.0	0.11	0.0	0.0	0.0	0.0
MSTRG.1136.1	2	5	6	1	0	2	0	0	0	1	0	0	1	0	0	0	0	0	7	5	0	0	0	2	1	2	0	0	1	0	4	0	4	3	0	1	0.04	0.09	0.12	0.02	0.0	0.05	0.0	0.0	0.0	0.02	0.0	0.0	0.02
MSTRG.11360.1	27	24	29	13	8	24	2	1	8	19	3	7	10	7	16	0	5	3	46	53	29	60	37	71	16	10	14	8	15	19	11	11	34	10	4	17	1.13	0.99	1.26	0.55	0.5	1.39	0.11	0.06	0.44	0.94	0.16	0.45	0.49
MSTRG.11361.1	170	87	180	546	289	277	774	656	753	235	99	73	72	277	80	16	1605	947	343	387	275	534	455	365	1117	1738	1300	105	100	170	89	58	87	492	414	733	12.17	6.12	13.14	37.9	30.03	26.68	72.04	66.65	70.26	19.64	8.88	8.06	6.01
MSTRG.11364.2	0	0	0	0	0	0	0	0	0	0	0	0	0	0	0	0	0	0	0	0	0	0	0	0	0	0	0	0	0	0	0	0	0	0	0	0	0.0	0.0	0.0	0.0	0.0	0.0	0.0	0.0	0.0	0.0	0.0	0.0	0.0
MSTRG.11374.1	30	21	47	139	60	66	69	38	41	65	56	32	34	55	48	21	38	45	104	107	100	69	66	74	76	55	42	52	68	56	76	80	59	60	45	70	0.51	0.34	0.83	2.41	1.54	1.57	1.55	0.93	0.94	1.29	1.18	0.82	0.67
MSTRG.11376.1	0	0	0	4	3	4	1	3	2	1	23	1	0	0	2	0	1	1	5	3	4	1	0	3	1	1	1	0	4	1	0	1	1	1	3	0	0.0	0.0	0.0	0.15	0.14	0.17	0.04	0.14	0.09	0.04	0.93	0.05	0.0
MSTRG.11376.2	0	2	0	6	0	0	0	0	0	0	0	0	0	0	2	0	0	0	1	0	0	0	0	1	1	3	0	1	0	0	0	0	0	1	0	2	0.0	0.57	0.0	1.34	0.0	0.04	0.0	0.0	0.0	0.0	0.0	0.0	0.0
MSTRG.1138.1	3	5	10	11	22	14	15	14	14	2	15	8	4	7	8	3	12	10	18	11	33	22	21	22	22	14	5	2	16	14	23	3	19	12	10	23	0.03	0.04	0.09	0.1	0.29	0.17	0.17	0.18	0.16	0.02	0.17	0.1	0.04
MSTRG.11391.1	8	13	10	73	131	149	55	66	46	8	33	8	47	23	66	24	29	22	41	22	30	131	127	92	44	23	33	215	150	34	26	23	27	47	49	88	0.11	0.18	0.15	1.03	2.72	2.88	1.01	1.33	0.84	0.13	0.57	0.17	0.77
MSTRG.1142.1	6	1	6	16	8	9	14	3	8	11	0	4	2	1	1	1	0	5	8	7	11	8	5	6	4	2	0	1	2	5	9	5	11	1	3	11	0.06	0.01	0.06	0.17	0.13	0.13	0.19	0.04	0.11	0.14	0.0	0.06	0.03
MSTRG.11437.2	3	3	3	4	7	5	86	78	123	3	4	10	6	6	7	29	47	140	7	9	8	7	2	7	73	107	88	4	9	9	20	10	27	168	146	137	0.13	0.13	0.14	0.19	0.47	0.3	5.03	4.98	7.15	0.16	0.21	0.68	0.3
MSTRG.11451.1	11389	13528	7202	7	4	3	3	10	2	1052	768	3199	5	2	1	3	3	3	1896	1767	2458	546	366	522	4	2	4	5	0	1	946	2742	1089	8	0	3	6661.13	7792.55	4058.42	3.12	2.98	2.05	1.99	7.43	1.28	676.66	564.51	3075.53	3.31
MSTRG.11453.1	1	1	1	1	3	0	0	0	0	1	0	0	0	0	0	0	0	2	0	1	7	0	0	0	0	0	0	0	0	0	1	3	3	0	0	2	0.04	0.04	0.04	0.04	0.18	0.0	0.0	0.0	0.0	0.05	0.0	0.0	0.0
MSTRG.11461.1	0	0	0	0	2	0	0	0	0	0	0	0	0	0	0	0	2	1	1	0	0	0	0	5	0	0	0	0	2	1	0	0	0	0	1	0	0.0	0.0	0.0	0.0	0.45	0.0	0.0	0.0	0.0	0.0	0.0	0.0	0.0
MSTRG.11461.5	3	0	0	0	1	2	0	0	0	0	0	1	0	3	0	0	0	0	0	1	2	1	5	1	0	0	0	0	1	0	0	0	2	0	0	0	0.08	0.0	0.0	0.0	0.04	0.08	0.0	0.0	0.0	0.0	0.0	0.04	0.0
MSTRG.11461.7	0	0	0	0	0	0	0	0	1	0	0	0	0	0	0	0	0	0	0	0	0	0	0	0	0	0	0	0	0	0	0	0	0	0	0	0	0.0	0.0	0.0	0.0	0.0	0.0	0.0	0.0	0.03	0.0	0.0	0.0	0.0
MSTRG.11492.1	4	4	8	0	0	3	0	5	0	0	2	1	2	0	7	2	0	1	2	0	6	4	6	3	0	0	0	0	2	4	4	4	1	0	0	1	0.07	0.07	0.14	0.0	0.0	0.07	0.0	0.13	0.0	0.0	0.04	0.02	0.03
MSTRG.11492.3	17	15	22	38	4	13	0	5	0	11	0	10	3	7	15	0	0	12	14	2	0	23	23	26	0	0	8	21	8	14	15	6	46	11	15	19	0.11	0.1	0.16	0.27	0.04	0.13	0.0	0.05	0.0	0.09	0.0	0.1	0.03
MSTRG.11492.4	0	0	0	0	22	11	16	0	3	0	13	0	0	0	0	0	10	0	18	22	31	0	0	18	25	22	0	0	0	0	0	7	0	0	0	0	0.0	0.0	0.0	0.0	0.23	0.11	0.15	0.0	0.03	0.0	0.11	0.0	0.0
MSTRG.1156.1	0	0	0	0	0	1	0	0	0	0	4	0	0	0	0	0	1	0	1	1	0	0	0	1	0	0	0	0	0	0	2	0	0	0	1	0	0.0	0.0	0.0	0.0	0.0	0.02	0.0	0.0	0.0	0.0	0.09	0.0	0.0
MSTRG.11572.1	0	0	4	1	4	2	1	1	0	2	1	0	1	0	0	0	4	0	1	0	0	3	1	3	1	0	1	0	2	2	0	0	0	0	1	0	0.0	0.0	0.26	0.06	0.37	0.17	0.08	0.09	0.0	0.15	0.08	0.0	0.07
MSTRG.11573.2	41	34	72	216	118	146	137	112	90	108	104	67	65	139	48	101	75	71	143	107	106	104	105	135	70	114	64	66	69	113	128	91	159	58	52	75	0.26	0.22	0.48	1.45	1.16	1.34	1.2	1.06	0.78	0.83	0.85	0.66	0.5
MSTRG.11580.1	0	0	0	0	0	3	2	0	0	0	2	0	0	0	0	0	0	3	0	0	0	0	0	0	0	0	0	0	0	0	0	0	1	0	0	0	0.0	0.0	0.0	0.0	0.0	0.61	0.4	0.0	0.0	0.0	0.44	0.0	0.0
MSTRG.11596.1	1	0	5	1	0	1	1	1	0	3	2	2	2	2	0	4	20	1	2	3	0	3	2	1	1	2	2	0	0	0	2	2	1	0	0	3	0.04	0.0	0.23	0.04	0.0	0.06	0.06	0.06	0.0	0.16	0.09	0.14	0.08
MSTRG.11596.2	0	0	0	1	1	0	0	0	2	0	0	0	2	0	0	5	0	0	5	5	3	0	1	1	0	1	2	0	0	0	1	1	8	3	3	3	0.0	0.0	0.0	0.1	0.15	0.0	0.0	0.0	0.28	0.0	0.06	0.0	0.3
MSTRG.11637.1	0	0	2	0	4	0	13	17	10	0	4	0	0	1	0	5	8	23	8	11	4	2	3	8	5	16	6	0	0	8	0	6	5	9	14	11	0.0	0.0	0.05	0.0	0.14	0.0	0.4	0.57	0.31	0.0	0.12	0.0	0.0
MSTRG.11661.2	453	362	997	1984	2080	1734	1027	1091	823	1848	1605	1353	618	464	394	397	588	902	2738	1885	1879	1677	1462	1905	826	918	591	1078	1232	1470	2609	1361	2200	772	794	444	9.64	7.59	22.1	43.36	66.81	51.71	29.33	33.88	23.43	46.71	43.04	43.93	15.58
MSTRG.11661.3	57	87	56	84	34	36	29	21	25	46	28	17	42	63	59	7	22	11	203	162	95	105	91	152	60	87	82	37	23	68	23	25	30	51	57	101	2.38	3.56	2.41	3.48	2.07	2.05	1.61	1.28	1.38	2.23	1.46	1.06	2.06
MSTRG.11716.1	0	0	0	3	1	7	0	0	4	1	0	0	2	4	4	0	0	2	1	0	2	12	4	6	4	0	1	9	14	15	0	4	0	3	1	1	0.0	0.0	0.0	0.58	0.3	1.95	0.0	0.0	1.11	0.25	0.0	0.0	0.51
MSTRG.11773.1	5	9	13	8	14	9	11	13	16	6	8	12	16	14	2	12	14	12	18	25	34	23	13	15	12	13	9	14	12	11	19	19	17	24	24	27	0.14	0.26	0.39	0.23	0.61	0.36	0.42	0.54	0.61	0.2	0.29	0.53	0.55
MSTRG.1179.1	19	20	11	33	12	17	11	12	18	13	7	10	12	10	14	14	8	6	26	31	20	24	25	21	17	14	16	18	17	16	23	11	22	12	10	20	0.21	0.22	0.13	0.37	0.2	0.27	0.17	0.2	0.27	0.17	0.1	0.17	0.16
MSTRG.11849.1	0	0	0	3	1	0	0	0	0	0	0	0	0	0	0	1	8	0	0	0	0	0	0	0	0	0	0	0	0	0	0	0	0	2	0	0	0.0	0.0	0.0	0.33	0.17	0.0	0.0	0.0	0.0	0.0	0.0	0.0	0.0
MSTRG.11880.3	2	9	1	3	3	4	0	1	1	0	0	3	2	5	4	0	5	2	6	10	14	8	6	11	1	3	5	7	2	14	4	11	5	3	3	9	0.06	0.28	0.03	0.1	0.15	0.18	0.0	0.05	0.04	0.0	0.0	0.15	0.08
MSTRG.11887.1	0	0	2	0	1	0	0	0	0	0	0	0	0	0	0	0	0	0	0	0	0	0	0	0	0	0	0	0	0	0	1	0	1	0	0	0	0.0	0.0	0.2	0.0	0.14	0.0	0.0	0.0	0.0	0.0	0.0	0.0	0.0
MSTRG.11892.1	1	2	1	16	14	9	15	9	16	5	1	3	2	1	5	14	18	10	11	6	9	12	11	13	38	59	82	17	11	15	9	6	5	36	33	66	0.01	0.02	0.01	0.19	0.24	0.14	0.23	0.15	0.24	0.07	0.01	0.05	0.03
MSTRG.1190.1	0	0	0	0	0	0	0	0	0	0	0	0	0	0	0	0	0	0	0	0	0	0	0	0	0	1	0	0	2	0	0	0	0	2	2	0	0.0	0.0	0.0	0.0	0.0	0.0	0.0	0.0	0.0	0.0	0.0	0.0	0.0
MSTRG.11929.3	49	82	71	54	48	32	0	0	4	31	43	55	27	36	41	3	2	4	142	145	120	117	59	91	21	9	15	44	83	76	120	103	77	9	8	16	0.61	1.0	0.91	0.69	0.89	0.55	0.0	0.0	0.06	0.46	0.66	1.03	0.39
MSTRG.11929.4	0	0	0	4	18	20	6	0	2	0	0	0	9	5	9	6	6	5	0	0	3	22	46	35	0	4	3	35	27	53	0	3	24	11	8	0	0.0	0.0	0.0	0.1	0.6	0.63	0.18	0.0	0.07	0.0	0.0	0.0	0.23
MSTRG.11930.1	11	10	14	9	23	10	1	1	1	12	17	9	6	2	8	0	4	1	32	35	26	19	18	4	2	7	8	12	3	14	50	40	38	10	1	11	0.67	0.6	0.88	0.54	2.06	0.83	0.08	0.09	0.08	0.86	1.31	0.85	0.43
MSTRG.11933.1	13	7	16	82	50	50	2436	2681	2884	15	47	13	36	57	26	2461	2237	2691	19	24	35	67	33	39	1723	2311	1735	19	27	59	44	13	48	3949	4382	3563	0.36	0.19	0.46	2.31	2.08	1.93	89.92	107.66	106.15	0.49	1.62	0.55	1.16
MSTRG.11934.5	12	10	12	10	16	4	43	55	72	93	228	46	11	10	4	25	36	26	99	107	118	36	29	31	44	85	47	6	4	7	34	62	78	110	144	198	0.25	0.21	0.27	0.22	0.51	0.12	1.23	1.7	2.04	2.35	6.1	1.49	0.28
MSTRG.11937.2	2361	2357	4069	2929	2683	3233	738	732	1184	3039	2585	1782	3528	5044	2283	757	2535	2261	9384	8972	9400	5535	5792	6156	2638	3209	3240	2742	1590	3492	1713	1392	1351	1641	1691	2206	37.62	36.97	67.63	48.21	64.79	72.47	15.83	17.06	25.29	57.59	51.92	43.25	66.69
MSTRG.11945.3	0	4	2	11	3	12	212	200	266	22	18	3	3	5	1	141	53	282	16	12	32	19	11	34	151	221	69	3	3	10	17	27	26	204	137	75	0.0	0.06	0.03	0.17	0.07	0.26	4.3	4.41	5.38	0.39	0.34	0.07	0.05
MSTRG.11966.1	0	0	0	0	0	0	0	0	0	2	0	0	0	0	0	0	0	0	1	0	0	0	0	0	0	0	0	0	0	0	0	0	0	0	0	0	0.0	0.0	0.0	0.0	0.0	0.0	0.0	0.0	0.0	1.37	0.0	0.0	0.0
MSTRG.11979.1	0	0	0	21	12	8	3	2	2	3	0	1	3	11	6	1	0	1	1	0	2	6	7	13	8	0	0	7	9	8	5	1	2	1	0	0	0.0	0.0	0.0	0.16	0.13	0.08	0.03	0.02	0.02	0.03	0.0	0.01	0.03
MSTRG.11992.3	0	0	1	0	0	1	0	0	0	0	0	0	0	0	0	0	0	0	0	2	3	0	0	0	0	0	0	0	0	0	10	5	2	2	0	2	0.0	0.0	0.01	0.0	0.0	0.02	0.0	0.0	0.0	0.0	0.0	0.0	0.0
MSTRG.11994.1	0	0	0	1	1	2	0	1	2	0	0	0	2	1	0	0	0	3	8	0	2	1	0	3	0	2	0	2	1	2	1	1	4	1	1	2	0.0	0.0	0.0	0.03	0.04	0.06	0.0	0.03	0.06	0.0	0.0	0.0	0.07
MSTRG.11995.1	0	0	3	20	21	26	4	11	9	10	29	6	5	6	5	3	17	15	17	14	11	10	16	17	3	7	4	7	10	10	24	14	21	2	6	9	0.0	0.0	0.02	0.15	0.22	0.26	0.04	0.12	0.09	0.08	0.26	0.06	0.04
MSTRG.12002.1	1	0	0	3	2	0	14	15	1	0	0	0	2	0	0	0	0	0	3	0	1	2	1	0	0	1	0	0	0	0	1	1	3	2	0	0	0.02	0.0	0.0	0.07	0.08	0.0	0.4	0.47	0.03	0.0	0.0	0.0	0.05
MSTRG.12036.1	0	0	0	1	0	0	0	0	0	0	0	0	0	1	0	0	0	0	0	0	0	0	0	0	0	0	0	0	0	0	0	0	0	0	0	0	0.0	0.0	0.0	0.1	0.0	0.0	0.0	0.0	0.0	0.0	0.0	0.0	0.0
MSTRG.12045.1	300	299	439	1724	1019	1055	1128	1693	1604	383	245	159	921	1064	871	892	879	857	324	322	358	554	578	475	469	1036	529	332	276	680	260	166	342	586	557	760	109.67	107.34	156.0	510.55	486.83	463.71	484.51	808.56	704.35	156.24	111.96	93.73	380.08
MSTRG.12056.1	12	6	9	10	4	9	9	14	23	3	5	2	1	1	5	7	7	1	2	3	1	4	1	2	0	3	0	0	0	0	1	5	3	3	3	3	0.43	0.21	0.33	0.36	0.21	0.45	0.43	0.72	1.09	0.13	0.22	0.11	0.04
MSTRG.12058.1	0	0	0	1	1	1	0	0	2	1	0	0	0	0	0	0	0	0	2	0	0	0	0	0	0	1	0	0	1	2	1	0	0	0	0	0	0.0	0.0	0.0	0.01	0.02	0.02	0.0	0.0	0.03	0.01	0.0	0.0	0.0
MSTRG.12071.1	9	11	14	13	13	7	24	5	8	29	33	26	19	11	11	15	16	6	72	34	60	52	10	14	18	16	16	17	20	23	23	32	40	13	8	12	0.21	0.25	0.34	0.31	0.46	0.23	0.75	0.17	0.25	0.81	0.97	0.93	0.53
MSTRG.12077.2	5	8	4	15	18	14	23	23	37	6	0	15	5	4	3	4	5	23	26	26	33	20	21	23	21	18	11	8	14	19	11	14	19	21	19	27	0.05	0.07	0.03	0.14	0.24	0.18	0.28	0.3	0.43	0.07	0.0	0.2	0.05
MSTRG.1208.1	8	7	17	64	28	36	34	39	11	9	23	16	7	15	7	8	17	17	30	28	25	37	33	34	17	19	14	12	7	36	33	25	37	15	28	21	0.3	0.26	0.61	2.27	1.47	1.78	1.58	1.97	0.53	0.37	1.01	0.88	0.31
MSTRG.12091.1	0	0	0	0	0	1	0	4	0	2	0	0	2	4	3	0	1	2	1	0	3	4	0	2	3	1	0	0	1	0	2	0	1	2	3	0	0.0	0.0	0.0	0.03	0.0	0.09	0.0	0.32	0.0	0.16	0.0	0.0	0.15
MSTRG.12101.1	1	0	0	7	2	3	2	2	0	6	0	1	1	0	0	1	0	3	6	4	6	4	4	1	0	2	1	2	3	3	0	2	6	1	2	1	0.01	0.0	0.0	0.07	0.03	0.04	0.02	0.03	0.0	0.07	0.0	0.01	0.01
MSTRG.12102.1	52	37	111	208	250	237	198	167	179	175	149	107	66	45	34	69	39	107	343	243	269	168	181	180	88	126	65	97	144	183	272	182	255	113	132	70	0.39	0.27	0.86	1.61	2.83	2.49	1.99	1.83	1.79	1.55	1.39	1.21	0.58
MSTRG.12103.1	6	5	11	77	57	45	39	28	25	24	33	17	8	16	19	11	28	31	59	44	58	54	29	75	31	30	9	26	51	44	19	43	54	34	17	36	0.08	0.07	0.14	0.99	1.08	0.79	0.65	0.52	0.41	0.35	0.52	0.32	0.12
MSTRG.12104.1	0	1	0	0	0	1	0	0	0	0	0	1	1	0	0	1	0	2	0	4	0	0	0	0	0	2	1	1	1	0	0	2	0	1	0	1	0.0	0.01	0.0	0.0	0.0	0.02	0.0	0.0	0.0	0.0	0.0	0.02	0.02
MSTRG.12108.5	0	1	0	1	1	1	9	16	4	0	0	0	1	1	0	5	8	6	1	0	1	0	0	3	10	16	4	4	2	2	0	0	1	32	19	23	0.0	0.03	0.0	0.03	0.05	0.05	0.39	0.78	0.17	0.0	0.0	0.0	0.04
MSTRG.12129.1	15	15	17	34	14	43	2	12	17	8	31	14	2	23	32	2	13	8	11	9	11	24	17	15	17	3	6	11	18	13	13	14	13	10	10	19	0.08	0.08	0.09	0.19	0.11	0.32	0.01	0.09	0.12	0.05	0.2	0.11	0.01
MSTRG.1213.1	0	0	1	0	0	1	2	0	1	2	9	0	2	1	0	5	8	1	6	0	1	0	0	1	1	0	0	0	3	0	6	0	0	0	0	1	0.0	0.0	0.05	0.0	0.0	0.07	0.14	0.0	0.07	0.12	0.6	0.0	0.12
MSTRG.12142.1	20	27	27	33	13	17	33	30	45	7	5	6	11	11	29	16	12	19	30	25	9	30	15	26	15	20	26	5	10	9	17	28	26	67	65	86	0.56	0.74	0.78	0.93	0.54	0.66	1.22	1.21	1.66	0.23	0.17	0.25	0.36
MSTRG.12144.2	0	0	0	0	0	2	0	0	0	0	0	0	0	0	0	0	0	0	0	0	0	0	0	0	0	0	0	0	0	0	0	0	0	0	0	0	0.0	0.0	0.0	0.0	0.0	0.43	0.0	0.0	0.0	0.0	0.0	0.0	0.0
MSTRG.12153.3	1	0	0	0	1	0	0	1	0	0	0	0	0	0	0	0	2	0	3	0	0	0	0	0	0	0	0	0	0	0	0	0	0	0	1	0	0.07	0.0	0.0	0.0	0.1	0.0	0.0	0.1	0.0	0.0	0.0	0.0	0.0
MSTRG.12153.4	0	3	5	0	0	2	2	0	0	2	0	1	1	2	0	1	0	2	2	4	6	3	6	6	1	2	0	1	1	3	2	6	2	1	0	6	0.0	0.14	0.24	0.0	0.0	0.13	0.12	0.0	0.0	0.11	0.0	0.07	0.05
MSTRG.12168.3	9	1	7	27	17	13	13	5	16	9	10	6	6	25	4	6	8	10	22	17	27	21	17	34	13	17	11	10	11	14	13	9	12	11	6	30	0.39	0.06	0.3	1.12	1.06	0.72	0.71	0.31	0.87	0.45	0.53	0.41	0.31
MSTRG.12190.1	0	0	0	0	0	0	0	0	0	0	0	0	0	0	0	0	0	0	1	0	0	1	0	0	0	0	0	0	0	0	0	0	1	0	0	0	0.0	0.0	0.0	0.0	0.0	0.0	0.0	0.0	0.0	0.0	0.0	0.0	0.0
MSTRG.12196.6	87	83	87	21	11	6	0	0	0	47	70	26	4	8	6	4	3	0	105	84	70	43	30	29	4	5	1	6	4	13	30	29	105	1	8	6	2.55	2.4	2.65	0.63	0.48	0.24	0.0	0.0	0.0	1.63	2.58	1.16	0.14
MSTRG.1220.1	4	8	6	7	11	12	0	3	2	0	17	8	0	0	6	2	3	6	28	12	20	0	0	9	0	0	0	0	0	11	26	18	23	0	3	0	0.1	0.23	0.17	0.2	0.47	0.48	0.0	0.13	0.08	0.0	0.63	0.33	0.0
MSTRG.1220.3	7	0	9	0	0	0	0	0	0	26	0	2	0	0	0	0	0	0	0	9	5	0	0	0	0	0	0	0	8	0	0	0	7	0	0	0	0.2	0.0	0.25	0.0	0.0	0.0	0.0	0.0	0.0	0.86	0.0	0.1	0.0
MSTRG.1220.4	6	0	12	0	0	0	0	0	0	0	0	0	8	6	0	0	0	0	0	0	4	12	25	9	1	0	8	5	0	0	20	5	2	0	0	0	0.19	0.0	0.35	0.0	0.0	0.0	0.0	0.0	0.0	0.0	0.0	0.0	0.27
MSTRG.1220.5	13	12	16	17	16	21	4	11	6	22	21	9	19	21	6	3	10	6	42	35	26	19	12	27	6	4	1	10	7	16	38	18	29	3	2	0	0.22	0.21	0.29	0.31	0.42	0.51	0.09	0.28	0.15	0.47	0.47	0.23	0.39
MSTRG.12200.1	29	13	37	70	46	52	50	33	34	47	169	34	25	17	8	19	27	35	106	52	103	73	31	80	43	41	27	26	27	31	35	38	101	32	24	33	0.55	0.24	0.73	1.4	1.34	1.42	1.29	0.93	0.88	1.08	4.11	0.99	0.58
MSTRG.12240.1	2	3	8	20	25	25	14	3	10	6	20	5	10	13	0	6	7	5	11	7	16	23	8	16	8	5	6	9	4	12	17	7	9	4	8	10	0.2	0.26	0.74	1.75	3.29	3.02	1.61	0.37	1.15	0.65	2.3	0.73	1.02
MSTRG.12243.1	0	0	0	0	0	0	0	0	0	0	0	0	0	0	0	0	0	0	0	0	0	0	0	0	0	0	0	0	0	1	0	0	0	0	0	1	0.0	0.0	0.0	0.0	0.0	0.0	0.0	0.0	0.0	0.0	0.0	0.0	0.0
MSTRG.12288.1	3	15	4	0	0	0	0	0	0	0	0	0	0	0	0	0	1	0	4	0	0	0	0	0	0	0	0	0	0	0	3	5	19	0	0	0	0.07	0.34	0.1	0.0	0.0	0.0	0.0	0.0	0.0	0.0	0.0	0.0	0.0
MSTRG.12288.2	0	6	7	0	0	0	0	0	0	0	2	0	0	0	0	0	0	0	3	11	9	0	0	2	0	0	0	2	3	0	4	5	0	0	0	0	0.0	0.15	0.19	0.0	0.0	0.0	0.0	0.0	0.0	0.0	0.07	0.0	0.0
MSTRG.12320.3	0	0	8	7	0	0	18	18	46	0	2	4	0	1	5	27	10	7	5	3	1	4	3	0	8	12	11	0	0	4	2	0	0	25	22	10	0.0	0.0	0.11	0.1	0.0	0.0	0.33	0.36	0.83	0.0	0.03	0.08	0.0
MSTRG.12330.4	0	0	0	0	0	0	0	0	0	0	0	0	0	0	0	0	0	0	0	0	0	0	0	0	0	0	0	0	0	0	0	0	0	0	0	0	0.0	0.0	0.0	0.0	0.0	0.0	0.0	0.0	0.0	0.0	0.0	0.0	0.0
MSTRG.1238.1	0	0	0	0	0	0	0	0	2	0	0	0	0	0	0	0	0	0	0	0	0	0	0	0	0	0	0	0	0	0	0	0	0	0	0	1	0.0	0.0	0.0	0.0	0.0	0.0	0.0	0.0	0.12	0.0	0.0	0.0	0.0
MSTRG.12386.1	2	0	3	3	2	4	4	1	1	4	1	6	0	0	0	0	1	2	7	1	4	4	1	3	2	0	0	5	1	3	5	4	2	1	4	1	0.22	0.0	0.33	0.3	0.31	0.57	0.61	0.15	0.14	0.5	0.14	0.96	0.0
MSTRG.12387.4	14	12	21	58	55	42	23	34	21	30	33	15	12	27	9	14	19	25	51	47	33	36	30	32	17	17	10	25	39	26	44	59	67	16	27	13	0.08	0.06	0.12	0.33	0.46	0.33	0.17	0.27	0.15	0.19	0.23	0.13	0.08
MSTRG.12391.3	18	12	14	35	18	23	8	19	21	4	5	11	9	13	25	11	7	13	17	15	11	21	7	17	5	6	2	4	9	11	6	11	10	9	7	4	0.73	0.48	0.59	1.43	1.09	1.29	0.43	1.11	1.13	0.19	0.26	0.68	0.43
MSTRG.12395.1	0	0	0	6	2	4	1	0	0	0	2	0	0	0	0	0	0	5	2	1	2	0	2	5	2	1	0	1	2	0	0	2	1	0	0	0	0.0	0.0	0.0	0.33	0.16	0.3	0.07	0.0	0.0	0.0	0.14	0.0	0.0
MSTRG.12405.1	0	0	0	3	0	0	0	0	0	0	0	0	0	0	0	0	0	0	0	0	0	0	0	0	0	0	0	0	0	0	0	0	0	0	0	0	0.0	0.0	0.0	0.35	0.0	0.0	0.0	0.0	0.0	0.0	0.0	0.0	0.0
MSTRG.1241.1	1	0	5	2	0	1	0	2	0	1	0	0	0	0	2	0	2	1	0	0	0	0	0	0	3	0	0	0	0	0	0	2	0	0	0	2	0.02	0.0	0.08	0.04	0.0	0.02	0.0	0.05	0.0	0.02	0.0	0.0	0.0
MSTRG.1241.2	0	0	0	5	1	0	0	3	0	0	0	3	1	0	0	0	0	2	2	1	2	0	0	2	0	3	1	0	0	2	0	1	3	1	1	0	0.0	0.0	0.0	0.08	0.03	0.0	0.0	0.07	0.0	0.0	0.0	0.08	0.02
MSTRG.12462.6	46	35	65	251	196	200	142	131	85	145	110	105	69	82	42	87	70	88	225	245	253	183	135	193	82	136	86	103	132	178	181	164	183	95	77	81	0.3	0.22	0.44	1.7	1.94	1.84	1.24	1.25	0.74	1.12	0.9	1.04	0.53
MSTRG.12507.2	0	0	0	0	0	0	0	0	0	0	0	0	0	0	0	0	0	0	0	0	0	0	0	0	0	0	1	0	0	0	0	0	0	0	0	0	0.0	0.0	0.0	0.0	0.0	0.0	0.0	0.0	0.0	0.0	0.0	0.0	0.0
MSTRG.12528.1	2	0	4	13	13	19	13	7	7	10	6	1	0	4	2	5	1	2	15	8	7	14	11	7	2	9	7	5	6	10	20	7	13	16	6	3	0.59	0.0	1.16	3.19	5.08	6.54	4.34	2.47	2.48	3.24	2.28	0.51	0.0
MSTRG.12529.1	0	0	0	0	0	0	0	0	0	0	0	0	0	0	1	0	0	0	0	1	0	0	0	0	0	0	0	0	0	1	0	0	0	0	0	0	0.0	0.0	0.0	0.0	0.0	0.0	0.0	0.0	0.0	0.0	0.0	0.0	0.0
MSTRG.12581.1	0	0	0	2	0	0	0	1	0	0	0	0	0	0	0	0	0	0	0	0	0	0	0	0	0	5	0	0	0	0	0	0	0	0	1	0	0.0	0.0	0.0	0.37	0.0	0.0	0.0	0.28	0.0	0.0	0.0	0.0	0.0
MSTRG.12581.2	1	0	0	0	0	0	0	0	0	0	0	0	0	0	0	0	1	1	0	0	0	0	0	0	0	0	2	0	0	0	0	0	0	0	0	0	0.2	0.0	0.0	0.0	0.0	0.0	0.0	0.0	0.0	0.0	0.0	0.0	0.0
MSTRG.12584.1	0	0	0	5	3	0	0	0	0	0	0	0	0	0	0	0	0	0	0	0	0	0	0	0	3	0	0	0	0	0	0	0	1	0	0	0	0.0	0.0	0.0	2.82	2.69	0.0	0.0	0.0	0.0	0.0	0.0	0.0	0.0
MSTRG.12618.1	2	1	4	3	5	3	2	9	16	15	3	2	6	4	0	18	6	4	6	11	14	5	7	6	9	21	3	0	0	5	9	14	16	12	12	5	0.04	0.02	0.09	0.06	0.16	0.09	0.06	0.28	0.45	0.37	0.08	0.06	0.15
MSTRG.12627.1	20	0	9	65	40	9	305	133	367	0	0	0	42	128	92	267	138	21	27	66	0	138	0	55	345	327	271	46	23	22	0	35	18	207	75	460	0.5	0.0	0.23	1.65	1.5	0.32	10.17	4.82	12.19	0.0	0.0	0.0	1.24
MSTRG.1263.3	0	0	0	0	0	0	0	0	0	0	0	0	0	0	0	0	0	0	0	2	0	0	1	0	0	0	0	0	0	0	0	1	0	0	0	0	0.0	0.0	0.0	0.0	0.0	0.0	0.0	0.0	0.0	0.0	0.0	0.0	0.0
MSTRG.12638.1	0	0	0	0	1	1	0	4	0	0	0	1	2	2	0	0	2	0	0	0	0	0	0	0	0	4	1	1	0	1	0	0	0	3	0	3	0.0	0.0	0.0	0.0	0.08	0.08	0.0	0.32	0.0	0.0	0.0	0.09	0.15
MSTRG.12757.4	10	26	14	9	10	7	0	7	3	10	17	18	4	5	7	0	5	0	52	36	39	26	17	43	0	4	4	8	14	7	32	35	44	4	7	6	0.1	0.26	0.15	0.1	0.16	0.1	0.0	0.11	0.04	0.12	0.22	0.28	0.05
MSTRG.12763.1	0	0	0	0	1	1	0	0	0	0	0	0	0	0	0	0	0	0	0	1	0	0	1	0	0	0	0	0	0	0	1	1	0	0	0	0	0.0	0.0	0.0	0.0	0.07	0.07	0.0	0.0	0.0	0.0	0.0	0.0	0.0
MSTRG.1279.1	0	1	0	0	1	0	0	0	0	1	0	0	0	0	0	0	0	0	0	0	0	0	0	0	0	3	0	0	0	0	0	0	2	0	0	0	0.0	0.06	0.0	0.0	0.1	0.0	0.0	0.0	0.0	0.08	0.0	0.0	0.0
MSTRG.1279.2	0	3	0	0	0	1	1	4	1	0	0	0	0	0	0	1	0	0	3	0	0	0	0	1	0	0	0	0	0	0	0	0	0	0	0	0	0.0	0.13	0.0	0.0	0.0	0.06	0.06	0.25	0.06	0.0	0.0	0.0	0.0
MSTRG.1279.3	42	59	27	64	56	38	88	88	69	37	29	30	44	30	28	69	40	56	62	51	51	42	45	41	51	60	48	39	20	45	53	37	51	59	60	80	1.85	2.56	1.23	2.82	3.66	2.3	5.13	5.58	4.02	1.92	1.61	2.03	2.28
MSTRG.12791.1	0	0	0	0	0	0	0	0	0	0	0	0	0	0	0	0	0	0	0	0	0	0	1	0	0	0	0	0	0	0	0	0	0	0	0	0	0.0	0.0	0.0	0.0	0.0	0.0	0.0	0.0	0.0	0.0	0.0	0.0	0.0
MSTRG.12796.1	3	5	2	17	31	18	20	12	11	17	12	6	0	6	4	10	11	11	9	9	11	6	5	14	9	7	7	9	10	14	17	8	18	8	8	0	0.21	0.33	0.17	1.17	3.16	1.65	1.8	1.18	0.99	1.38	1.03	0.66	0.0
MSTRG.12798.1	41	33	68	145	200	140	174	146	107	157	178	120	72	46	58	201	320	111	294	314	321	169	159	229	77	63	43	133	130	216	206	230	391	85	111	104	0.35	0.28	0.61	1.29	2.6	1.69	2.01	1.84	1.23	1.6	1.92	1.56	0.73
MSTRG.12801.1	1	0	1	149	104	45	0	2	0	1	0	0	48	13	5	2	0	0	0	2	2	43	52	53	2	3	0	46	67	64	0	1	0	2	0	1	0.1	0.0	0.1	14.33	15.13	6.06	0.0	0.29	0.0	0.12	0.0	0.0	5.68
MSTRG.12823.1	13	11	16	66	66	54	48	31	30	21	27	19	15	24	15	21	21	33	45	41	52	49	55	61	28	31	20	38	41	47	46	37	53	30	18	42	1.43	1.15	1.74	6.59	10.05	7.53	6.52	4.67	4.09	2.62	3.58	3.21	1.87
MSTRG.12824.1	41	21	59	188	198	162	182	143	134	126	108	108	84	39	37	49	78	134	224	159	169	152	158	197	57	83	76	118	142	128	229	130	231	92	110	70	0.51	0.26	0.77	2.43	3.75	2.85	3.06	2.62	2.24	1.87	1.69	2.05	1.25
MSTRG.12825.1	2	0	5	0	1	6	14	21	8	4	5	1	1	1	1	5	1	18	10	18	9	5	3	5	4	11	7	8	1	3	8	4	10	0	6	11	0.1	0.0	0.27	0.0	0.08	0.42	0.95	1.56	0.54	0.24	0.32	0.08	0.06
MSTRG.12831.2	464	436	355	0	0	0	0	0	3	321	208	178	2	0	0	5	0	1	672	446	321	226	161	136	0	0	0	0	0	0	523	287	736	0	0	0	84.1	77.54	63.78	0.0	0.0	0.0	0.0	0.0	0.6	66.27	47.14	50.94	0.41
MSTRG.12836.1	0	0	0	0	0	0	0	0	0	0	0	0	0	0	0	0	0	0	0	0	0	0	0	1	0	0	0	0	0	0	0	0	0	0	0	0	0.0	0.0	0.0	0.0	0.0	0.0	0.0	0.0	0.0	0.0	0.0	0.0	0.0
MSTRG.12855.2	37	20	40	113	82	76	56	54	41	77	68	52	27	23	39	19	43	60	108	106	103	127	63	90	49	29	27	66	62	60	108	57	110	53	57	44	0.71	0.38	0.78	2.22	2.36	2.03	1.43	1.51	1.05	1.74	1.63	1.5	0.61
MSTRG.12866.1	0	2	0	2	0	8	4	0	4	3	1	8	1	0	2	0	0	4	4	7	5	5	0	2	4	0	3	3	6	2	5	1	3	0	2	1	0.0	0.11	0.0	0.11	0.0	0.59	0.28	0.0	0.28	0.19	0.07	0.66	0.06
MSTRG.1287.1	1	0	0	0	0	0	0	0	0	0	0	0	0	0	1	0	0	0	0	0	0	0	0	0	0	0	0	0	0	0	0	0	0	0	1	0	0.02	0.0	0.0	0.0	0.0	0.0	0.0	0.0	0.0	0.0	0.0	0.0	0.0
MSTRG.12870.5	144	62	150	24	26	20	16	8	7	17	10	63	15	15	21	4	0	14	22	6	10	30	27	36	14	19	13	52	112	34	34	34	22	31	42	28	3.65	1.55	3.95	0.63	0.99	0.71	0.54	0.29	0.24	0.51	0.32	2.43	0.45
MSTRG.12870.6	4	1	3	6	0	3	0	1	1	1	10	8	7	10	0	2	1	0	6	2	5	5	0	3	2	0	3	3	4	6	1	4	4	2	0	0	0.06	0.01	0.04	0.09	0.0	0.05	0.0	0.02	0.02	0.02	0.17	0.17	0.11
MSTRG.12870.7	0	0	1	18	3	3	1	0	0	0	5	6	6	7	14	0	2	0	1	1	1	5	10	2	1	0	0	4	6	0	3	1	1	2	0	2	0.0	0.0	0.06	1.08	0.26	0.26	0.08	0.0	0.0	0.0	0.37	0.55	0.42
MSTRG.1288.1	0	0	0	5	1	4	1	1	0	0	0	0	2	0	3	0	0	0	0	0	0	1	0	2	0	0	0	1	0	0	0	1	0	3	2	2	0.0	0.0	0.0	0.03	0.01	0.03	0.01	0.01	0.0	0.0	0.0	0.0	0.01
MSTRG.12901.1	29	20	20	31	24	23	6	7	7	15	7	6	25	20	34	8	3	11	28	18	22	42	53	44	27	16	15	46	36	38	26	26	40	21	14	23	11.22	7.6	7.51	9.65	12.09	10.66	2.72	3.53	3.24	6.47	3.39	3.75	10.92
MSTRG.12953.2	59	57	86	135	79	58	136	115	163	26	15	26	35	53	38	104	76	60	79	85	41	100	40	75	87	108	79	14	18	37	36	45	55	97	73	235	6.76	6.36	9.81	14.23	12.68	8.56	19.71	18.13	23.79	3.37	2.19	4.62	4.54
MSTRG.12953.3	8	31	5	22	3	7	39	22	29	9	3	3	13	3	32	0	18	6	13	27	15	18	5	3	19	13	20	9	6	6	6	3	9	42	32	135	0.83	3.02	0.47	2.07	0.42	0.88	4.97	3.03	3.7	1.04	0.34	0.44	1.48
MSTRG.12953.4	106	193	154	189	71	111	314	255	406	109	70	25	60	92	153	136	92	71	174	137	110	67	48	115	207	274	178	51	58	89	76	124	121	252	241	626	16.31	29.11	23.46	26.04	15.09	21.74	60.06	53.54	78.45	19.19	13.39	6.05	10.46
MSTRG.12966.1	3	0	1	1	0	1	2	1	0	1	0	0	1	3	0	3	0	3	4	0	6	10	1	4	2	0	1	1	0	1	4	4	10	1	0	4	0.1	0.0	0.03	0.03	0.0	0.04	0.08	0.06	0.0	0.04	0.0	0.0	0.04
MSTRG.13018.2	9	15	14	102	166	376	253	288	235	64	50	12	230	462	122	701	649	96	7	5	5	230	63	35	69	119	40	91	40	36	2	10	5	69	73	65	2.95	4.76	4.4	26.78	69.37	145.01	95.4	120.49	90.46	22.79	19.66	6.2	82.41
MSTRG.1302.1	0	0	0	5	0	1	0	0	0	0	0	0	1	0	1	1	0	0	0	0	0	1	1	0	1	2	8	2	2	4	1	0	1	4	0	0	0.0	0.0	0.0	0.65	0.0	0.18	0.0	0.0	0.0	0.0	0.0	0.0	0.16
MSTRG.13041.1	24	46	15	57	24	32	35	32	48	17	11	13	23	35	95	15	15	8	35	44	32	58	37	44	28	34	28	26	19	34	10	29	22	53	43	134	0.92	1.74	0.6	2.21	1.37	1.7	1.79	1.78	2.45	0.77	0.53	0.77	1.04
MSTRG.1305.1	0	29	0	58	10	0	0	17	0	0	0	0	0	0	0	0	0	0	27	26	0	0	0	0	0	0	0	23	0	0	0	38	0	0	0	21	0.0	0.18	0.0	0.37	0.09	0.0	0.0	0.15	0.0	0.0	0.0	0.0	0.0
MSTRG.1305.2	18	0	12	0	12	29	21	0	22	7	7	16	18	28	46	6	5	14	10	0	28	24	27	25	14	16	14	0	14	17	18	0	49	13	15	0	0.11	0.0	0.08	0.0	0.11	0.26	0.18	0.0	0.19	0.05	0.06	0.15	0.13
MSTRG.13064.3	404	456	448	704	437	505	250	206	218	372	226	155	378	485	415	182	278	140	390	433	406	924	925	858	405	392	363	488	457	740	282	209	366	329	483	495	144.96	160.71	156.49	205.17	205.05	217.99	105.76	96.71	94.05	148.93	101.24	89.66	153.33
MSTRG.13083.1	0	0	0	11	21	10	5	4	2	0	0	0	9	8	9	4	5	3	0	0	2	8	7	6	4	5	3	4	7	9	0	0	0	7	5	8	0.0	0.0	0.0	0.37	1.04	0.46	0.22	0.19	0.09	0.0	0.0	0.0	0.35
MSTRG.13094.2	4	2	2	27	21	16	15	10	5	13	6	10	4	2	4	5	10	6	14	17	15	44	28	18	11	7	14	7	10	15	17	6	13	9	5	17	0.11	0.06	0.06	0.74	0.85	0.62	0.56	0.41	0.18	0.43	0.21	0.4	0.12
MSTRG.13096.1	6	2	10	50	25	26	19	14	9	13	12	12	9	5	10	3	5	10	30	20	14	53	27	45	20	22	16	28	15	16	16	11	16	15	13	14	0.07	0.02	0.12	0.59	0.43	0.42	0.3	0.22	0.14	0.18	0.17	0.21	0.12
MSTRG.13125.1	0	0	1	0	0	1	1	0	0	0	3	0	0	0	0	0	0	0	0	0	0	0	0	0	0	0	0	0	0	1	1	0	0	1	0	0	0.0	0.0	0.04	0.0	0.0	0.05	0.05	0.0	0.0	0.0	0.13	0.0	0.0
MSTRG.13166.1	0	0	0	0	0	0	0	0	0	0	0	0	0	0	0	0	0	2	0	0	0	0	0	0	0	0	0	0	1	0	0	0	0	0	0	0	0.0	0.0	0.0	0.0	0.0	0.0	0.0	0.0	0.0	0.0	0.0	0.0	0.0
MSTRG.1322.2	17	16	28	87	75	55	43	24	25	29	40	17	52	461	40	27	24	45	66	59	53	57	52	96	32	50	26	53	54	59	52	58	66	17	34	39	0.52	0.47	0.86	2.67	3.4	2.29	1.72	1.04	0.99	1.05	1.53	0.79	1.86
MSTRG.13234.1	0	0	1	0	0	0	0	0	0	0	0	0	0	1	0	0	0	0	0	0	2	0	0	0	0	0	0	0	0	2	1	0	2	0	0	0	0.0	0.0	0.17	0.0	0.0	0.0	0.0	0.0	0.0	0.0	0.0	0.0	0.0
MSTRG.13239.4	18	47	36	30	29	24	10	8	31	9	4	27	18	6	48	4	11	22	42	55	56	36	28	50	21	27	15	27	35	30	30	36	64	31	38	62	0.2	0.5	0.41	0.34	0.48	0.37	0.15	0.13	0.45	0.12	0.05	0.45	0.23
MSTRG.13262.1	0	1	0	0	0	0	0	0	0	0	0	0	0	0	0	0	0	0	1	0	0	0	0	0	0	0	0	0	0	0	1	0	0	0	0	0	0.0	0.06	0.0	0.0	0.0	0.0	0.0	0.0	0.0	0.0	0.0	0.0	0.0
MSTRG.13281.1	0	0	0	0	0	0	0	0	0	0	3	0	0	1	0	0	2	0	1	0	0	0	0	0	0	0	0	0	0	0	0	0	0	0	0	0	0.0	0.0	0.0	0.0	0.0	0.0	0.0	0.0	0.0	0.0	0.32	0.0	0.0
MSTRG.13296.3	23	16	15	67	29	44	22	37	33	28	20	26	9	35	24	16	26	19	91	83	82	70	34	69	39	45	29	13	27	43	25	24	23	34	37	70	1.76	1.19	1.15	4.92	3.22	4.46	2.18	3.96	3.23	2.53	1.91	3.08	0.82
MSTRG.13301.1	0	0	0	0	0	0	0	2	0	0	0	0	0	0	0	0	0	0	0	0	0	0	0	0	0	0	0	0	0	0	0	0	0	0	0	0	0.0	0.0	0.0	0.0	0.0	0.0	0.0	0.13	0.0	0.0	0.0	0.0	0.0
MSTRG.13311.2	12	11	17	44	43	46	26	19	18	22	407	20	45	19	22	29	53	20	38	37	32	61	31	41	27	46	38	46	45	53	36	30	29	42	30	47	0.27	0.24	0.39	1.0	1.44	1.43	0.77	0.61	0.53	0.58	11.37	0.68	1.18
MSTRG.13313.1	2	2	3	6	6	5	9	3	7	4	65	5	6	2	8	5	6	12	21	24	4	7	16	10	16	5	10	18	11	23	8	8	11	4	7	23	0.02	0.02	0.04	0.08	0.11	0.09	0.15	0.05	0.11	0.06	1.0	0.09	0.09
MSTRG.13345.1	0	0	0	0	0	0	0	0	0	0	0	0	0	0	0	2	1	0	0	0	0	1	2	3	0	0	1	0	0	0	0	0	0	0	1	0	0.0	0.0	0.0	0.0	0.0	0.0	0.0	0.0	0.0	0.0	0.0	0.0	0.0
MSTRG.13351.1	675	814	562	477	446	468	709	709	1064	470	517	565	792	862	512	804	1805	1159	399	436	455	779	614	370	518	521	547	822	746	807	524	740	672	542	580	1443	59.29	70.27	50.06	39.95	56.23	54.66	80.22	87.67	120.9	47.96	56.85	76.85	80.77
MSTRG.13356.1	30	42	26	70	51	41	25	27	16	33	63	68	48	67	51	84	67	23	121	92	109	133	123	81	55	43	39	82	58	128	177	107	194	32	23	63	0.32	0.44	0.28	0.78	0.83	0.61	0.36	0.42	0.23	0.42	0.85	1.1	0.61
MSTRG.13408.3	4	2	2	886	265	408	319	255	292	4	2	2	298	397	367	258	263	111	2	7	3	647	561	538	472	440	408	567	473	458	5	4	6	743	734	559	0.59	0.38	0.32	128.71	59.29	84.26	64.34	56.46	59.61	0.73	0.42	0.45	55.26
MSTRG.13416.1	0	2	0	6	4	3	4	1	0	3	1	3	1	0	1	1	1	3	1	0	6	3	6	3	3	1	2	4	1	0	7	1	9	0	2	4	0.0	0.04	0.0	0.1	0.11	0.06	0.1	0.03	0.0	0.07	0.03	0.07	0.02
MSTRG.13446.1	69	25	47	97	122	109	85	85	69	59	47	80	47	42	27	22	56	63	121	92	114	121	95	79	58	60	37	48	57	90	145	98	117	56	58	34	10.46	3.72	7.06	13.25	25.41	20.97	15.92	17.55	13.13	10.19	8.79	18.99	8.14
MSTRG.13460.1	33	28	30	78	47	52	49	44	58	12	13	15	20	50	81	35	33	37	42	38	28	51	33	53	58	47	29	25	54	48	37	40	42	88	88	135	0.18	0.15	0.17	0.45	0.4	0.41	0.37	0.35	0.43	0.08	0.09	0.13	0.13
MSTRG.13463.1	23	11	18	44	41	15	25	22	16	55	56	30	9	13	14	5	25	21	60	35	61	38	25	31	19	17	21	16	32	26	54	51	61	7	13	18	0.31	0.14	0.25	0.6	0.81	0.27	0.44	0.43	0.28	0.85	0.93	0.6	0.14
MSTRG.13511.1	12	13	14	94	81	69	62	45	40	41	30	28	36	50	19	26	39	32	79	89	60	62	42	65	33	24	24	47	43	72	87	50	98	27	30	31	0.07	0.08	0.09	0.61	0.77	0.61	0.52	0.41	0.33	0.3	0.23	0.27	0.27
MSTRG.13542.1	15	6	15	55	45	43	27	30	23	23	77	19	18	18	21	10	51	19	40	30	35	51	48	38	24	20	19	19	21	36	24	33	34	39	24	35	0.07	0.03	0.08	0.27	0.32	0.29	0.17	0.21	0.15	0.13	0.46	0.14	0.1
MSTRG.13551.1	7	5	14	13	26	23	15	23	19	13	14	5	8	3	2	3	7	21	35	12	18	15	8	25	10	6	2	5	11	11	26	13	21	13	9	10	0.15	0.1	0.3	0.28	0.81	0.67	0.41	0.71	0.52	0.32	0.37	0.16	0.2
MSTRG.13616.1	2	6	3	48	21	34	25	26	21	9	14	8	4	2	14	14	20	15	18	22	27	53	15	25	19	9	14	7	16	21	19	16	28	9	12	12	0.38	1.29	0.76	9.69	6.75	9.93	7.21	8.27	6.01	2.34	4.17	3.13	1.17
MSTRG.13624.2	1	0	0	1	0	0	0	0	1	0	0	1	0	1	0	0	0	0	1	0	1	0	0	0	0	0	0	0	0	0	0	1	0	0	0	0	0.07	0.0	0.0	0.07	0.0	0.0	0.0	0.0	0.09	0.0	0.0	0.11	0.0
MSTRG.13631.1	2	10	13	53	29	48	28	23	18	20	22	13	10	17	8	7	13	13	34	31	26	25	7	20	8	17	6	19	29	22	28	21	36	20	9	10	0.03	0.14	0.2	0.78	0.63	0.98	0.55	0.48	0.34	0.33	0.39	0.29	0.17
MSTRG.13633.1	9	5	7	34	24	22	7	16	11	7	15	1	10	13	5	4	15	17	7	18	16	15	9	32	11	11	10	9	7	18	14	10	25	11	10	8	0.26	0.15	0.23	1.05	1.11	0.94	0.29	0.71	0.43	0.27	0.58	0.05	0.35
MSTRG.13643.1	3	9	5	7	2	17	5	6	3	7	153	2	5	27	11	18	73	1	9	3	10	9	5	20	4	2	3	5	6	4	3	0	2	3	1	3	0.02	0.05	0.03	0.04	0.02	0.13	0.04	0.05	0.02	0.04	1.02	0.02	0.03
MSTRG.13644.1	11	15	20	75	54	62	42	39	21	55	88	27	13	32	10	17	32	34	56	35	57	54	33	39	35	37	21	22	29	29	57	50	75	29	18	15	0.21	0.3	0.41	1.52	1.61	1.7	1.12	1.12	0.55	1.29	2.17	0.82	0.29
MSTRG.13672.1	2	3	1	5	4	3	1	1	2	3	1	0	1	1	0	0	0	0	4	4	2	4	0	3	2	0	1	9	9	1	2	1	5	0	0	2	0.22	0.33	0.11	0.52	0.63	0.44	0.14	0.15	0.28	0.38	0.14	0.0	0.13
MSTRG.13689.1	191	229	229	1230	817	855	687	531	415	728	534	484	284	278	207	183	320	374	1222	1183	1085	1230	796	1210	585	561	343	707	689	915	903	709	1067	498	403	476	104.64	123.89	121.18	519.33	572.63	550.13	428.88	371.81	266.87	440.71	367.78	435.62	176.38
MSTRG.13691.2	3	6	5	8	4	1	1	4	5	0	1	0	3	7	14	1	4	2	8	2	12	8	2	18	2	4	2	7	3	4	3	2	5	13	8	22	0.03	0.07	0.06	0.09	0.07	0.02	0.01	0.06	0.07	0.0	0.01	0.0	0.04
MSTRG.13696.2	21	4	16	125	95	101	7	10	3	7	2	6	44	45	49	0	1	4	6	2	2	42	39	36	12	0	1	26	29	22	8	9	4	2	2	1	0.23	0.04	0.18	1.39	1.55	1.53	0.11	0.16	0.04	0.09	0.03	0.1	0.56
MSTRG.13720.2	2	10	8	33	26	36	40	28	22	14	22	14	14	12	12	2	11	10	44	29	28	28	19	34	18	26	26	17	19	15	22	30	37	6	9	29	0.01	0.07	0.06	0.25	0.28	0.36	0.38	0.3	0.22	0.12	0.2	0.15	0.12
MSTRG.13773.4	172	168	309	1050	885	817	596	495	369	641	449	403	237	292	187	281	330	389	866	765	761	748	599	797	440	426	289	422	524	640	675	635	909	332	346	347	0.37	0.36	0.7	2.39	2.93	2.52	1.75	1.58	1.08	1.66	1.23	1.32	0.61
MSTRG.13849.4	1	7	6	13	7	12	0	1	0	1	1	2	4	1	1	2	0	1	7	4	14	7	2	11	2	5	0	3	4	5	1	1	2	0	0	0	0.0	0.02	0.02	0.04	0.03	0.05	0.0	0.0	0.0	0.0	0.0	0.01	0.01
MSTRG.13849.6	10	23	21	75	70	53	30	46	31	20	22	19	17	12	17	22	25	33	52	47	74	34	34	47	7	17	21	12	26	30	47	48	48	17	17	16	0.05	0.1	0.1	0.35	0.48	0.33	0.18	0.3	0.19	0.1	0.13	0.13	0.09
MSTRG.13877.1	176	177	342	977	703	721	550	405	330	412	775	389	294	783	199	163	291	332	669	552	592	476	380	549	225	295	198	412	421	442	623	620	679	305	321	235	8.07	8.0	16.2	44.8	47.79	45.51	33.4	26.76	20.04	22.32	44.77	27.41	15.89
MSTRG.13910.1	0	0	0	0	0	0	0	0	0	0	0	0	0	0	0	0	1	0	0	0	1	0	2	0	0	0	0	0	0	2	1	0	0	0	0	0	0.0	0.0	0.0	0.0	0.0	0.0	0.0	0.0	0.0	0.0	0.0	0.0	0.0
MSTRG.1392.1	20	6	28	86	101	72	53	59	50	68	68	44	12	12	19	18	45	57	75	65	67	94	64	96	51	28	11	26	28	51	43	35	60	25	28	30	1.36	0.41	1.97	5.8	10.21	6.73	4.76	5.83	4.52	5.52	5.91	4.7	0.98
MSTRG.13931.1	9	7	10	38	25	34	4	6	18	9	10	1	15	16	20	1	5	8	29	30	9	40	28	37	13	9	21	16	32	22	29	17	8	4	11	8	0.18	0.14	0.21	0.78	0.76	0.96	0.11	0.18	0.48	0.21	0.25	0.03	0.36
MSTRG.13945.4	0	3	1	1	0	2	1	1	2	0	2	0	0	0	2	1	0	1	4	1	2	0	0	1	0	2	1	1	3	1	5	2	1	1	0	0	0.0	0.02	0.01	0.01	0.0	0.02	0.01	0.01	0.01	0.0	0.02	0.0	0.0
MSTRG.13969.1	0	0	0	0	0	0	0	0	0	0	1	0	0	0	0	0	0	0	0	0	0	0	0	0	0	0	0	0	0	0	0	0	0	0	1	1	0.0	0.0	0.0	0.0	0.0	0.0	0.0	0.0	0.0	0.0	1.01	0.0	0.0
MSTRG.14030.1	0	0	0	0	0	0	0	0	0	0	0	0	0	0	0	0	0	0	0	0	0	0	0	1	0	0	1	0	0	0	0	0	0	1	0	0	0.0	0.0	0.0	0.0	0.0	0.0	0.0	0.0	0.0	0.0	0.0	0.0	0.0
MSTRG.14047.2	0	0	0	6	2	10	4	7	11	0	3	1	4	3	0	3	1	2	1	6	0	5	0	3	3	1	3	2	7	15	3	3	3	8	4	7	0.0	0.0	0.0	0.33	0.2	0.82	0.35	0.55	0.81	0.0	0.25	0.1	0.3
MSTRG.14073.1	0	0	0	0	0	0	0	0	0	0	0	0	0	0	0	0	0	1	0	0	0	0	0	0	1	0	0	0	0	0	0	0	0	0	0	3	0.0	0.0	0.0	0.0	0.0	0.0	0.0	0.0	0.0	0.0	0.0	0.0	0.0
MSTRG.14079.2	0	0	0	0	0	0	1	1	0	0	0	0	0	0	0	0	7	0	0	0	0	0	0	0	2	1	2	0	0	0	0	1	0	0	3	3	0.0	0.0	0.0	0.0	0.0	0.0	0.02	0.02	0.0	0.0	0.0	0.0	0.0
MSTRG.14081.2	82	159	188	794	564	553	551	407	287	400	335	260	193	173	160	225	236	303	690	699	740	723	441	703	352	434	273	432	418	538	599	474	607	345	295	368	4.34	8.28	10.2	41.57	43.94	39.91	38.33	30.82	19.94	24.85	22.27	21.1	11.95
MSTRG.14096.2	11	11	15	84	42	40	49	33	35	20	24	17	10	7	6	12	20	15	34	41	53	66	25	35	51	47	23	25	23	35	47	25	43	31	32	45	0.72	0.66	0.98	5.21	3.86	3.4	4.05	2.96	2.89	1.45	1.92	1.63	0.76
MSTRG.14100.2	1	0	2	0	0	5	0	0	0	0	0	0	0	0	0	0	0	0	0	0	0	0	0	2	0	1	0	3	2	2	0	0	2	0	0	0	0.02	0.0	0.05	0.0	0.0	0.16	0.0	0.0	0.0	0.0	0.0	0.0	0.0
MSTRG.14107.1	86	65	126	337	237	284	284	175	125	193	191	149	159	227	100	73	138	135	305	254	291	243	178	285	124	123	111	193	200	192	291	225	340	121	110	141	0.57	0.42	0.88	2.34	2.4	2.67	2.55	1.71	1.11	1.53	1.6	1.51	1.25
MSTRG.14108.1	1	1	2	0	0	1	1	0	0	1	2	0	1	1	0	1	0	0	0	3	0	0	0	1	0	0	1	2	1	2	0	0	2	0	1	2	0.01	0.01	0.02	0.0	0.0	0.02	0.02	0.0	0.0	0.01	0.03	0.0	0.01
MSTRG.14109.1	0	1	1	5	2	1	1	0	4	4	5	0	0	0	3	1	1	1	2	2	2	2	1	6	3	3	0	0	0	2	0	2	1	5	2	3	0.0	0.02	0.02	0.09	0.06	0.03	0.03	0.0	0.1	0.09	0.12	0.0	0.0
MSTRG.14141.2	0	0	0	0	0	0	0	0	0	0	0	0	0	0	0	0	0	0	0	0	0	0	0	0	0	0	0	0	1	0	0	0	0	0	0	0	0.0	0.0	0.0	0.0	0.0	0.0	0.0	0.0	0.0	0.0	0.0	0.0	0.0
MSTRG.14141.3	2	3	2	13	8	7	6	10	6	13	5	3	2	7	0	4	3	7	12	18	13	12	5	12	2	7	1	7	7	3	6	4	10	3	10	13	0.03	0.05	0.04	0.21	0.18	0.15	0.12	0.23	0.13	0.25	0.1	0.08	0.04
MSTRG.14160.1	0	0	1	4	3	2	1	2	0	0	0	0	0	1	1	0	2	1	3	1	3	2	4	3	1	4	3	0	5	4	7	3	6	1	0	1	0.0	0.0	0.03	0.1	0.11	0.07	0.03	0.07	0.0	0.0	0.0	0.0	0.0
MSTRG.14176.1	4	2	2	78	114	101	216	201	89	114	300	22	48	58	25	53	75	194	38	30	46	44	17	38	38	46	35	73	90	67	29	30	51	85	83	49	0.03	0.02	0.02	0.69	1.49	1.22	2.49	2.53	1.02	1.16	3.23	0.29	0.49
MSTRG.14176.2	2	4	2	5	19	8	34	45	17	3	72	0	5	9	8	14	6	37	8	1	2	14	7	14	10	3	6	8	27	10	6	6	0	9	9	5	0.08	0.12	0.06	0.18	0.94	0.36	1.52	2.16	0.75	0.12	3.05	0.0	0.21
MSTRG.14187.1	2	1	2	7	6	0	7	5	4	12	4	3	1	1	3	2	2	0	9	8	3	2	7	10	1	3	3	2	2	3	13	2	3	2	2	2	0.47	0.26	0.4	1.5	1.96	0.0	2.05	1.74	1.32	3.61	1.3	1.19	0.36
MSTRG.14202.1	0	0	0	0	0	0	0	0	0	0	0	0	1	0	1	0	0	0	1	0	0	1	0	0	1	0	0	0	0	0	0	0	0	2	0	0	0.0	0.0	0.0	0.0	0.0	0.0	0.0	0.0	0.0	0.0	0.0	0.0	0.26
MSTRG.14216.1	3	1	2	5	6	9	0	3	11	6	0	2	0	8	1	3	1	1	7	7	7	8	2	11	1	7	1	3	6	2	8	10	7	3	4	4	0.05	0.02	0.04	0.09	0.16	0.23	0.0	0.08	0.26	0.13	0.0	0.05	0.0
MSTRG.14218.1	108	111	175	685	503	553	416	385	291	338	301	241	223	190	136	190	255	237	540	579	524	556	388	581	322	286	205	432	388	416	510	490	661	277	258	298	40.19	40.66	63.31	206.04	244.54	247.5	181.59	187.32	129.83	140.44	140.18	144.69	93.64
MSTRG.14224.1	6	0	5	11	7	10	1	1	0	4	0	0	2	6	0	0	0	0	1	0	2	0	2	2	0	0	2	0	0	0	0	4	0	0	0	0	0.02	0.0	0.02	0.05	0.04	0.05	0.01	0.01	0.0	0.02	0.0	0.0	0.01
MSTRG.14224.2	0	4	0	0	0	4	0	0	2	0	1	0	0	0	9	0	0	0	0	2	0	5	0	2	0	0	0	0	1	4	0	0	0	0	0	1	0.0	0.02	0.0	0.0	0.0	0.04	0.0	0.0	0.02	0.0	0.01	0.0	0.0
MSTRG.14260.3	20	8	19	33	38	27	28	26	17	11	15	10	8	8	6	4	7	24	31	32	12	18	19	17	12	20	6	5	12	12	23	35	36	24	14	10	0.07	0.03	0.07	0.13	0.21	0.14	0.14	0.14	0.08	0.05	0.07	0.05	0.04
MSTRG.14272.1	0	0	0	0	0	0	0	0	0	0	0	0	0	0	0	0	0	0	0	0	0	0	0	0	0	0	0	0	1	0	0	0	0	0	0	0	0.0	0.0	0.0	0.0	0.0	0.0	0.0	0.0	0.0	0.0	0.0	0.0	0.0
MSTRG.14272.4	0	0	0	0	0	0	0	0	2	0	0	0	0	0	0	3	0	0	0	0	0	0	0	0	1	7	1	0	0	0	0	0	0	0	2	1	0.0	0.0	0.0	0.0	0.0	0.0	0.0	0.0	0.6	0.0	0.0	0.0	0.0
MSTRG.14272.5	0	0	0	0	0	0	0	2	0	0	0	0	0	0	0	0	1	0	0	0	0	0	0	0	0	3	0	0	0	0	0	0	0	3	0	0	0.0	0.0	0.0	0.0	0.0	0.0	0.0	0.22	0.0	0.0	0.0	0.0	0.0
MSTRG.1430.1	5	3	12	28	17	47	73	41	16	10	8	5	9	11	5	8	3	13	28	22	17	17	26	41	7	8	18	36	28	20	12	11	30	5	14	26	0.14	0.07	0.3	0.71	0.63	1.61	2.43	1.48	0.53	0.3	0.24	0.17	0.26
MSTRG.1430.2	4	3	2	11	23	46	17	14	17	3	12	1	11	3	5	0	6	5	17	10	17	4	5	4	0	5	8	5	20	17	4	2	10	3	10	10	0.23	0.21	0.16	0.69	2.16	4.0	1.4	1.26	1.41	0.21	0.99	0.14	0.84
MSTRG.14319.1	280	254	356	1139	837	941	631	511	368	454	481	417	332	301	324	207	237	337	790	640	726	627	514	727	295	347	232	405	480	586	991	696	896	305	259	317	1.23	1.1	1.64	5.24	5.63	5.88	3.76	3.31	2.18	2.39	2.67	2.79	1.74
MSTRG.14342.2	19	14	16	65	103	66	28	17	13	20	24	26	25	15	31	9	12	19	64	43	69	65	55	60	16	16	20	35	46	62	54	52	55	28	26	43	2.82	2.04	2.28	8.57	20.79	12.22	5.06	3.47	2.47	3.34	4.42	5.98	4.2
MSTRG.14343.1	2	7	11	3	1	4	3	6	1	12	4	7	8	4	1	3	4	1	7	6	7	2	1	1	2	1	0	5	0	3	4	7	18	0	0	1	0.09	0.32	0.53	0.14	0.07	0.26	0.19	0.42	0.06	0.67	0.24	0.5	0.44
MSTRG.14349.1	0	0	0	0	0	0	1	0	0	0	0	0	0	0	0	0	0	0	0	0	0	0	0	0	0	0	0	0	0	0	0	0	0	0	0	0	0.0	0.0	0.0	0.0	0.0	0.0	0.18	0.0	0.0	0.0	0.0	0.0	0.0
MSTRG.14369.1	14	19	3	0	0	0	0	0	0	1	0	5	0	0	0	0	0	0	18	18	1	6	5	0	0	0	0	0	0	0	0	2	3	0	0	1	0.31	0.41	0.07	0.0	0.0	0.0	0.0	0.0	0.0	0.03	0.0	0.17	0.0
MSTRG.14384.2	22	11	6	44	27	41	2	8	0	16	20	3	44	48	58	2	4	11	2	1	2	16	15	11	3	5	1	32	25	26	34	21	25	8	2	2	3.85	1.81	1.04	6.83	6.45	8.99	0.43	1.9	0.0	3.19	4.36	0.83	8.87
MSTRG.14394.1	0	1	0	4	0	1	0	0	0	0	0	0	0	3	0	0	0	0	0	1	0	0	0	0	0	0	0	0	0	0	0	0	0	0	0	0	0.0	0.03	0.0	0.12	0.0	0.04	0.0	0.0	0.0	0.0	0.0	0.0	0.0
MSTRG.14398.1	3	2	10	64	28	20	16	9	7	13	8	7	10	25	10	1	4	10	18	13	6	43	14	17	6	5	7	16	9	15	17	7	7	6	6	12	0.03	0.02	0.12	0.73	0.47	0.31	0.23	0.14	0.1	0.16	0.11	0.12	0.14
MSTRG.14401.1	0	2	0	5	2	5	1	1	0	3	1	0	0	1	4	0	0	7	4	2	3	3	4	1	0	1	1	1	4	2	4	0	0	0	1	3	0.0	0.04	0.0	0.11	0.07	0.16	0.03	0.03	0.0	0.08	0.03	0.0	0.0
MSTRG.14409.1	454	472	588	1763	1670	1637	1386	1146	865	1354	1132	1167	678	565	526	661	783	852	2153	2183	2181	1742	1270	1848	929	924	606	1304	1290	1501	1969	1778	2165	929	807	835	7.53	7.7	10.17	30.15	41.91	38.14	30.91	27.78	19.21	26.67	23.63	29.45	13.33
MSTRG.14413.4	2	0	1	0	0	3	582	888	904	0	0	1	0	2	0	571	1031	5542	2	0	1	19	7	5	903	1005	508	0	2	1	1	0	8	1274	1028	2098	1.01	0.0	0.8	0.0	0.3	1.77	380.37	651.79	609.44	0.0	0.0	0.95	0.0
MSTRG.14425.1	9	8	12	30	25	10	13	16	12	13	19	11	3	10	6	5	11	10	25	22	19	35	31	35	1	7	9	12	7	16	23	17	29	6	3	9	0.02	0.02	0.03	0.07	0.08	0.03	0.04	0.05	0.03	0.03	0.05	0.04	0.01
MSTRG.14434.1	4	3	3	24	16	19	23	21	6	14	20	2	7	4	1	7	10	12	18	25	14	14	16	15	9	18	4	16	8	19	20	10	10	9	9	10	1.32	0.81	1.04	6.36	6.63	7.25	8.74	8.76	2.35	5.06	7.74	1.02	2.66
MSTRG.14469.1	0	0	0	0	0	1	0	0	0	0	0	0	0	1	0	0	0	0	3	2	1	0	0	0	0	0	0	0	0	0	1	1	1	0	0	1	0.0	0.0	0.0	0.0	0.0	0.02	0.0	0.0	0.0	0.0	0.0	0.0	0.0
MSTRG.14491.7	5	2	8	13	13	15	9	6	8	9	14	8	5	6	3	2	3	4	15	3	11	9	11	3	4	6	5	2	6	6	14	7	16	7	6	3	0.09	0.03	0.15	0.23	0.34	0.37	0.2	0.14	0.18	0.19	0.3	0.21	0.09
MSTRG.14496.1	0	0	0	0	0	0	0	0	0	0	1	0	0	0	0	0	0	0	0	0	0	0	0	0	0	0	0	0	0	0	0	0	1	0	0	0	0.0	0.0	0.0	0.0	0.0	0.0	0.0	0.0	0.0	0.0	0.28	0.0	0.0
MSTRG.14497.1	0	0	1	1	0	0	1	0	0	0	2	0	0	0	0	0	0	0	0	0	0	0	0	0	0	0	0	0	0	0	0	2	0	0	0	0	0.0	0.0	0.23	0.2	0.0	0.0	0.29	0.0	0.0	0.0	0.59	0.0	0.0
MSTRG.14499.1	3	0	2	12	5	9	0	11	2	14	4	3	5	2	1	0	1	0	5	2	5	7	2	0	2	1	0	1	3	3	6	8	4	2	2	1	0.09	0.0	0.05	0.37	0.23	0.38	0.0	0.48	0.09	0.47	0.14	0.14	0.17
MSTRG.14500.1	0	0	0	1	0	0	0	1	0	2	0	0	1	0	0	0	0	0	0	0	0	0	0	0	0	0	1	0	0	1	0	0	1	0	0	0	0.0	0.0	0.0	0.08	0.0	0.0	0.0	0.11	0.0	0.18	0.0	0.0	0.09
MSTRG.14501.1	0	4	0	0	0	0	0	0	0	2	0	0	0	0	1	0	0	0	1	0	0	1	1	0	0	0	0	0	1	0	0	1	0	0	0	0	0.0	0.24	0.0	0.0	0.0	0.0	0.0	0.0	0.0	0.14	0.0	0.0	0.0
MSTRG.14505.1	0	0	0	0	0	0	0	0	0	0	0	0	0	0	0	0	0	0	0	0	0	0	0	0	0	0	0	0	0	0	0	0	0	0	0	0	0.0	0.0	0.0	0.0	0.0	0.0	0.0	0.0	0.0	0.0	0.0	0.0	0.0
MSTRG.14505.2	7	11	13	41	42	30	47	42	29	26	12	30	6	7	2	15	37	20	40	26	45	51	39	34	24	28	11	32	23	19	21	16	44	18	16	22	0.07	0.11	0.13	0.43	0.65	0.42	0.63	0.62	0.4	0.31	0.15	0.46	0.07
MSTRG.14505.3	0	0	0	1	0	2	1	0	3	0	3	0	0	0	1	4	26	4	0	0	0	0	0	0	1	1	1	0	0	0	0	0	0	0	0	0	0.0	0.0	0.0	0.11	0.0	0.21	0.11	0.0	0.32	0.0	0.29	0.0	0.0
MSTRG.14506.1	0	0	0	0	1	0	0	1	0	0	1	0	0	0	1	9	9	0	0	0	0	1	2	0	2	0	0	0	1	1	0	0	0	0	0	1	0.0	0.0	0.0	0.0	0.03	0.0	0.0	0.03	0.0	0.0	0.03	0.0	0.0
MSTRG.14514.1	6	10	4	14	24	20	25	22	10	10	6	14	6	6	1	3	9	10	25	30	22	24	11	18	12	9	5	11	13	10	13	14	23	11	15	13	0.13	0.21	0.09	0.3	0.78	0.59	0.71	0.69	0.3	0.26	0.15	0.44	0.15
MSTRG.14522.1	0	0	0	0	0	0	0	0	1	0	0	0	0	0	0	0	0	0	0	0	1	0	0	1	0	0	0	0	0	0	0	0	0	0	0	0	0.0	0.0	0.0	0.0	0.0	0.0	0.0	0.0	0.08	0.0	0.0	0.0	0.0
MSTRG.14523.1	0	0	0	0	0	1	0	0	0	0	0	0	0	0	0	0	0	0	0	0	0	0	0	0	0	0	0	1	0	0	0	0	0	0	0	0	0.0	0.0	0.0	0.0	0.0	0.38	0.0	0.0	0.0	0.0	0.0	0.0	0.0
MSTRG.1453.2	3	3	5	7	5	7	5	6	0	5	3	7	4	1	7	0	0	4	14	10	7	6	5	3	7	0	6	12	7	3	25	6	19	0	3	4	0.06	0.05	0.1	0.14	0.14	0.18	0.13	0.17	0.0	0.1	0.08	0.21	0.09
MSTRG.14540.1	0	0	0	1	0	0	0	0	1	0	0	0	0	0	0	0	0	0	2	0	1	0	0	1	0	0	0	0	0	0	0	0	1	1	0	2	0.0	0.0	0.0	0.01	0.0	0.0	0.0	0.0	0.02	0.0	0.0	0.0	0.0
MSTRG.14556.2	0	2	0	0	1	0	0	2	2	0	0	4	2	0	0	0	0	1	4	2	9	1	3	1	1	1	0	0	0	0	2	1	3	4	2	1	0.0	0.05	0.0	0.0	0.04	0.0	0.0	0.08	0.07	0.0	0.0	0.16	0.06
MSTRG.14560.1	4	4	6	17	9	14	0	4	5	7	35	6	13	44	12	0	1	6	7	19	6	8	9	9	4	2	3	2	2	1	11	16	9	1	4	3	0.03	0.03	0.05	0.13	0.1	0.15	0.0	0.04	0.05	0.06	0.32	0.07	0.11
MSTRG.14561.1	0	0	3	2	3	3	0	0	0	0	0	0	0	4	0	0	0	2	1	3	2	2	3	0	1	2	1	4	6	2	0	0	2	0	4	0	0.0	0.0	0.28	0.17	0.4	0.37	0.0	0.0	0.0	0.0	0.0	0.0	0.0
MSTRG.14596.1	13	15	25	110	46	46	51	36	20	34	41	28	23	19	17	13	22	27	65	90	57	68	41	78	18	34	33	25	35	39	44	39	70	24	22	29	0.11	0.13	0.22	0.99	0.6	0.56	0.6	0.46	0.23	0.35	0.45	0.37	0.24
MSTRG.14596.2	1	2	4	33	14	27	16	14	7	9	17	12	4	7	4	1	10	7	8	23	9	15	7	10	5	9	8	13	12	10	27	4	20	8	7	9	0.01	0.01	0.03	0.22	0.14	0.25	0.14	0.13	0.06	0.07	0.14	0.12	0.03
MSTRG.14600.1	2	4	14	96	41	66	25	15	13	16	29	16	22	17	68	2	14	17	46	56	33	95	61	68	17	29	9	54	54	68	31	14	42	22	12	26	0.02	0.04	0.14	0.98	0.61	0.92	0.32	0.21	0.18	0.18	0.36	0.24	0.26
MSTRG.14601.1	24	13	20	44	10	19	8	5	2	29	15	20	9	4	9	11	9	10	65	43	50	42	19	40	19	8	4	16	9	26	42	38	45	19	1	12	18.05	9.65	14.11	24.53	9.24	16.28	6.79	4.64	2.14	23.91	14.2	24.97	7.84
MSTRG.14630.3	0	2	5	0	2	0	1	0	1	2	0	0	0	0	2	0	1	0	0	0	0	0	2	2	0	0	0	0	0	2	0	0	6	0	0	0	0.0	0.02	0.06	0.0	0.04	0.0	0.01	0.0	0.02	0.03	0.0	0.0	0.0
MSTRG.14633.1	41	52	68	293	251	223	192	185	115	219	167	157	107	109	69	80	103	105	285	289	284	302	193	285	135	149	132	171	171	202	262	209	291	120	113	122	22.28	27.94	35.61	122.32	174.09	141.69	118.8	127.96	73.38	131.13	113.87	139.45	65.34
MSTRG.14637.1	414	409	587	1498	1340	1283	1194	918	700	829	1084	725	638	1014	423	525	661	721	1240	1135	1108	1002	770	1004	541	585	453	827	968	1059	1412	1387	1530	580	562	541	184.74	179.31	253.69	527.69	772.41	679.15	616.3	528.74	370.44	410.21	605.63	525.63	321.1
MSTRG.14639.1	0	0	0	0	0	0	0	0	0	0	0	0	0	0	0	0	0	0	0	0	0	0	0	0	0	0	0	0	0	0	2	0	0	0	0	0	0.0	0.0	0.0	0.0	0.0	0.0	0.0	0.0	0.0	0.0	0.0	0.0	0.0
MSTRG.1465.2	0	0	0	11	4	6	0	0	0	0	0	0	0	1	4	0	0	0	0	0	0	3	7	4	0	0	0	1	0	2	0	0	0	0	0	0	0.0	0.0	0.0	0.55	0.29	0.41	0.0	0.0	0.0	0.0	0.0	0.0	0.0
MSTRG.14656.3	3	1	1	1	0	0	0	0	0	0	3	0	1	0	0	0	0	1	1	0	0	0	1	0	0	0	1	0	0	0	2	0	1	0	0	0	0.15	0.05	0.05	0.05	0.0	0.0	0.0	0.0	0.0	0.0	0.19	0.0	0.06
MSTRG.14664.2	1	0	0	3	3	1	0	1	0	0	0	0	3	0	0	4	2	0	0	0	0	0	0	0	2	2	0	0	0	0	0	0	0	0	0	0	0.03	0.0	0.0	0.08	0.12	0.04	0.0	0.04	0.0	0.0	0.0	0.0	0.09
MSTRG.14667.1	1	3	8	24	21	11	11	15	11	6	8	0	7	5	6	7	9	5	9	14	14	10	4	16	2	6	6	4	3	13	10	14	9	12	6	8	0.09	0.22	0.74	2.0	2.71	1.26	1.25	1.86	1.28	0.58	0.87	0.0	0.69
MSTRG.14693.1	125	57	115	168	260	214	96	122	101	93	94	87	37	43	48	29	59	120	136	104	98	89	96	98	27	30	20	51	80	69	195	79	112	57	44	31	1.08	0.48	1.04	1.51	3.42	2.62	1.12	1.55	1.17	0.96	1.02	1.15	0.38
MSTRG.14694.1	13	4	20	54	38	40	40	35	31	22	15	16	13	3	8	5	12	20	46	43	44	42	39	50	26	18	20	30	16	24	37	24	30	22	30	14	0.13	0.04	0.2	0.56	0.58	0.55	0.54	0.5	0.42	0.26	0.19	0.24	0.15
MSTRG.1471.1	5202	4256	5357	8	10	9	7	4	6	1025	490	7608	1	7	5	6	5	1	16369	14460	11621	4229	2907	2733	6	8	8	3	9	6	6655	5860	7378	11	8	6	102.65	82.67	110.11	0.16	0.3	0.25	0.19	0.12	0.16	24.03	12.18	228.91	0.02
MSTRG.14712.1	1	2	0	2	0	1	0	0	0	2	0	1	0	1	0	1	0	0	0	0	1	0	0	0	0	0	0	0	1	0	1	0	2	0	0	0	0.05	0.09	0.0	0.09	0.0	0.06	0.0	0.0	0.0	0.11	0.0	0.07	0.0
MSTRG.14713.1	27	45	39	232	153	153	99	89	76	105	218	71	82	363	45	59	104	70	163	130	113	183	124	143	78	73	69	110	117	131	135	112	136	71	59	90	0.23	0.37	0.35	2.06	1.99	1.85	1.14	1.11	0.87	1.06	2.35	0.92	0.83
MSTRG.14720.1	0	1	0	2	3	4	6	3	4	1	2	2	1	0	0	4	2	0	4	7	2	1	1	6	4	3	0	2	1	5	2	2	6	0	1	0	0.0	0.07	0.0	0.13	0.25	0.29	0.45	0.24	0.32	0.07	0.15	0.17	0.07
MSTRG.14721.1	40	37	87	280	231	221	142	123	106	160	124	76	55	62	43	43	87	74	242	164	193	223	172	233	87	121	76	102	119	158	182	100	209	106	79	73	0.34	0.31	0.77	2.48	2.99	2.67	1.63	1.54	1.22	1.62	1.34	0.98	0.56
MSTRG.14723.1	0	0	0	0	0	0	0	0	0	0	0	0	0	0	0	0	0	0	1	2	2	0	0	0	0	0	0	0	0	1	0	0	1	0	0	0	0.0	0.0	0.0	0.0	0.0	0.0	0.0	0.0	0.0	0.0	0.0	0.0	0.0
MSTRG.14733.1	0	0	0	10	8	17	0	2	1	0	0	0	0	1	4	0	2	1	0	0	1	4	1	5	0	1	1	7	3	4	0	0	0	1	0	0	0.0	0.0	0.0	0.32	0.37	0.74	0.0	0.09	0.04	0.0	0.0	0.0	0.0
MSTRG.1476.1	52	69	108	314	198	203	152	166	111	176	154	130	88	80	73	74	94	102	353	319	350	300	157	282	147	137	95	127	112	163	253	195	253	116	99	123	0.65	0.85	1.42	4.07	3.76	3.57	2.57	3.05	1.87	2.62	2.43	2.46	1.3
MSTRG.1479.1	577	436	776	1844	1583	1469	1051	895	788	1246	1096	819	470	410	329	400	517	829	2248	1788	1865	1692	1364	1786	748	922	530	802	910	1138	1693	1242	1985	729	642	455	5.97	4.44	8.4	19.85	24.94	21.48	14.7	13.6	10.97	15.37	14.3	12.9	5.78
MSTRG.14791.2	578	416	663	1677	1481	1579	951	857	767	1182	1203	1002	419	305	543	382	620	903	2844	4327	4028	2078	1719	2291	1000	1081	644	1216	1124	1361	1935	2363	2577	884	670	808	5.8	4.12	6.97	17.53	22.66	22.43	12.92	12.64	10.36	14.16	15.25	15.32	5.01
MSTRG.14791.3	37	23	58	89	68	98	84	57	50	76	79	49	35	18	20	30	39	38	103	101	146	118	99	172	38	93	68	75	87	52	168	100	137	49	34	52	3.04	1.8	4.82	6.9	8.01	10.61	8.81	6.55	5.27	7.15	8.02	6.13	3.29
MSTRG.14802.1	0	0	0	1	0	0	0	0	0	0	0	1	0	1	0	0	0	0	0	0	0	0	0	0	0	0	0	0	0	0	0	0	0	0	0	0	0.0	0.0	0.0	0.06	0.0	0.0	0.0	0.0	0.0	0.0	0.0	0.1	0.0
MSTRG.1481.1	0	0	0	0	0	0	1	0	1	0	1	0	0	0	0	0	0	0	1	1	1	0	0	0	0	0	0	0	0	0	1	0	1	0	0	0	0.0	0.0	0.0	0.01	0.0	0.0	0.03	0.0	0.03	0.0	0.03	0.0	0.0
MSTRG.14884.1	0	0	3	2	0	0	0	1	2	3	8	0	7	0	2	4	0	1	0	0	0	2	0	3	0	0	0	2	1	2	0	3	0	1	4	0	0.0	0.0	0.16	0.11	0.0	0.0	0.0	0.1	0.16	0.18	0.53	0.0	0.41
MSTRG.14884.2	1	1	0	10	7	6	3	1	6	0	14	1	5	2	0	3	9	5	7	4	4	0	1	7	4	5	3	4	4	8	3	1	0	3	5	5	0.03	0.03	0.0	0.31	0.31	0.25	0.12	0.06	0.23	0.0	0.52	0.05	0.18
MSTRG.14884.3	0	0	0	0	0	0	0	0	0	0	0	0	0	0	0	0	0	0	0	0	0	0	0	0	0	0	0	0	0	0	0	0	0	0	0	0	0.0	0.0	0.0	0.0	0.0	0.0	0.0	0.0	0.0	0.0	0.0	0.0	0.0
MSTRG.14904.2	54	49	55	125	58	68	48	44	63	28	20	29	31	70	103	34	22	14	79	57	32	119	51	95	48	65	63	46	59	85	43	39	63	92	76	176	7.26	6.46	7.39	15.34	10.87	11.79	8.11	8.15	10.73	4.32	3.35	6.09	4.78
MSTRG.14915.1	0	0	0	0	0	0	0	0	0	0	0	0	0	0	0	0	0	0	0	0	0	0	0	0	0	0	0	0	0	0	0	0	0	0	0	0	0.0	0.0	0.0	0.0	0.0	0.0	0.0	0.0	0.0	0.0	0.0	0.0	0.0
MSTRG.14915.2	0	0	0	0	0	0	0	0	0	0	0	0	0	0	0	0	0	0	1	0	0	0	0	1	0	0	0	0	1	0	0	0	0	0	0	0	0.0	0.0	0.0	0.0	0.0	0.0	0.0	0.0	0.0	0.0	0.0	0.0	0.0
MSTRG.14952.1	0	1	0	4	1	4	0	0	0	0	0	0	0	0	4	0	0	0	1	0	0	1	3	4	1	0	0	1	2	1	0	2	0	0	0	1	0.0	0.06	0.0	0.22	0.08	0.31	0.0	0.0	0.0	0.0	0.0	0.0	0.0
MSTRG.14998.1	63	51	95	439	237	223	232	130	146	166	168	113	131	120	80	89	105	132	299	308	270	358	231	310	177	172	119	164	173	242	236	233	306	150	118	174	42.68	34.11	62.21	223.01	203.51	175.47	175.77	111.15	114.12	123.31	144.06	126.47	100.47
MSTRG.1500.1	0	0	2	1	2	1	1	2	0	0	3	4	0	1	1	2	1	1	2	1	4	2	5	8	0	1	1	4	0	3	1	1	4	2	2	8	0.0	0.0	0.08	0.04	0.11	0.05	0.05	0.11	0.0	0.0	0.14	0.23	0.0
MSTRG.15045.1	0	0	1	6	4	2	0	0	0	0	3	1	0	1	1	1	1	0	0	3	0	4	2	1	0	0	1	0	1	1	2	5	0	1	0	2	0.0	0.0	0.01	0.08	0.08	0.04	0.0	0.0	0.0	0.0	0.05	0.02	0.0
MSTRG.15055.1	0	0	1	11	10	11	0	1	2	0	1	0	15	14	8	3	7	1	0	0	0	12	3	11	0	0	0	2	5	23	0	0	2	1	1	1	0.0	0.0	0.04	0.39	0.53	0.54	0.0	0.05	0.09	0.0	0.04	0.0	0.62
MSTRG.15063.1	0	0	0	11	2	6	0	0	0	0	2	0	0	0	0	0	0	0	2	0	0	0	1	1	0	0	0	0	2	3	0	1	0	0	0	0	0.0	0.0	0.0	0.31	0.08	0.23	0.0	0.0	0.0	0.0	0.07	0.0	0.0
MSTRG.15094.2	152	70	43	7	10	12	113	127	168	67	0	0	13	0	42	0	19	0	96	87	63	0	0	15	12	0	0	0	12	0	43	10	27	0	7	0	0.65	0.29	0.19	0.03	0.06	0.07	0.65	0.8	0.97	0.34	0.0	0.0	0.07
MSTRG.15094.3	11	108	183	388	353	234	162	157	93	84	76	130	124	114	142	274	116	157	170	131	163	232	196	289	145	174	128	213	215	240	202	211	308	178	167	162	0.04	0.39	0.71	1.5	2.0	1.23	0.81	0.86	0.47	0.37	0.35	0.73	0.55
MSTRG.15097.1	0	6	5	5	6	10	29	15	10	7	4	1	1	1	0	14	1	1	3	7	8	5	8	6	4	6	2	1	3	6	4	3	15	3	5	3	0.0	0.39	0.34	0.32	0.57	0.89	2.49	1.4	0.86	0.54	0.33	0.1	0.08
MSTRG.15142.3	1	2	1	16	18	20	11	4	17	1	2	1	52	29	27	15	9	20	1	0	3	32	47	33	15	15	11	46	46	100	5	1	1	18	16	59	0.71	1.4	0.68	8.45	16.09	16.38	8.68	3.56	13.88	0.78	1.79	1.18	41.48
MSTRG.15146.1	0	0	0	1	0	2	0	2	0	0	2	0	0	1	0	0	0	1	0	0	2	1	2	0	3	0	0	0	1	0	4	1	2	0	0	2	0.0	0.0	0.0	0.01	0.0	0.03	0.0	0.03	0.0	0.0	0.03	0.0	0.0
MSTRG.15166.1	22	44	41	144	122	107	132	85	111	130	76	46	64	61	27	36	70	76	149	134	135	156	63	110	78	86	31	98	143	131	140	99	177	72	63	61	13.86	27.33	24.61	68.2	96.66	77.47	93.03	67.38	80.4	89.33	59.71	47.31	45.44
MSTRG.15172.1	1	5	4	20	4	7	1	4	4	4	8	6	1	3	1	0	1	4	5	4	1	7	12	7	2	5	5	4	4	12	8	2	14	2	5	2	0.1	0.5	0.41	1.93	0.57	0.89	0.17	0.57	0.5	0.47	1.02	0.95	0.12
MSTRG.15218.1	0	0	0	4	0	0	0	0	5	0	0	0	0	1	0	0	0	0	2	0	0	0	1	3	0	2	0	0	0	1	0	0	0	0	1	2	0.0	0.0	0.0	0.27	0.0	0.0	0.0	0.0	0.45	0.0	0.0	0.0	0.0
MSTRG.15225.1	2	5	3	13	10	10	1	7	0	9	4	2	3	6	6	1	4	8	14	10	25	9	8	13	2	7	2	2	3	5	7	5	10	1	2	0	0.02	0.05	0.03	0.15	0.17	0.16	0.02	0.11	0.0	0.12	0.06	0.03	0.04
MSTRG.15237.1	4	4	4	4	2	5	131	139	74	3	3	17	0	1	1	41	48	40	9	17	10	0	5	2	17	28	23	0	3	1	7	9	15	27	56	15	0.35	0.34	0.35	0.33	0.25	0.58	14.71	17.05	8.34	0.3	0.33	2.29	0.0
MSTRG.1525.1	9	10	14	42	23	23	8	9	12	8	11	2	19	18	39	6	2	14	15	17	10	20	13	35	10	2	8	8	7	13	3	3	15	13	10	13	0.04	0.04	0.06	0.18	0.14	0.13	0.04	0.05	0.07	0.04	0.06	0.01	0.09
MSTRG.15252.1	4	0	7	2	2	5	3	0	1	4	5	9	1	2	0	0	1	3	28	14	14	12	2	6	1	2	0	0	0	2	7	6	14	1	1	0	0.03	0.0	0.05	0.02	0.02	0.05	0.02	0.0	0.01	0.03	0.05	0.1	0.01
MSTRG.15260.2	3	1	2	7	7	3	1	3	3	0	2	2	3	6	0	0	2	7	4	12	1	4	8	1	6	1	3	4	3	3	3	3	8	0	8	0	0.05	0.02	0.03	0.11	0.17	0.07	0.02	0.07	0.06	0.0	0.04	0.04	0.06
MSTRG.15261.1	10	3	5	9	8	12	33	19	21	7	5	6	2	3	4	17	15	5	18	17	11	13	7	21	11	25	7	2	3	13	10	12	13	17	11	10	0.04	0.01	0.02	0.04	0.05	0.07	0.18	0.11	0.12	0.03	0.02	0.03	0.01
MSTRG.15262.1	0	1	0	3	4	0	3	0	3	0	0	0	0	0	0	0	1	4	1	0	2	0	0	0	0	0	0	1	1	3	0	2	0	1	2	1	0.0	0.03	0.0	0.09	0.18	0.0	0.12	0.0	0.12	0.0	0.0	0.0	0.0
MSTRG.15263.1	3	0	1	5	7	3	6	6	3	4	2	1	1	0	2	3	2	9	3	4	4	2	2	7	0	1	2	2	2	4	2	7	2	2	2	2	0.04	0.0	0.01	0.07	0.15	0.06	0.11	0.12	0.06	0.07	0.03	0.02	0.02
MSTRG.15273.1	4	2	7	38	23	20	18	12	21	19	6	8	5	8	3	5	21	15	21	23	27	14	24	16	14	32	7	9	8	19	17	11	23	6	8	18	0.02	0.01	0.04	0.19	0.17	0.14	0.11	0.08	0.13	0.11	0.04	0.06	0.03
MSTRG.15274.1	0	0	0	5	2	3	2	2	0	3	0	1	0	0	1	0	1	0	3	5	2	1	1	1	0	2	1	6	1	4	2	0	5	2	2	0	0.0	0.0	0.0	0.09	0.06	0.07	0.04	0.05	0.0	0.06	0.0	0.02	0.0
MSTRG.15293.1	3	4	3	7	5	3	3	1	5	1	3	1	0	6	2	3	3	3	11	3	7	2	2	7	0	5	7	2	1	5	6	6	9	6	0	4	0.02	0.03	0.03	0.06	0.06	0.03	0.03	0.01	0.05	0.01	0.03	0.01	0.0
MSTRG.15308.1	89	72	94	1	5	4	4	7	6	53	38	9	2	5	0	1	0	2	60	28	22	9	4	4	1	3	0	5	0	1	40	56	45	0	3	0	1.23	0.98	1.35	0.01	0.1	0.08	0.07	0.14	0.11	0.87	0.66	0.19	0.03
MSTRG.1532.2	34	30	32	262	141	131	90	46	30	50	57	54	86	61	54	36	25	56	90	97	106	211	139	181	60	70	36	111	125	142	79	66	126	33	52	57	0.45	0.39	0.44	3.6	2.84	2.45	1.61	0.89	0.54	0.79	0.95	1.1	1.36
MSTRG.15320.1	0	0	0	0	0	0	0	0	0	0	0	0	0	0	0	0	0	0	1	0	1	0	0	0	0	0	0	0	0	0	0	0	0	0	0	0	0.0	0.0	0.0	0.0	0.0	0.0	0.0	0.0	0.0	0.0	0.0	0.0	0.0
MSTRG.15344.1	1	2	1	4	10	0	2	1	1	2	2	0	2	0	2	2	0	1	7	10	2	1	2	5	1	0	9	3	4	3	3	6	1	3	2	2	0.03	0.07	0.03	0.12	0.41	0.0	0.08	0.05	0.04	0.06	0.07	0.0	0.08
MSTRG.15345.1	122	140	179	512	426	452	336	249	202	312	355	284	169	447	111	142	183	203	439	455	476	368	284	362	181	191	179	268	298	332	507	479	524	198	177	160	0.47	0.53	0.72	2.07	2.51	2.48	1.76	1.42	1.05	1.43	1.72	1.66	0.78
MSTRG.15349.3	26	17	47	277	137	119	91	74	64	80	70	65	72	55	88	36	42	74	115	137	109	172	102	159	60	59	38	88	86	117	98	89	116	71	50	78	0.09	0.06	0.18	1.07	0.77	0.62	0.45	0.4	0.31	0.35	0.32	0.37	0.31
MSTRG.15351.1	16	33	34	656	373	319	16	14	13	25	17	15	303	308	414	10	4	18	51	67	48	419	369	276	61	25	15	160	192	129	34	26	29	25	12	23	2.1	4.17	4.35	77.15	66.88	52.86	2.64	2.44	2.13	3.64	2.68	3.02	44.56
MSTRG.15358.1	0	0	0	0	0	0	0	0	0	0	0	1	0	0	0	0	0	0	0	3	0	0	0	0	0	0	0	0	0	0	4	1	1	0	0	0	0.0	0.0	0.0	0.0	0.0	0.0	0.0	0.0	0.0	0.0	0.0	0.04	0.0
MSTRG.15359.1	2	5	1	10	2	9	2	2	2	4	4	3	2	2	2	1	1	1	12	11	4	7	4	8	1	0	0	2	3	4	8	18	7	1	2	0	0.02	0.04	0.01	0.08	0.02	0.1	0.02	0.02	0.02	0.04	0.04	0.03	0.02
MSTRG.15382.1	96	116	139	181	89	111	125	190	186	47	37	41	84	97	225	79	64	103	89	78	81	101	79	82	56	90	72	67	55	111	45	74	90	122	158	155	0.33	0.39	0.5	0.65	0.47	0.55	0.58	0.97	0.86	0.19	0.16	0.22	0.35
MSTRG.154.1	2	4	8	0	0	0	0	0	0	2	3	5	0	0	0	0	0	0	7	8	4	5	1	6	0	0	0	0	0	0	2	0	1	0	0	0	0.03	0.06	0.12	0.0	0.0	0.0	0.0	0.0	0.0	0.03	0.05	0.11	0.0
MSTRG.1541.1	0	0	0	0	0	0	0	0	0	0	1	0	0	0	0	0	0	0	0	0	0	0	0	0	0	0	0	0	0	0	0	0	0	0	0	0	0.0	0.0	0.0	0.0	0.0	0.0	0.0	0.0	0.0	0.0	0.23	0.0	0.0
MSTRG.15422.3	3	0	1	0	1	1	1	4	4	1	5	0	0	0	0	0	0	0	3	0	0	1	4	3	0	1	1	0	0	0	0	0	2	0	0	0	0.21	0.0	0.07	0.0	0.1	0.09	0.09	0.39	0.36	0.08	0.43	0.0	0.0
MSTRG.15461.1	26	33	57	190	107	107	136	103	84	58	67	67	57	520	30	87	53	73	132	125	135	129	91	127	60	72	44	99	61	100	116	92	133	77	76	62	0.36	0.43	0.8	2.65	2.18	2.03	2.47	2.03	1.51	0.92	1.13	1.37	0.91
MSTRG.15473.2	20	19	24	102	93	94	74	52	50	73	40	43	25	29	18	43	76	50	88	93	100	77	49	94	38	60	35	67	56	74	92	53	94	54	39	56	0.13	0.12	0.16	0.7	0.93	0.87	0.66	0.5	0.44	0.57	0.33	0.42	0.2
MSTRG.15475.1	0	0	0	0	0	1	16	25	4	1	7	0	0	0	0	130	181	1	0	0	0	0	0	0	0	0	0	0	0	0	0	0	0	0	1	0	0.0	0.0	0.0	0.0	0.0	0.02	0.25	0.42	0.06	0.01	0.1	0.0	0.0
MSTRG.155.1	0	0	0	0	0	0	12	23	23	0	0	0	0	0	0	19	19	6	2	0	0	0	0	0	4	21	5	0	0	0	0	0	1	23	16	22	0.0	0.0	0.0	0.0	0.0	0.0	0.9	1.87	1.72	0.0	0.0	0.0	0.0
MSTRG.15559.1	0	0	0	0	0	0	0	0	0	0	0	0	0	0	0	0	0	0	0	0	0	0	0	0	0	1	1	1	0	0	0	0	1	0	0	1	0.0	0.0	0.0	0.0	0.0	0.0	0.0	0.0	0.0	0.0	0.0	0.0	0.0
MSTRG.15579.2	1	0	0	4	9	5	1	3	2	3	0	2	1	0	1	1	5	4	0	1	1	2	4	3	2	2	0	4	2	3	3	2	6	3	1	1	0.06	0.0	0.0	0.21	0.76	0.4	0.08	0.27	0.17	0.21	0.0	0.22	0.1
MSTRG.15590.1	1	0	1	16	3	8	3	5	2	2	2	0	1	3	4	0	5	0	4	10	2	9	0	0	2	3	0	1	4	5	1	1	3	0	1	4	0.02	0.0	0.05	0.73	0.19	0.5	0.17	0.32	0.1	0.1	0.12	0.0	0.05
MSTRG.15602.2	7	3	16	41	14	22	18	6	17	21	18	12	6	2	9	13	6	10	277	214	395	97	81	89	23	23	15	19	12	13	398	8	317	19	3	13	0.06	0.02	0.14	0.35	0.17	0.25	0.2	0.07	0.19	0.2	0.19	0.15	0.06
MSTRG.15626.1	15	7	7	0	1	1	0	0	0	15	5	3	1	2	1	3	57	1	74	117	50	22	23	19	0	0	0	2	2	3	57	67	86	2	0	0	0.37	0.18	0.19	0.0	0.04	0.04	0.0	0.0	0.0	0.45	0.16	0.11	0.03
MSTRG.15626.2	1	0	0	3	0	0	0	1	0	1	0	1	2	0	0	0	15	0	3	8	5	0	1	1	0	0	0	0	0	0	6	5	11	0	0	0	0.16	0.0	0.0	0.31	0.0	0.0	0.0	0.15	0.0	0.15	0.0	0.21	0.25
MSTRG.15627.1	0	2	0	1	0	0	0	0	0	6	1	0	1	0	0	0	6	0	15	2	3	2	0	0	0	0	1	0	1	0	7	4	20	0	0	0	0.0	0.39	0.0	0.17	0.0	0.0	0.0	0.0	0.0	1.36	0.25	0.0	0.23
MSTRG.15647.1	30	27	42	205	159	127	141	145	124	138	187	82	39	43	39	49	55	95	155	154	134	154	112	170	80	87	54	100	103	148	145	122	143	78	70	43	7.57	6.63	10.27	43.76	53.44	39.39	42.68	48.42	38.16	39.18	58.54	32.59	11.23
MSTRG.15665.1	56	28	67	275	194	229	125	118	98	126	79	82	55	71	43	50	95	108	189	173	184	214	144	185	77	105	74	103	128	148	196	161	164	98	69	108	0.29	0.14	0.36	1.49	1.53	1.68	0.87	0.9	0.68	0.78	0.52	0.64	0.34
MSTRG.15671.1	55	91	140	544	401	416	366	262	195	316	257	261	170	122	96	128	141	211	397	439	470	425	264	472	227	196	187	260	267	353	314	328	473	233	215	247	1.5	2.43	3.94	15.05	16.33	15.74	13.28	10.34	7.05	10.17	8.79	10.83	5.45
MSTRG.15672.1	89	97	130	337	307	297	242	194	147	163	451	175	115	479	107	106	169	179	364	303	306	261	128	242	143	150	101	158	176	245	337	313	301	120	111	107	9.75	10.46	14.42	34.6	47.83	42.77	33.87	29.72	20.74	20.67	61.92	29.98	14.59
MSTRG.15683.1	0	0	0	0	0	0	0	0	0	1	0	0	0	0	0	0	0	0	0	0	0	0	2	0	0	0	0	0	0	0	0	0	2	0	0	0	0.0	0.0	0.0	0.0	0.0	0.0	0.0	0.0	0.0	0.1	0.0	0.0	0.0
MSTRG.15690.1	0	0	0	0	0	0	0	0	0	0	0	0	0	0	0	0	0	0	0	0	0	0	0	1	0	0	0	0	0	1	0	0	0	0	0	0	0.0	0.0	0.0	0.0	0.0	0.0	0.0	0.0	0.0	0.0	0.0	0.0	0.0
MSTRG.15690.2	29	49	27	82	35	47	15	9	12	8	7	18	29	23	33	4	2	9	23	26	24	35	30	38	17	17	16	29	25	58	13	14	36	3	21	14	2.3	3.8	2.17	6.21	3.96	4.96	1.54	1.0	1.22	0.73	0.69	2.18	2.64
MSTRG.15735.1	0	0	0	1	0	0	0	0	1	0	0	0	0	0	0	1	0	0	0	1	0	1	0	1	0	0	0	0	0	0	0	0	0	0	0	0	0.0	0.0	0.0	0.08	0.0	0.0	0.0	0.0	0.11	0.0	0.0	0.0	0.0
MSTRG.15759.1	0	0	0	0	0	0	0	0	0	0	0	0	1	0	2	0	0	0	1	0	0	2	0	0	0	0	0	0	0	1	0	0	0	0	0	0	0.0	0.0	0.0	0.0	0.0	0.0	0.0	0.0	0.0	0.0	0.0	0.0	0.82
MSTRG.15786.1	1	3	0	0	0	0	0	0	0	0	0	0	1	0	0	0	0	0	0	0	1	0	0	0	0	0	0	0	0	0	0	1	0	1	0	1	0.05	0.14	0.0	0.0	0.0	0.0	0.0	0.0	0.0	0.0	0.0	0.0	0.06
MSTRG.15806.1	0	0	0	0	0	0	0	0	0	0	0	0	0	0	0	0	0	0	2	0	0	0	0	1	0	1	1	0	0	0	0	0	0	0	0	0	0.0	0.0	0.0	0.0	0.0	0.0	0.0	0.0	0.0	0.0	0.0	0.0	0.0
MSTRG.15828.1	129	201	251	1031	649	649	567	385	305	512	367	341	262	245	215	151	256	274	887	813	840	855	505	816	476	465	295	478	394	636	667	572	793	315	276	410	87.88	134.64	164.04	523.97	556.56	510.53	429.87	329.38	239.44	380.48	313.67	383.65	201.91
MSTRG.15830.1	0	0	0	3	1	4	2	0	1	0	0	3	0	3	2	0	2	1	0	1	2	3	2	1	3	1	0	0	0	2	0	0	4	0	0	4	0.0	0.0	0.0	0.71	0.27	1.2	0.47	0.16	0.38	0.0	0.0	1.27	0.0
MSTRG.15832.1	135	165	174	974	716	732	683	577	473	511	385	345	298	225	217	270	335	501	823	846	791	861	554	850	518	509	426	493	574	680	630	521	792	446	401	469	50.43	60.2	63.02	293.1	348.14	327.24	298.47	280.27	211.2	212.11	179.1	207.13	125.43
MSTRG.15861.1	109	97	161	601	411	407	454	270	227	344	293	254	185	139	114	106	213	218	547	559	530	424	357	490	280	206	200	261	295	372	400	409	516	225	172	272	50.38	43.89	71.99	217.86	243.99	222.35	241.45	160.14	124.1	175.91	168.99	190.42	96.34
MSTRG.15885.1	362	489	372	1438	1101	1115	335	401	415	214	226	238	624	855	1437	203	222	416	308	371	388	579	624	496	173	127	91	700	777	703	401	461	541	227	278	249	38.64	51.21	39.96	143.6	166.51	156.25	45.62	59.7	56.74	26.38	30.16	39.43	76.87
MSTRG.15892.2	0	2	2	1	1	1	0	0	0	0	3	0	0	0	1	0	0	0	0	1	0	1	6	0	0	1	0	0	0	1	0	1	0	0	0	0	0.0	0.2	0.21	0.1	0.15	0.14	0.0	0.0	0.0	0.0	0.39	0.0	0.0
MSTRG.1591.3	0	0	0	4	1	0	0	0	0	0	0	0	0	0	0	0	0	0	0	0	0	6	0	1	3	0	0	0	0	1	1	0	0	0	0	0	0.0	0.0	0.0	0.35	0.13	0.0	0.0	0.0	0.0	0.0	0.0	0.0	0.0
MSTRG.15918.1	17	21	22	72	97	70	43	51	44	38	52	32	29	17	20	17	25	40	94	73	63	65	57	66	20	26	20	41	46	48	48	37	76	24	23	19	0.24	0.28	0.31	1.02	2.03	1.36	0.81	1.03	0.82	0.62	0.9	0.67	0.47
MSTRG.15929.1	16	16	27	122	56	71	52	52	45	47	30	33	20	23	32	13	22	45	94	69	83	91	58	75	47	49	31	42	49	50	81	42	78	43	22	65	0.23	0.23	0.42	1.87	1.26	1.48	1.03	1.11	0.9	0.82	0.56	0.73	0.35
MSTRG.15929.3	0	0	0	0	0	0	0	0	0	0	0	0	0	0	0	0	0	0	0	0	0	0	0	0	0	0	0	0	0	0	0	0	2	0	0	0	0.0	0.0	0.0	0.0	0.0	0.0	0.0	0.0	0.0	0.0	0.0	0.0	0.0
MSTRG.1594.2	42	49	93	201	187	166	81	76	70	91	68	74	68	117	65	38	34	59	114	94	113	79	60	137	60	56	34	72	111	146	123	99	146	51	61	50	0.21	0.24	0.48	1.03	1.41	1.15	0.54	0.55	0.46	0.53	0.42	0.55	0.4
MSTRG.15943.1	45	47	46	80	70	69	133	127	130	18	14	28	80	123	99	186	140	69	31	46	32	133	145	88	156	153	175	76	74	72	32	33	66	189	233	134	18.66	19.25	18.6	26.44	37.44	34.12	64.23	68.31	64.45	8.3	7.38	18.81	37.44
MSTRG.15956.1	25	5	28	151	111	64	55	67	37	218	78	71	31	19	22	11	35	44	76	37	48	72	47	87	20	26	12	17	50	53	36	43	62	51	32	16	0.25	0.05	0.29	1.57	1.68	0.91	0.74	0.99	0.5	2.6	0.99	1.07	0.36
MSTRG.15965.1	1	0	0	1	0	1	0	0	1	0	0	0	0	0	0	0	0	1	0	0	0	0	0	0	0	0	0	0	0	0	0	0	0	0	0	0	0.13	0.0	0.0	0.12	0.0	0.17	0.0	0.0	0.16	0.0	0.0	0.0	0.0
MSTRG.15968.1	0	3	0	4	3	1	0	0	0	0	0	0	0	1	3	3	0	0	0	4	0	4	3	1	1	0	4	1	2	2	0	0	1	1	1	0	0.0	0.05	0.0	0.07	0.07	0.02	0.0	0.0	0.0	0.0	0.0	0.0	0.0
MSTRG.15986.1	71	122	110	413	274	296	163	158	147	213	288	193	142	252	88	88	128	106	273	218	226	213	191	230	135	122	95	144	198	211	274	229	287	119	123	130	0.42	0.72	0.69	2.58	2.51	2.51	1.32	1.39	1.18	1.52	2.17	1.75	1.01
MSTRG.15986.3	4	0	5	2	2	0	1	1	5	0	6	3	2	0	1	0	0	0	0	0	0	0	0	2	1	1	0	0	1	1	1	0	0	0	1	1	0.27	0.0	0.35	0.13	0.2	0.0	0.09	0.1	0.45	0.0	0.51	0.32	0.16
MSTRG.15992.1	1	8	20	35	7	6	2	7	2	6	6	3	3	8	10	1	0	4	30	16	26	22	23	19	15	12	9	6	7	10	4	14	7	5	10	13	0.02	0.16	0.43	0.74	0.22	0.17	0.06	0.21	0.06	0.15	0.16	0.09	0.07
MSTRG.15994.1	5	4	2	17	9	9	1	1	7	3	87	7	1	10	19	3	2	5	12	7	3	13	9	7	7	5	4	16	11	7	1	5	2	5	4	10	0.11	0.08	0.04	0.38	0.29	0.27	0.03	0.03	0.2	0.08	2.36	0.23	0.03
MSTRG.16.1	0	0	0	0	0	0	0	0	1	0	1	0	0	0	0	0	0	0	0	0	0	0	0	0	0	0	0	0	0	0	0	0	0	0	0	0	0.0	0.0	0.0	0.0	0.0	0.0	0.0	0.0	0.11	0.0	0.11	0.0	0.0
MSTRG.16020.1	0	0	0	0	0	0	0	0	0	0	0	0	0	0	0	0	0	0	0	0	0	0	0	0	0	0	0	0	0	0	0	0	0	0	0	1	0.0	0.0	0.0	0.0	0.0	0.0	0.0	0.0	0.0	0.0	0.0	0.0	0.0
MSTRG.16073.1	58	30	30	55	28	37	149	162	184	19	13	17	37	44	69	116	74	35	46	38	32	37	38	54	76	81	70	35	15	25	25	37	37	70	103	95	0.49	0.25	0.27	0.48	0.36	0.44	1.7	2.01	2.09	0.19	0.14	0.22	0.37
MSTRG.16078.1	0	0	0	0	0	0	0	0	0	0	0	0	0	0	0	0	0	0	0	0	0	0	0	1	0	0	0	0	0	0	0	0	0	0	0	0	0.0	0.0	0.0	0.0	0.0	0.0	0.0	0.0	0.0	0.0	0.0	0.0	0.0
MSTRG.16093.1	1	5	1	3	4	9	12	6	5	5	4	2	2	2	2	3	7	6	8	6	12	7	5	6	4	5	6	7	11	6	3	5	3	2	5	6	0.14	0.6	0.14	0.31	0.62	1.42	1.86	1.09	0.73	0.78	0.69	0.3	0.29
MSTRG.16096.4	4	0	5	226	294	112	96	85	174	16	3	1	122	48	124	21	58	165	3	7	1	586	322	186	215	136	269	206	235	338	1	0	3	87	120	256	0.03	0.0	0.04	1.87	3.54	1.26	1.02	0.99	1.85	0.15	0.03	0.01	1.15
MSTRG.16135.1	1	2	0	2	1	0	0	0	0	0	1	1	0	0	2	0	0	1	0	2	0	0	2	1	1	1	2	2	1	2	0	2	0	2	2	1	0.02	0.04	0.0	0.05	0.03	0.0	0.0	0.0	0.0	0.0	0.03	0.03	0.0
MSTRG.16141.1	0	1	1	0	0	0	0	0	0	0	0	0	0	0	2	0	2	0	1	0	0	0	1	0	0	0	0	0	4	0	2	1	0	0	0	0	0.0	0.01	0.01	0.0	0.0	0.0	0.0	0.0	0.0	0.0	0.0	0.0	0.0
MSTRG.16141.2	9	21	9	13	6	12	4	5	13	8	8	0	13	13	16	0	6	5	43	73	32	26	13	26	9	25	24	11	5	14	10	10	6	14	8	43	0.32	0.73	0.33	0.47	0.32	0.59	0.19	0.26	0.61	0.34	0.36	0.0	0.54
MSTRG.16141.3	0	0	0	0	0	0	0	0	0	0	0	0	0	0	0	0	0	0	1	0	0	0	0	0	0	0	0	0	0	0	0	0	0	0	0	0	0.0	0.0	0.0	0.0	0.0	0.0	0.0	0.0	0.0	0.0	0.0	0.0	0.0
MSTRG.16145.1	6	7	4	49	40	40	23	10	13	15	16	11	13	11	11	6	10	19	27	30	33	26	15	22	5	17	5	14	21	20	16	12	30	12	14	11	0.12	0.14	0.08	1.08	1.28	1.2	0.65	0.32	0.36	0.39	0.41	0.37	0.33
MSTRG.16183.1	16	21	5	26	45	37	76	66	55	1	8	9	32	16	36	62	33	44	39	30	29	65	70	44	40	66	57	48	54	57	35	22	31	102	93	107	6.84	8.83	2.07	8.83	24.92	18.83	37.73	36.54	27.99	0.48	4.28	6.24	15.45
MSTRG.16205.1	0	8	0	26	22	22	11	11	9	16	12	5	3	9	7	6	2	15	19	15	18	23	23	13	8	12	3	8	13	12	8	5	19	10	10	6	0.0	1.94	0.0	5.53	7.22	6.79	3.19	3.66	2.66	4.46	3.75	1.77	0.77
MSTRG.16215.1	0	0	0	0	0	0	3	1	1	0	0	0	7	11	1	1	42	6	1	2	3	2	3	0	1	1	2	2	0	3	0	0	0	4	0	7	0.0	0.0	0.0	0.0	0.0	0.0	0.08	0.03	0.03	0.0	0.01	0.0	0.17
MSTRG.16215.2	0	0	0	0	0	0	0	0	2	0	14	0	0	0	0	0	0	0	0	0	0	0	0	0	0	0	0	0	0	0	0	0	2	0	5	0	0.0	0.0	0.0	0.0	0.0	0.0	0.0	0.0	0.05	0.0	0.34	0.0	0.0
MSTRG.16243.1	2	1	0	1	0	1	0	0	1	0	0	0	0	1	0	0	0	1	0	0	0	1	2	0	0	3	0	0	0	1	0	0	1	1	0	3	0.65	0.32	0.0	0.27	0.0	0.39	0.0	0.0	0.39	0.0	0.0	0.0	0.0
MSTRG.16270.1	104	125	89	2	2	0	3	3	11	187	83	66	0	2	0	10	26	18	446	430	359	130	55	94	22	19	6	0	2	3	179	165	423	57	59	18	1.4	1.65	1.25	0.03	0.04	0.0	0.05	0.06	0.2	2.99	1.4	1.35	0.0
MSTRG.16291.1	0	0	1	0	0	0	0	0	0	0	0	0	0	0	0	0	0	0	0	1	1	0	0	0	0	0	0	0	0	0	2	0	0	0	0	2	0.0	0.0	0.03	0.0	0.0	0.0	0.0	0.0	0.0	0.0	0.0	0.0	0.0
MSTRG.16301.1	0	0	0	0	0	0	0	0	1	0	0	0	0	0	0	0	0	0	1	2	0	1	0	1	0	0	1	0	0	1	0	0	0	0	0	1	0.0	0.0	0.0	0.0	0.0	0.0	0.0	0.0	0.04	0.0	0.0	0.0	0.0
MSTRG.16351.1	7	7	3	5	7	5	7	7	0	4	1	1	2	7	6	1	2	0	7	1	4	17	12	15	5	2	2	5	1	2	1	3	7	1	6	5	0.07	0.07	0.03	0.05	0.11	0.07	0.09	0.1	0.0	0.05	0.01	0.02	0.02
MSTRG.16366.1	8	14	25	86	73	62	93	50	52	30	54	35	30	33	16	25	26	27	97	58	69	85	58	87	39	48	30	40	41	74	53	58	73	41	54	39	0.08	0.14	0.27	0.92	1.15	0.9	1.29	0.75	0.72	0.37	0.7	0.55	0.36
MSTRG.16368.2	0	0	0	1	0	1	0	0	0	0	1	0	0	1	1	1	1	0	0	0	0	0	0	1	0	1	0	0	1	0	0	0	0	1	0	2	0.0	0.0	0.0	0.09	0.0	0.12	0.0	0.0	0.0	0.0	0.12	0.0	0.0
MSTRG.16412.3	42	45	33	96	82	80	62	62	66	47	25	34	44	35	53	26	20	90	70	100	103	137	116	117	54	59	62	100	104	87	61	73	69	78	56	82	0.72	0.76	0.59	1.7	2.12	1.92	1.42	1.55	1.51	0.96	0.54	0.89	0.88
MSTRG.16471.10	0	0	2	1	0	0	5	1	6	1	6	1	1	1	0	1	2	3	1	3	1	1	0	0	2	1	0	0	1	0	4	0	0	2	3	1	0.0	0.0	0.02	0.01	0.0	0.0	0.07	0.02	0.08	0.01	0.08	0.02	0.01
MSTRG.16494.2	4	1	1	2	4	1	0	1	1	0	2	1	0	2	0	0	5	0	5	2	0	3	1	3	2	1	0	3	0	3	1	3	1	2	2	3	0.07	0.02	0.02	0.03	0.1	0.02	0.0	0.02	0.02	0.0	0.04	0.02	0.0
MSTRG.165.1	2	1	5	10	14	8	3	11	9	4	11	2	3	1	6	1	4	7	10	17	10	13	4	7	11	7	6	4	2	6	8	3	4	6	0	1	0.09	0.04	0.2	0.39	0.81	0.45	0.16	0.59	0.47	0.18	0.51	0.14	0.11
MSTRG.16513.3	9	13	26	97	87	79	58	40	18	41	35	47	38	29	16	14	114	40	73	83	80	69	65	69	75	41	33	99	81	117	67	48	50	57	36	61	0.07	0.1	0.21	0.77	1.01	0.85	0.59	0.45	0.18	0.37	0.34	0.54	0.34
MSTRG.16521.1	12	8	21	41	45	49	44	34	22	17	31	34	17	18	13	17	25	19	58	47	52	50	27	61	39	22	25	35	28	39	42	17	52	22	23	31	0.13	0.08	0.22	0.45	0.71	0.72	0.62	0.52	0.3	0.21	0.4	0.54	0.21
MSTRG.16530.1	0	0	0	2	0	0	0	0	0	0	1	1	0	2	0	0	0	2	3	0	1	1	0	0	4	3	3	3	0	2	1	0	1	0	0	1	0.0	0.0	0.0	0.38	0.0	0.0	0.0	0.0	0.0	0.0	0.27	0.35	0.0
MSTRG.1654.1	224	256	280	405	391	400	334	322	307	329	465	322	171	432	160	180	234	289	445	393	436	289	212	298	170	174	148	305	331	355	656	532	608	205	179	187	0.48	0.53	0.62	0.9	1.27	1.2	0.96	1.01	0.88	0.83	1.24	1.04	0.43
MSTRG.1654.2	0	0	0	0	0	0	3	0	2	0	0	0	0	1	0	0	0	0	0	0	1	3	0	0	0	0	0	0	0	0	0	0	0	1	0	0	0.0	0.0	0.0	0.0	0.0	0.0	0.01	0.0	0.01	0.0	0.0	0.0	0.0
MSTRG.16559.1	68	68	119	390	220	272	309	252	253	231	169	130	151	82	81	108	160	160	352	335	342	314	248	323	162	185	148	213	190	284	277	241	346	154	150	180	1.21	1.19	2.19	7.09	5.89	6.73	7.32	6.5	5.97	4.84	3.75	3.5	3.15
MSTRG.16615.1	0	0	0	0	0	0	0	0	0	0	0	0	0	0	0	0	0	0	0	0	0	0	0	0	0	0	0	0	1	0	0	0	0	1	0	0	0.0	0.0	0.0	0.0	0.0	0.0	0.0	0.0	0.0	0.0	0.0	0.0	0.0
MSTRG.16639.3	68	129	118	481	354	369	321	223	175	227	293	157	163	264	106	129	135	192	331	267	284	284	255	275	180	212	134	191	212	243	290	310	315	194	150	181	44.65	83.92	74.81	238.4	295.74	282.63	237.2	185.78	133.74	163.94	243.87	170.82	121.85
MSTRG.16672.1	3	1	2	9	2	7	3	3	6	4	1	3	5	2	1	0	2	3	3	6	4	2	8	3	2	4	1	5	12	2	3	4	1	2	8	1	0.03	0.01	0.02	0.1	0.04	0.1	0.04	0.05	0.09	0.05	0.01	0.05	0.07
MSTRG.16676.1	0	0	1	1	1	1	1	7	0	3	1	4	0	1	0	1	1	1	4	1	3	4	2	0	2	0	3	1	0	1	3	2	4	2	2	3	0.0	0.0	0.01	0.01	0.02	0.01	0.01	0.08	0.0	0.03	0.01	0.04	0.0
MSTRG.1669.3	13	22	8	25	13	7	13	21	21	10	6	6	15	18	32	7	10	8	29	27	13	13	11	23	9	3	12	8	9	10	16	15	25	16	11	41	0.07	0.12	0.04	0.14	0.11	0.05	0.09	0.16	0.15	0.06	0.04	0.05	0.1
MSTRG.16762.1	0	0	0	0	0	0	0	0	0	2	0	0	0	0	1	1	0	0	0	0	1	0	0	0	2	1	0	0	0	0	0	0	0	0	0	0	0.0	0.0	0.0	0.0	0.0	0.0	0.0	0.0	0.0	0.21	0.0	0.0	0.0
MSTRG.16797.1	15	17	18	43	14	19	12	15	11	9	6	9	16	26	25	13	19	18	16	14	23	30	27	27	25	23	29	23	26	23	22	16	26	34	41	35	0.19	0.21	0.23	0.56	0.26	0.34	0.2	0.28	0.18	0.13	0.09	0.18	0.24
MSTRG.16857.1	1	2	1	0	0	0	0	0	0	1	1	1	0	0	0	0	1	0	5	6	8	1	1	1	2	1	0	0	1	0	3	1	6	2	3	1	0.1	0.2	0.1	0.0	0.0	0.0	0.0	0.0	0.0	0.12	0.13	0.16	0.0
MSTRG.16882.3	0	5	0	1	0	0	0	0	0	0	1	2	0	0	0	0	0	0	2	13	4	2	3	0	0	0	0	0	0	1	3	5	5	1	0	0	0.0	0.27	0.0	0.05	0.0	0.0	0.0	0.0	0.0	0.0	0.07	0.17	0.0
MSTRG.16892.1	1	7	12	25	20	29	14	13	12	25	4	10	17	9	4	3	5	5	8	6	12	15	9	13	11	7	8	7	15	15	13	16	25	4	15	8	0.02	0.13	0.25	0.53	0.6	0.83	0.39	0.37	0.34	0.61	0.1	0.31	0.41
MSTRG.16902.1	12	22	34	106	88	78	76	60	48	83	57	61	30	22	27	33	59	59	76	104	91	88	61	103	54	40	41	56	71	94	109	84	129	47	39	47	0.3	0.55	0.91	2.75	3.37	2.75	2.57	2.21	1.62	2.5	1.82	2.37	0.91
MSTRG.16903.1	47	59	101	228	120	154	158	179	96	164	340	162	105	360	80	58	107	103	256	187	238	179	116	177	82	104	46	81	85	108	204	181	173	61	67	101	0.47	0.57	1.05	2.34	1.8	2.15	2.11	2.59	1.27	1.93	4.23	2.44	1.23
MSTRG.16903.2	62	51	96	173	173	194	214	193	146	115	186	157	140	284	47	59	111	101	163	184	148	119	67	111	78	97	70	92	112	90	239	160	188	82	50	62	0.51	0.41	0.82	1.48	2.16	2.25	2.37	2.33	1.61	1.13	1.93	1.95	1.36
MSTRG.16903.3	0	0	0	7	0	5	0	0	0	1	10	4	0	0	5	0	0	0	10	0	9	8	1	8	10	0	2	0	0	0	2	0	0	0	0	2	0.0	0.0	0.0	0.27	0.0	0.26	0.0	0.0	0.0	0.04	0.48	0.25	0.0
MSTRG.16919.3	2	8	1	5	3	1	3	4	3	4	2	3	2	1	4	5	3	2	8	14	9	7	1	1	1	1	1	4	2	9	4	6	2	5	4	1	0.03	0.1	0.01	0.07	0.06	0.02	0.05	0.07	0.05	0.06	0.03	0.06	0.03
MSTRG.16921.1	24	15	74	138	89	81	65	55	34	64	82	49	23	73	14	29	40	30	84	81	74	55	50	82	48	44	42	46	52	70	100	61	116	56	45	44	1.01	0.61	3.23	5.83	5.56	4.68	3.62	3.34	1.88	3.17	4.35	3.17	1.14
MSTRG.16922.2	3	2	4	13	5	3	2	0	0	5	4	1	0	0	5	0	1	3	4	4	3	4	2	8	3	3	2	1	4	5	5	6	2	1	5	3	0.03	0.02	0.04	0.12	0.07	0.04	0.03	0.0	0.0	0.05	0.05	0.01	0.0
MSTRG.16922.3	0	0	0	1	0	0	0	0	0	0	0	0	0	0	0	0	0	1	0	0	0	0	0	1	0	0	0	0	0	0	0	0	0	0	0	0	0.0	0.0	0.0	0.1	0.0	0.0	0.0	0.0	0.0	0.0	0.0	0.0	0.0
MSTRG.16961.1	0	0	0	0	0	0	0	0	1	0	0	0	0	0	1	0	0	0	0	0	0	0	1	1	0	0	0	0	0	0	0	0	1	0	0	0	0.0	0.0	0.0	0.0	0.0	0.0	0.0	0.0	0.12	0.0	0.0	0.0	0.0
MSTRG.16991.1	1	0	1	0	0	1	0	0	0	0	1	0	0	0	0	2	0	1	2	1	1	0	0	0	2	0	0	2	5	1	0	0	1	2	2	5	0.05	0.0	0.05	0.0	0.0	0.06	0.0	0.0	0.0	0.0	0.06	0.0	0.0
MSTRG.16999.1	0	1	0	0	0	2	0	0	0	0	1	0	0	0	0	1	0	0	0	1	0	1	0	0	2	0	0	0	0	2	0	0	0	0	0	0	0.0	0.11	0.0	0.0	0.0	0.3	0.0	0.0	0.0	0.0	0.15	0.0	0.0
MSTRG.17015.1	0	0	0	0	0	0	0	0	0	0	0	0	0	0	0	0	0	0	0	0	0	0	0	0	0	0	1	0	1	0	0	0	0	0	0	0	0.0	0.0	0.0	0.0	0.0	0.0	0.0	0.0	0.0	0.0	0.0	0.0	0.0
MSTRG.17018.1	0	0	0	0	2	0	0	0	0	0	0	0	1	0	0	0	0	1	0	0	0	1	0	0	0	0	0	0	0	1	0	0	0	0	0	0	0.0	0.0	0.0	0.0	0.23	0.0	0.0	0.0	0.0	0.0	0.0	0.0	0.09
MSTRG.17050.1	15	5	6	6	4	3	2	2	2	3	8	4	1	3	5	0	3	2	7	13	13	10	9	8	3	2	7	9	4	3	6	7	5	5	3	3	0.61	0.2	0.25	0.25	0.24	0.17	0.11	0.12	0.11	0.15	0.41	0.25	0.05
MSTRG.17052.2	1	2	0	0	1	0	1	0	0	2	3	0	2	1	1	0	1	0	3	2	1	1	0	2	0	0	0	2	0	1	1	0	0	1	4	3	0.14	0.28	0.0	0.0	0.2	0.0	0.18	0.0	0.0	0.33	0.53	0.0	0.33
MSTRG.17054.2	1	0	0	0	0	2	0	1	0	2	0	0	1	1	0	0	1	0	0	1	2	2	0	5	0	2	0	2	5	0	2	0	0	1	0	1	0.22	0.0	0.0	0.0	0.0	0.54	0.0	0.29	0.0	0.49	0.0	0.0	0.25
MSTRG.17130.2	0	0	0	0	0	24	0	0	0	15	9	0	0	0	0	0	0	0	0	0	0	0	0	0	0	141	0	0	0	0	0	20	0	0	0	54	0.0	0.0	0.0	0.0	0.0	0.85	0.0	0.0	0.0	0.45	0.29	0.0	0.0
MSTRG.17130.3	27	38	20	101	36	13	32	21	30	0	0	12	34	42	45	20	24	10	94	90	72	150	96	145	138	0	146	50	38	53	22	0	32	61	73	36	0.7	0.97	0.54	2.68	1.41	0.47	1.11	0.79	1.04	0.0	0.0	0.48	1.05
MSTRG.17143.1	0	0	0	4	3	1	0	1	0	0	0	0	0	0	0	0	0	0	0	1	0	2	0	1	0	0	0	2	0	0	1	0	0	0	0	0	0.0	0.0	0.0	0.42	0.43	0.13	0.0	0.14	0.0	0.0	0.0	0.0	0.0
MSTRG.17160.1	0	0	0	0	0	0	0	0	0	0	0	0	0	0	1	0	0	0	0	0	0	0	0	0	0	0	0	0	0	0	0	0	0	0	0	0	0.0	0.0	0.0	0.0	0.0	0.0	0.0	0.0	0.0	0.0	0.0	0.0	0.0
MSTRG.17165.1	1	0	0	2	0	1	1	0	1	1	1	0	1	0	1	1	0	0	1	0	0	0	0	0	0	0	0	1	2	1	1	1	1	0	0	0	0.24	0.0	0.0	0.31	0.0	0.15	0.15	0.0	0.15	0.27	0.15	0.0	0.14
MSTRG.17165.2	1	0	0	2	0	1	1	0	1	1	1	0	1	0	1	1	0	0	1	0	0	0	0	0	0	0	0	1	2	1	1	1	1	0	0	0	0.24	0.0	0.0	0.31	0.0	0.15	0.15	0.0	0.15	0.27	0.15	0.0	0.14
MSTRG.17166.1	0	0	0	0	0	0	0	0	0	0	0	0	0	0	0	0	0	0	0	0	0	0	0	0	0	0	0	0	0	0	0	0	1	0	0	0	0.0	0.0	0.0	0.0	0.0	0.0	0.0	0.0	0.0	0.0	0.0	0.0	0.0
MSTRG.17169.1	0	0	0	0	0	0	0	1	0	0	0	0	0	0	0	0	0	0	0	0	0	0	0	0	0	0	0	0	0	0	0	0	0	0	0	0	0.0	0.0	0.0	0.0	0.0	0.0	0.0	0.77	0.0	0.0	0.0	0.0	0.0
MSTRG.17170.1	0	1	1	6	2	0	0	0	1	0	0	0	0	0	1	0	0	0	2	2	1	1	1	2	0	1	0	0	1	1	0	1	0	0	0	0	0.0	0.4	0.4	1.83	1.07	0.0	0.0	0.0	0.49	0.0	0.0	0.0	0.0
MSTRG.17174.1	0	0	0	1	1	0	1	0	0	0	0	0	0	0	0	0	0	0	0	0	0	1	1	0	1	0	0	0	0	1	1	0	1	0	0	1	0.0	0.0	0.0	0.04	0.05	0.0	0.05	0.0	0.0	0.0	0.0	0.0	0.0
MSTRG.17178.1	1	0	1	0	2	4	3	2	1	0	0	0	0	0	1	0	0	0	0	2	3	1	2	2	3	6	0	0	3	3	1	2	0	3	1	2	0.01	0.0	0.01	0.0	0.04	0.07	0.05	0.03	0.02	0.0	0.0	0.0	0.0
MSTRG.17182.1	8	7	12	19	16	29	6	6	6	4	9	13	11	9	8	13	11	13	5	6	22	7	16	6	4	4	2	9	15	5	13	22	23	3	4	7	0.25	0.21	0.38	0.6	0.74	1.24	0.25	0.27	0.25	0.15	0.35	0.61	0.4
MSTRG.17186.1	0	1	3	0	8	14	3	2	0	1	9	2	3	1	2	2	15	2	3	5	0	2	3	2	0	3	0	5	3	6	1	4	2	0	3	3	0.0	0.04	0.11	0.0	0.44	0.72	0.15	0.11	0.0	0.04	0.41	0.11	0.13
MSTRG.17238.2	0	0	0	0	0	0	0	2	0	2	0	0	0	0	0	0	1	0	0	0	0	4	0	0	0	3	0	0	0	0	0	0	0	0	0	0	0.0	0.0	0.0	0.0	0.0	0.02	0.0	0.19	0.0	0.15	0.0	0.0	0.0
MSTRG.17238.3	0	0	0	0	1	0	0	0	0	0	0	0	0	0	0	2	0	0	0	0	0	0	0	0	0	0	0	1	0	0	0	0	0	2	0	2	0.0	0.0	0.0	0.0	0.13	0.0	0.0	0.0	0.0	0.0	0.0	0.0	0.0
MSTRG.17238.4	1	1	0	2	1	1	3	2	0	5	5	1	1	14	1	4	6	3	8	3	2	6	3	0	5	0	0	1	5	0	9	2	3	3	3	10	0.01	0.01	0.0	0.01	0.01	0.02	0.03	0.03	0.0	0.05	0.05	0.02	0.01
MSTRG.17238.5	0	0	2	0	0	4	0	0	6	0	0	0	2	0	0	0	0	0	0	0	0	0	2	3	0	0	0	0	0	2	0	0	0	0	0	0	0.0	0.0	0.04	0.01	0.0	0.12	0.0	0.0	0.15	0.0	0.0	0.0	0.03
MSTRG.17256.1	1	0	0	1	0	0	0	2	3	4	1	3	2	2	3	2	7	0	12	7	10	2	3	4	4	2	1	0	1	3	5	8	8	1	1	17	0.04	0.0	0.0	0.04	0.0	0.0	0.0	0.13	0.17	0.21	0.06	0.2	0.1
MSTRG.17267.1	0	0	0	1	0	1	3	1	0	2	0	0	0	2	1	0	0	0	2	0	0	0	3	2	0	2	2	1	2	0	0	0	0	1	4	4	0.0	0.0	0.0	0.18	0.0	0.26	0.77	0.28	0.0	0.47	0.0	0.0	0.0
MSTRG.17273.1	0	0	1	1	4	5	5	2	3	6	11	0	6	4	0	2	21	0	3	2	6	0	3	4	5	4	1	3	3	1	4	2	3	3	3	3	0.0	0.0	0.08	0.07	0.45	0.52	0.5	0.22	0.3	0.54	1.06	0.0	0.54
MSTRG.17276.1	0	2	0	0	2	0	0	0	0	1	0	0	2	0	1	0	1	0	1	3	3	2	0	3	0	0	1	2	1	0	2	0	1	1	1	1	0.0	0.09	0.0	0.0	0.14	0.0	0.0	0.0	0.0	0.06	0.0	0.0	0.11
MSTRG.17290.1	1	1	2	2	2	7	529	545	861	0	2	0	0	1	0	595	691	62	2	1	0	17	2	1	894	878	887	6	0	1	1	0	11	892	880	1614	0.04	0.04	0.09	0.08	0.12	0.4	28.91	32.44	47.01	0.0	0.1	0.0	0.0
MSTRG.17291.1	5	5	2	8	6	11	2756	2855	3698	1	5	2	6	2	2	3016	4012	526	1	3	3	65	15	5	3805	4081	4107	11	3	5	4	1	24	4228	4106	6979	1.66	1.63	0.65	2.17	2.61	4.41	1081.07	1242.96	1480.67	0.37	2.07	1.07	2.25
MSTRG.17296.2	262	341	269	575	373	366	251	238	258	147	142	224	363	514	508	299	452	320	236	319	353	665	484	441	335	284	302	427	395	406	186	240	261	321	364	419	60.68	77.55	61.21	114.26	116.3	105.15	70.57	74.03	73.84	38.6	41.16	82.5	95.37
MSTRG.17296.3	89	86	37	32	49	43	20	14	17	48	52	46	35	49	106	15	21	45	68	76	51	102	117	80	36	18	13	29	30	29	28	10	63	26	10	46	27.68	26.46	11.15	8.37	20.04	16.37	7.42	5.68	6.61	16.95	20.34	22.81	12.45
MSTRG.17304.2	1	6	0	3	1	5	2	0	1	2	1	0	0	1	3	1	0	0	2	6	1	14	5	7	4	1	1	0	2	3	4	1	3	3	0	1	0.01	0.06	0.0	0.03	0.01	0.07	0.03	0.0	0.01	0.02	0.01	0.0	0.0
MSTRG.17339.2	14	35	21	51	24	34	114	81	79	34	28	21	39	43	31	117	148	77	54	47	24	109	47	61	209	223	258	34	38	56	16	17	18	188	183	188	9.6	24.15	14.17	26.53	20.73	27.45	89.16	70.93	63.37	25.96	25.01	24.54	31.13
MSTRG.17380.5	0	0	0	0	0	0	16	11	20	3	37	2	0	12	0	14	56	15	0	0	3	0	1	0	5	9	2	0	0	0	1	3	1	22	22	15	0.0	0.0	0.0	0.0	0.0	0.0	0.58	0.43	0.72	0.1	1.26	0.08	0.0
MSTRG.17398.1	1	0	0	0	1	0	0	0	0	3	5	0	2	2	0	2	80	0	1	0	0	0	0	2	0	0	0	0	0	0	0	0	0	0	0	0	0.04	0.0	0.0	0.0	0.06	0.0	0.0	0.0	0.0	0.15	0.26	0.0	0.11
MSTRG.17409.1	30	10	17	2	17	5	2	1	3	16	22	66	12	0	0	5	8	2	36	39	66	30	12	18	2	2	6	10	9	16	58	44	28	7	5	3	0.89	0.29	0.52	0.07	0.75	0.21	0.08	0.04	0.12	0.56	0.84	2.99	0.43
MSTRG.17409.2	2	2	5	9	18	15	6	5	9	6	10	11	5	3	0	3	5	8	13	10	11	15	8	7	5	5	7	12	2	7	16	4	14	6	9	7	0.15	0.12	0.36	0.6	1.92	1.51	0.59	0.53	0.89	0.51	0.88	1.24	0.41
MSTRG.17414.1	29	31	51	205	166	155	145	119	96	125	85	99	59	50	37	60	101	91	192	205	217	184	136	180	97	90	62	88	98	98	156	173	169	93	57	83	1.16	1.19	2.08	8.1	9.71	8.41	7.56	6.79	4.99	5.81	4.22	6.0	2.73
MSTRG.17414.2	2	3	2	5	1	2	0	1	2	2	17	2	1	5	1	1	19	0	6	4	3	2	2	2	0	5	0	0	2	4	1	4	1	0	3	1	0.02	0.03	0.02	0.05	0.02	0.03	0.0	0.02	0.03	0.02	0.21	0.03	0.01
MSTRG.17414.3	0	5	2	16	11	2	5	3	5	2	14	3	0	2	1	1	6	2	5	9	15	10	10	8	9	4	6	3	4	5	7	7	8	9	5	9	0.0	0.13	0.06	0.39	0.39	0.06	0.18	0.12	0.17	0.06	0.44	0.12	0.0
MSTRG.17427.1	0	0	0	0	1	0	0	0	0	0	0	0	0	0	0	0	0	0	0	0	0	1	0	0	0	0	0	0	3	0	0	0	0	0	0	1	0.0	0.0	0.0	0.0	0.35	0.0	0.0	0.0	0.0	0.0	0.0	0.0	0.0
MSTRG.17517.2	33	26	29	94	77	86	172	197	144	31	17	15	42	80	91	154	249	97	24	35	33	136	106	115	173	177	144	73	82	124	26	33	44	140	149	226	17.33	13.34	14.8	38.35	51.96	53.55	103.75	132.94	89.52	17.88	11.44	12.99	24.83
MSTRG.17554.2	0	1	0	0	0	0	0	0	0	0	0	0	0	0	0	0	0	0	1	1	0	0	1	0	0	0	2	0	0	0	0	0	0	0	1	1	0.0	0.12	0.0	0.0	0.0	0.0	0.0	0.0	0.0	0.0	0.0	0.0	0.0
MSTRG.176.1	0	0	0	2	0	0	0	0	1	0	0	0	0	0	0	0	0	0	0	0	1	0	0	0	0	0	0	0	2	0	1	0	0	0	1	0	0.0	0.0	0.0	0.11	0.0	0.0	0.0	0.0	0.08	0.0	0.0	0.0	0.0
MSTRG.17640.1	0	1	0	0	0	1	10	16	11	0	6	0	0	7	0	18	12	1	0	3	1	0	0	3	2	0	1	0	0	0	2	1	0	0	0	1	0.0	0.33	0.0	0.0	0.0	0.4	3.92	6.97	4.4	0.0	2.48	0.0	0.0
MSTRG.17658.1	0	0	0	0	0	0	0	0	0	0	0	0	0	0	0	0	0	1	1	1	1	0	0	1	1	0	0	0	0	0	0	0	0	1	1	0	0.0	0.0	0.0	0.0	0.0	0.0	0.0	0.0	0.0	0.0	0.0	0.0	0.0
MSTRG.17688.1	0	1	0	1	0	1	0	0	0	2	0	1	0	1	2	0	1	0	0	0	0	0	2	1	0	0	0	1	0	0	0	0	0	0	0	0	0.0	0.05	0.0	0.05	0.0	0.07	0.0	0.0	0.0	0.13	0.0	0.08	0.0
MSTRG.17688.2	0	0	0	0	0	0	0	0	0	0	0	0	0	0	0	0	0	0	0	0	0	0	0	0	0	0	0	0	0	0	0	0	0	0	0	0	0.0	0.0	0.0	0.0	0.0	0.0	0.0	0.0	0.0	0.0	0.0	0.0	0.0
MSTRG.1769.1	0	0	0	0	0	0	0	0	0	1	2	1	0	13	0	1	9	1	5	0	3	0	0	3	0	0	0	0	0	0	0	0	0	0	0	1	0.0	0.0	0.0	0.0	0.0	0.0	0.0	0.0	0.0	0.48	1.07	0.69	0.0
MSTRG.17703.1	1	0	1	0	2	0	1	0	3	2	7	1	1	1	1	0	1	2	7	2	3	3	3	0	0	1	2	1	2	0	2	1	0	2	3	6	0.07	0.0	0.07	0.0	0.2	0.0	0.09	0.0	0.27	0.16	0.61	0.11	0.08
MSTRG.17708.8	3	2	3	0	2	0	4	3	5	11	22	1	10	18	7	5	15	2	0	2	1	2	3	1	0	1	0	0	2	1	0	0	2	4	1	1	0.03	0.02	0.03	0.0	0.03	0.0	0.05	0.04	0.06	0.12	0.25	0.01	0.11
MSTRG.17735.1	0	36	36	0	0	0	0	0	0	21	7	0	0	0	0	0	0	0	0	5	23	0	0	0	0	0	0	0	0	0	0	14	57	0	0	0	0.0	0.28	0.3	0.0	0.0	0.0	0.0	0.0	0.0	0.2	0.07	0.0	0.0
MSTRG.17735.2	17	0	0	46	95	60	27	17	31	0	0	10	8	15	30	10	15	18	29	12	0	38	27	61	19	37	48	33	48	32	35	24	0	15	16	19	0.14	0.0	0.0	0.39	1.17	0.68	0.29	0.2	0.33	0.0	0.0	0.12	0.08
MSTRG.17736.1	3	9	22	53	34	18	26	21	33	13	12	15	16	11	13	16	23	34	34	45	18	28	29	55	31	29	23	42	35	63	22	9	39	53	30	63	0.12	0.34	0.86	1.99	1.91	0.95	1.29	1.11	1.64	0.56	0.56	0.87	0.71
MSTRG.17736.4	10	7	5	19	15	6	20	17	14	12	7	14	21	10	9	7	8	16	20	29	11	12	28	23	15	19	19	10	15	19	21	15	18	15	16	27	0.2	0.14	0.11	0.4	0.46	0.17	0.54	0.5	0.38	0.29	0.17	0.43	0.51
MSTRG.17757.1	0	0	0	2	0	0	0	1	0	0	1	0	0	0	0	0	0	0	1	0	0	0	0	0	2	0	0	0	0	0	0	0	0	0	0	0	0.0	0.0	0.0	0.34	0.0	0.0	0.0	0.26	0.0	0.0	0.24	0.0	0.0
MSTRG.17773.3	0	1	2	5	0	3	1	9	1	3	9	0	5	4	5	19	13	3	3	0	7	0	0	4	5	0	7	0	5	11	0	6	0	5	7	19	0.0	0.02	0.03	0.08	0.0	0.07	0.02	0.2	0.02	0.06	0.18	0.0	0.09
MSTRG.17787.2	58	60	91	10	11	10	4	1	5	58	38	122	13	6	6	2	2	1	137	138	133	59	39	39	7	8	12	6	5	10	79	46	80	9	5	9	1.18	1.21	1.93	0.2	0.33	0.29	0.11	0.03	0.14	1.41	0.97	3.8	0.31
MSTRG.17787.3	12	2	2	0	2	0	2	1	0	10	11	9	0	0	6	1	0	0	23	20	33	6	3	13	0	0	0	0	0	1	8	14	16	1	3	0	0.56	0.08	0.09	0.0	0.16	0.0	0.13	0.07	0.0	0.55	0.68	0.69	0.0
MSTRG.17890.1	0	0	0	2	3	5	0	0	1	0	0	0	0	2	0	1	0	0	0	0	0	1	1	1	0	0	0	1	0	0	0	0	0	2	0	0	0.0	0.0	0.0	0.16	0.36	0.55	0.0	0.0	0.11	0.0	0.0	0.0	0.0
MSTRG.17910.1	0	0	0	2	0	0	0	0	0	0	0	0	0	0	0	0	1	0	0	0	0	0	0	0	0	0	0	0	0	0	0	0	0	0	0	0	0.0	0.0	0.0	0.08	0.0	0.0	0.0	0.0	0.0	0.0	0.0	0.0	0.0
MSTRG.17920.1	0	0	7	5	0	3	3	0	8	0	0	1	3	1	3	0	1	5	5	0	3	7	4	2	2	0	5	1	1	1	5	0	2	2	1	1	0.0	0.0	1.54	0.96	0.0	0.83	0.81	0.0	2.2	0.0	0.0	0.35	0.76
MSTRG.17950.1	2	2	1	2	0	0	0	1	0	0	0	2	3	1	1	0	0	0	4	3	1	0	0	3	0	1	0	2	0	1	1	1	0	2	1	0	0.02	0.02	0.01	0.02	0.0	0.0	0.0	0.02	0.0	0.0	0.0	0.04	0.04
MSTRG.17961.4	10	5	4	11	31	12	11	7	8	17	3	12	3	6	1	5	12	16	27	21	21	13	16	20	15	18	3	12	27	14	18	14	16	10	14	9	0.08	0.03	0.03	0.09	0.36	0.13	0.12	0.08	0.08	0.15	0.03	0.14	0.03
MSTRG.17987.2	0	0	0	1	0	0	1	0	0	2	0	0	0	0	0	0	0	0	1	0	0	0	0	0	0	0	0	0	1	0	0	0	0	0	0	0	0.0	0.0	0.0	0.08	0.0	0.0	0.11	0.0	0.0	0.2	0.0	0.0	0.0
MSTRG.18.1	0	0	0	0	1	0	0	2	0	1	0	0	0	0	0	0	1	0	0	1	0	0	0	0	0	0	0	0	0	1	0	2	1	0	1	1	0.0	0.0	0.0	0.0	0.05	0.0	0.0	0.1	0.0	0.04	0.0	0.0	0.0
MSTRG.180.2	0	0	3	2	0	2	0	0	0	0	0	0	0	1	2	0	0	0	1	0	1	1	0	1	0	0	0	4	0	1	1	0	2	2	2	1	0.0	0.0	0.04	0.03	0.0	0.03	0.0	0.0	0.0	0.0	0.0	0.0	0.0
MSTRG.18016.2	23	21	25	92	67	59	76	31	48	52	36	42	20	31	18	22	21	34	92	99	87	110	66	113	31	51	41	49	35	51	57	58	77	62	44	51	0.09	0.08	0.1	0.38	0.4	0.33	0.4	0.18	0.25	0.24	0.18	0.25	0.09
MSTRG.18048.1	6	4	4	1	5	2	23	14	11	9	8	1	2	1	2	25	25	5	10	9	7	4	3	5	30	29	21	1	1	0	2	5	7	16	29	29	0.16	0.11	0.11	0.03	0.2	0.07	0.83	0.53	0.39	0.28	0.27	0.04	0.06
MSTRG.18089.1	5	32	15	23	10	0	13	0	0	0	0	0	7	7	18	7	13	13	3	2	9	20	0	0	5	0	0	0	0	0	22	0	33	11	0	2	0.05	0.28	0.14	0.21	0.14	0.0	0.16	0.0	0.0	0.0	0.0	0.0	0.07
MSTRG.18089.2	19	0	0	0	0	15	0	19	19	9	18	3	0	0	0	4	0	0	6	19	0	0	16	15	0	16	7	12	10	9	0	14	0	0	15	0	0.17	0.0	0.0	0.0	0.0	0.19	0.0	0.24	0.22	0.09	0.2	0.04	0.0
MSTRG.18105.3	0	0	0	1	0	2	0	0	3	0	0	0	0	1	0	0	0	0	0	1	2	0	1	0	1	0	1	0	0	1	0	1	0	2	1	0	0.0	0.0	0.0	0.07	0.0	0.19	0.0	0.0	0.27	0.0	0.0	0.0	0.0
MSTRG.18142.1	0	0	0	0	0	0	0	0	0	0	0	0	0	0	0	0	0	1	0	0	0	0	0	0	0	0	0	0	0	0	0	0	0	0	0	1	0.0	0.0	0.0	0.0	0.0	0.0	0.0	0.0	0.0	0.0	0.0	0.0	0.0
MSTRG.18164.1	16	11	12	13	5	6	6	9	20	7	22	24	7	10	9	8	5	4	17	22	19	15	11	8	4	14	3	1	7	8	40	30	28	5	13	7	0.14	0.1	0.11	0.12	0.07	0.08	0.07	0.12	0.24	0.07	0.25	0.32	0.07
MSTRG.18166.1	0	0	0	0	0	0	0	0	0	0	0	0	0	0	0	0	0	0	0	3	1	0	0	0	0	1	1	0	0	0	2	0	0	0	0	0	0.0	0.0	0.0	0.0	0.0	0.0	0.0	0.0	0.0	0.0	0.0	0.0	0.0
MSTRG.18175.1	8	6	6	149	96	127	43	57	66	1	1	7	117	160	174	54	73	229	4	5	14	178	209	109	128	83	66	220	241	194	13	13	11	134	110	171	0.84	0.62	0.64	14.71	14.35	17.57	5.78	8.38	8.92	0.12	0.13	1.15	14.24
MSTRG.18203.1	30	49	21	0	0	0	0	0	0	31	130	23	0	0	0	0	0	0	48	72	99	15	8	16	0	0	0	0	0	0	11	12	5	0	0	0	2.45	3.94	1.75	0.0	0.0	0.0	0.0	0.0	0.0	2.95	13.32	2.91	0.0
MSTRG.18204.2	4	1	1	1	1	2	1	3	1	3	2	1	0	0	0	2	0	0	0	1	0	2	1	0	0	0	0	1	0	3	2	1	5	1	0	1	0.05	0.01	0.01	0.01	0.02	0.04	0.02	0.05	0.02	0.04	0.03	0.02	0.0
MSTRG.18209.1	0	0	0	0	0	1	0	0	0	0	10	0	0	0	0	0	0	0	0	0	2	0	0	0	0	0	0	0	1	1	0	0	0	0	0	0	0.0	0.0	0.0	0.0	0.0	0.01	0.0	0.0	0.0	0.0	0.09	0.0	0.0
MSTRG.18216.1	2	4	3	20	12	13	8	16	1	10	8	2	6	7	3	8	6	4	12	15	13	12	23	14	10	6	9	6	5	8	5	9	13	10	6	4	0.02	0.04	0.03	0.22	0.19	0.19	0.11	0.25	0.02	0.13	0.11	0.03	0.08
MSTRG.18228.1	2	2	6	18	20	25	39	31	19	6	29	8	4	4	1	7	6	11	21	15	9	17	12	14	8	8	8	10	9	6	9	5	13	13	7	11	0.04	0.04	0.13	0.4	0.65	0.75	1.11	0.96	0.54	0.15	0.78	0.26	0.09
MSTRG.18229.1	1	5	7	36	25	20	15	11	6	11	4	3	9	7	5	9	6	12	25	18	12	25	10	20	11	14	9	11	11	15	20	6	20	18	13	9	0.03	0.12	0.19	0.98	1.01	0.76	0.55	0.43	0.22	0.35	0.15	0.14	0.29
MSTRG.18239.1	0	0	0	0	0	0	0	0	0	1	0	0	0	0	0	0	0	0	0	1	0	0	0	0	0	0	0	0	0	0	0	1	0	0	0	0	0.0	0.0	0.0	0.0	0.0	0.0	0.0	0.0	0.0	0.12	0.0	0.0	0.0
MSTRG.18256.1	0	0	0	1	4	0	0	0	0	0	0	0	0	0	1	0	0	0	0	1	0	0	0	2	0	0	0	0	1	0	1	0	1	0	0	1	0.0	0.0	0.0	0.02	0.13	0.0	0.0	0.0	0.0	0.0	0.0	0.0	0.0
MSTRG.18257.1	0	0	0	0	7	0	0	0	0	0	0	0	0	0	0	0	2	0	0	0	0	0	0	0	0	0	0	0	0	0	0	0	0	0	0	0	0.0	0.0	0.0	0.0	0.18	0.0	0.0	0.0	0.0	0.0	0.0	0.0	0.0
MSTRG.18257.10	0	0	0	0	0	0	0	0	0	50	63	90	0	7	7	0	0	0	75	0	0	0	0	0	0	0	0	0	0	0	42	42	63	0	0	0	0.0	0.0	0.0	0.0	0.0	0.0	0.0	0.0	0.0	1.08	1.45	2.5	0.0
MSTRG.18257.11	9	0	0	8	0	33	0	0	0	18	17	15	13	0	0	0	0	0	0	46	15	0	0	0	0	0	0	0	0	0	73	0	28	0	0	0	0.16	0.0	0.0	0.15	0.0	0.83	0.0	0.0	0.0	0.37	0.39	0.4	0.28
MSTRG.18257.12	0	0	0	0	0	0	0	0	0	0	0	0	0	0	0	0	0	0	0	0	0	0	0	0	0	0	0	0	0	0	0	0	0	0	0	0	0.0	0.0	0.0	0.0	0.0	0.0	0.0	0.0	0.0	0.0	0.0	0.0	0.0
MSTRG.18257.13	175	110	208	69	0	22	0	0	0	0	0	15	21	0	43	0	0	0	19	61	24	11	7	24	0	0	0	0	0	0	0	0	29	0	0	0	3.09	1.92	3.84	1.26	0.0	0.55	0.0	0.0	0.0	0.0	0.0	0.42	0.45
MSTRG.18257.14	0	0	0	0	0	0	0	0	0	0	0	0	0	0	0	0	0	0	0	0	0	0	0	0	0	0	0	0	0	0	0	0	0	0	0	0	0.0	0.0	0.0	0.0	0.0	0.0	0.0	0.0	0.0	0.0	0.0	0.0	0.0
MSTRG.18257.15	0	50	24	0	7	0	0	0	0	0	6	0	0	0	0	0	0	0	0	12	25	0	0	0	0	0	0	1	0	0	39	0	0	0	0	0	0.0	0.89	0.46	0.0	0.19	0.0	0.0	0.0	0.0	0.0	0.14	0.0	0.0
MSTRG.18257.16	24	86	30	104	0	0	0	0	0	1	0	23	11	0	43	0	0	0	76	71	61	1	0	1	0	0	0	0	0	0	22	0	61	0	0	0	0.42	1.48	0.54	1.86	0.0	0.0	0.0	0.0	0.0	0.02	0.0	0.62	0.23
MSTRG.18257.17	0	0	0	0	0	49	0	0	0	14	16	0	6	18	0	0	0	1	0	0	0	48	38	30	0	0	0	9	6	2	0	41	0	0	0	0	0.0	0.0	0.0	0.0	0.0	1.19	0.0	0.0	0.0	0.28	0.36	0.0	0.12
MSTRG.18257.2	0	0	0	0	25	0	0	0	0	0	0	0	0	0	0	0	0	0	0	0	0	0	0	0	0	0	0	0	0	0	0	0	0	0	0	0	0.0	0.0	0.0	0.0	0.67	0.0	0.0	0.0	0.0	0.0	0.0	0.0	0.0
MSTRG.18257.3	0	0	0	0	0	0	0	0	0	0	0	0	0	0	5	0	0	0	0	0	0	0	0	0	0	0	0	0	0	0	0	0	0	0	0	0	0.0	0.0	0.0	0.0	0.0	0.0	0.0	0.0	0.0	0.0	0.0	0.0	0.0
MSTRG.18257.4	25	91	33	0	0	0	0	0	0	0	0	6	0	16	0	0	0	0	13	33	0	0	0	8	7	0	0	0	0	0	0	0	0	0	0	0	0.46	1.63	0.63	0.0	0.0	0.0	0.0	0.0	0.0	0.0	0.0	0.16	0.0
MSTRG.18257.5	88	0	37	208	17	45	0	0	0	96	0	0	0	0	0	0	0	0	0	53	37	37	36	17	0	0	0	10	1	0	0	0	0	0	0	0	1.6	0.0	0.71	3.91	0.46	1.15	0.0	0.0	0.0	2.09	0.0	0.0	0.0
MSTRG.18257.6	0	0	0	0	3	0	0	0	0	0	0	25	0	0	29	0	0	0	0	0	0	0	0	0	0	0	0	0	5	0	0	0	37	0	0	0	0.0	0.0	0.0	0.0	0.07	0.0	0.0	0.0	0.0	0.0	0.0	0.7	0.0
MSTRG.18257.7	0	0	0	0	0	0	0	0	0	0	0	0	0	13	0	0	0	0	0	0	14	0	0	0	0	0	0	0	0	0	21	1	0	0	0	0	0.0	0.0	0.0	0.0	0.0	0.0	0.0	0.0	0.0	0.0	0.0	0.0	0.0
MSTRG.18257.8	0	0	0	0	0	0	1	0	0	43	33	0	24	27	101	0	0	0	27	0	0	0	0	0	0	0	1	0	0	26	0	29	0	0	1	0	0.0	0.0	0.0	0.0	0.0	0.0	0.03	0.0	0.0	0.95	0.77	0.0	0.54
MSTRG.18257.9	0	13	26	17	0	0	0	0	3	0	0	3	2	0	0	0	0	0	0	1	4	12	0	0	0	0	0	0	3	3	0	37	0	0	0	0	0.0	0.24	0.5	0.31	0.0	0.0	0.0	0.0	0.07	0.0	0.0	0.07	0.05
MSTRG.18263.1	0	1	1	3	2	1	0	0	0	0	0	1	3	0	0	0	0	0	2	0	2	0	0	1	0	0	0	2	0	1	0	0	2	0	0	0	0.0	0.11	0.11	0.31	0.32	0.15	0.0	0.0	0.0	0.0	0.0	0.18	0.39
MSTRG.18265.1	0	0	0	0	0	0	0	0	0	0	0	0	0	0	0	0	0	0	0	0	0	0	0	0	0	0	0	0	0	0	0	0	0	0	0	0	0.0	0.0	0.0	0.0	0.0	0.0	0.0	0.0	0.0	0.0	0.0	0.0	0.0
MSTRG.18265.2	0	0	0	0	0	0	0	0	0	0	2	0	0	0	0	0	0	0	0	0	0	0	0	0	0	0	0	0	2	0	0	0	0	0	0	0	0.0	0.0	0.0	0.0	0.0	0.0	0.0	0.0	0.0	0.0	0.71	0.0	0.0
MSTRG.1828.1	3	3	7	16	8	24	7	12	12	10	7	7	4	6	0	1	5	4	8	7	9	20	9	20	8	8	4	9	10	10	14	2	8	4	4	5	1.57	1.53	3.62	6.32	5.13	14.64	4.0	7.73	7.52	5.79	4.55	5.99	2.61
MSTRG.18323.3	0	0	0	0	0	1	0	0	0	0	0	0	0	0	0	0	0	0	2	0	1	0	0	0	0	0	0	0	0	0	0	0	0	1	0	0	0.0	0.0	0.0	0.0	0.0	0.28	0.0	0.0	0.0	0.0	0.0	0.0	0.0
MSTRG.18329.1	0	0	0	3	1	0	3	0	0	0	1	0	0	0	0	0	0	0	0	2	5	0	4	0	0	0	0	0	0	6	4	0	4	0	3	6	0.0	0.0	0.0	0.04	0.02	0.0	0.06	0.0	0.0	0.0	0.02	0.0	0.0
MSTRG.18329.2	0	0	2	0	0	3	0	0	2	1	0	0	4	0	3	1	1	0	1	0	0	1	0	5	0	1	0	1	0	0	0	1	0	1	0	0	0.0	0.0	0.04	0.0	0.0	0.07	0.0	0.0	0.05	0.02	0.0	0.0	0.08
MSTRG.18380.1	0	0	0	1	0	2	0	0	0	5	111	2	0	0	0	0	0	0	9	5	0	1	0	4	0	0	0	0	0	0	0	0	0	0	0	0	0.0	0.0	0.0	0.01	0.0	0.02	0.0	0.0	0.0	0.05	1.18	0.02	0.0
MSTRG.18380.2	22	8	23	134	101	98	95	59	34	73	78	63	29	25	18	20	53	45	103	82	82	105	60	71	39	42	44	60	53	77	75	69	111	48	31	45	0.21	0.07	0.23	1.31	1.44	1.3	1.2	0.81	0.42	0.81	0.92	0.89	0.32
MSTRG.18380.3	0	0	1	0	2	2	0	1	0	0	0	1	2	0	1	3	0	0	0	0	3	0	8	0	3	4	0	0	3	1	2	0	0	0	0	0	0.0	0.0	0.02	0.0	0.05	0.05	0.0	0.03	0.0	0.0	0.0	0.03	0.04
MSTRG.18391.2	0	0	0	0	0	0	67	64	43	1	0	0	0	0	0	4	21	16	0	0	0	2	0	0	6	5	6	0	0	0	0	0	0	5	12	12	0.0	0.0	0.0	0.0	0.0	0.0	26.35	28.24	17.25	0.37	0.0	0.0	0.0
MSTRG.18435.1	23	15	16	99	96	113	96	82	52	47	36	39	18	25	26	22	47	37	95	88	82	112	67	110	65	55	26	50	53	66	101	65	69	52	30	39	14.72	9.28	9.58	47.43	76.95	83.23	68.15	65.93	38.3	33.01	28.82	40.7	12.83
MSTRG.18453.1	16	5	13	31	51	59	32	23	25	21	32	22	18	14	3	4	9	21	21	22	24	32	15	24	12	11	6	15	26	17	41	16	34	8	9	2	0.06	0.02	0.05	0.12	0.28	0.31	0.16	0.13	0.12	0.09	0.15	0.12	0.08
MSTRG.18454.2	65	16	84	277	247	255	160	182	153	110	137	101	45	68	35	63	66	95	156	74	86	117	84	101	50	61	49	58	97	36	318	136	245	64	51	37	1.35	0.33	1.81	5.91	7.72	7.4	4.45	5.51	4.24	2.72	3.57	3.2	1.1
MSTRG.18454.3	0	0	0	0	0	0	0	0	0	0	0	0	0	0	0	0	0	0	0	0	0	0	0	0	0	0	0	0	0	0	0	0	0	4	0	0	0.0	0.0	0.0	0.0	0.0	0.0	0.0	0.0	0.0	0.0	0.0	0.0	0.0
MSTRG.18529.2	0	2	0	2	2	2	0	0	0	0	0	0	1	0	0	0	0	0	1	2	2	3	1	1	3	3	0	2	1	1	1	2	0	1	2	6	0.0	0.15	0.0	0.14	0.22	0.2	0.0	0.0	0.0	0.0	0.0	0.0	0.09
MSTRG.18535.1	7	0	1	0	2	0	0	2	0	0	4	5	0	0	0	1	0	0	15	13	16	4	3	4	0	0	0	0	0	0	1	0	1	0	0	0	0.14	0.0	0.02	0.0	0.06	0.0	0.0	0.06	0.0	0.0	0.1	0.15	0.0
MSTRG.18544.1	2	0	0	0	0	0	0	0	0	0	1	0	0	0	0	0	0	0	7	5	4	0	3	2	0	0	0	0	0	0	4	6	0	0	0	0	0.33	0.0	0.0	0.0	0.0	0.0	0.0	0.0	0.0	0.0	0.21	0.0	0.0
MSTRG.1858.1	35	22	42	117	90	97	66	44	47	101	95	57	33	74	27	18	48	41	69	83	80	82	53	82	25	36	41	46	68	61	95	85	116	34	39	50	0.26	0.16	0.33	0.9	1.01	1.02	0.66	0.47	0.47	0.89	0.88	0.64	0.29
MSTRG.18590.1	1	4	2	20	5	8	7	8	9	10	3	4	6	1	3	3	4	13	13	16	11	11	9	8	3	10	2	3	6	7	12	5	14	5	5	2	0.01	0.03	0.02	0.18	0.06	0.09	0.08	0.09	0.1	0.1	0.03	0.05	0.06
MSTRG.186.2	0	0	0	23	16	10	6	1	3	0	0	0	18	21	16	5	12	7	2	0	2	57	36	35	29	26	17	42	29	50	1	0	1	24	27	33	0.0	0.0	0.0	2.83	3.01	1.74	1.02	0.19	0.51	0.0	0.0	0.0	2.79
MSTRG.18655.1	0	0	0	9	4	3	0	2	0	1	2	2	4	2	1	2	0	1	0	5	2	2	0	1	0	2	0	3	5	4	8	3	2	3	2	2	0.0	0.0	0.0	0.67	0.45	0.31	0.0	0.22	0.0	0.09	0.2	0.24	0.36
MSTRG.18658.2	0	0	0	9	0	2	1	0	0	0	0	0	1	0	1	0	0	0	1	0	1	0	0	3	0	0	0	1	7	1	1	1	2	3	0	1	0.0	0.0	0.0	0.44	0.0	0.13	0.06	0.0	0.0	0.0	0.0	0.0	0.06
MSTRG.18683.1	0	0	0	0	0	0	0	0	0	0	0	0	0	0	0	0	0	0	0	0	0	0	0	0	0	0	2	0	0	0	0	0	0	0	0	0	0.0	0.0	0.0	0.0	0.0	0.0	0.0	0.0	0.0	0.0	0.0	0.0	0.0
MSTRG.18703.1	0	0	0	0	0	1	0	0	0	2	1	0	0	0	0	0	1	0	2	0	1	0	0	1	0	2	0	0	1	0	0	0	0	0	0	2	0.0	0.0	0.0	0.0	0.0	0.12	0.0	0.0	0.0	0.21	0.15	0.0	0.0
MSTRG.18707.1	0	1	0	0	0	1	1	0	3	0	5	0	1	5	5	2	3	0	0	2	1	3	0	1	3	0	0	0	0	0	1	1	1	0	0	3	0.0	0.01	0.0	0.0	0.0	0.02	0.02	0.0	0.06	0.0	0.09	0.0	0.02
MSTRG.18724.1	4	2	3	9	3	6	5	5	7	4	3	5	7	0	5	2	1	5	21	9	11	7	11	16	2	8	5	10	1	3	4	12	6	0	3	6	0.08	0.04	0.06	0.2	0.1	0.16	0.14	0.16	0.2	0.1	0.08	0.16	0.17
MSTRG.18728.1	0	0	2	2	1	2	0	2	1	0	7	2	0	0	1	0	0	1	2	5	2	7	0	7	3	3	4	0	0	4	0	0	2	2	2	2	0.0	0.0	0.09	0.09	0.06	0.12	0.0	0.13	0.06	0.0	0.38	0.13	0.0
MSTRG.18828.1	38	48	45	21	28	17	101	75	97	8	10	13	10	8	24	52	53	15	31	30	20	31	33	35	56	71	47	22	13	23	35	22	47	70	79	73	0.64	0.8	0.79	0.37	0.72	0.4	2.3	1.85	2.2	0.16	0.21	0.33	0.2
MSTRG.18919.2	0	0	0	1	0	0	0	0	0	0	0	0	0	0	0	0	0	0	0	0	0	1	0	0	0	1	0	0	0	0	0	0	0	0	0	0	0.0	0.0	0.0	0.31	0.0	0.0	0.0	0.0	0.0	0.0	0.0	0.0	0.0
MSTRG.1893.1	65	70	78	41	32	31	45	63	59	51	45	48	27	14	27	10	13	9	130	97	97	57	22	47	17	12	13	26	12	12	122	95	122	18	25	30	0.44	0.47	0.56	0.29	0.33	0.3	0.41	0.63	0.54	0.41	0.39	0.5	0.22
MSTRG.18930.1	1	0	0	1	0	0	0	0	0	1	0	0	0	0	0	0	0	0	0	0	0	0	0	0	0	0	0	0	0	0	0	0	0	0	0	1	0.1	0.0	0.0	0.09	0.0	0.0	0.0	0.0	0.0	0.11	0.0	0.0	0.0
MSTRG.1895.1	83	69	71	215	238	218	68	112	89	171	190	90	81	98	70	66	44	77	106	83	128	78	71	99	40	37	36	50	76	52	159	108	179	19	28	35	0.72	0.58	0.64	1.94	3.15	2.67	0.79	1.43	1.03	1.76	2.08	1.19	0.84
MSTRG.18975.1	0	0	0	0	0	0	0	0	0	0	4	0	0	0	0	0	0	1	1	1	0	0	0	0	0	0	0	0	0	0	0	0	0	0	0	0	0.0	0.0	0.0	0.0	0.0	0.0	0.0	0.0	0.0	0.0	0.28	0.0	0.0
MSTRG.19051.1	0	0	0	6	2	3	3	2	1	2	3	7	0	4	1	4	2	0	2	4	4	5	2	2	0	1	0	0	0	5	7	4	4	2	0	1	0.0	0.0	0.0	0.25	0.14	0.18	0.18	0.13	0.06	0.1	0.17	0.46	0.0
MSTRG.19080.1	6	0	8	6	3	0	3	2	0	0	0	0	3	0	0	7	2	0	4	0	5	10	2	0	5	8	2	8	2	2	3	0	3	6	0	1	0.29	0.0	0.41	0.3	0.21	0.0	0.19	0.14	0.0	0.0	0.0	0.0	0.17
MSTRG.19080.3	6	9	7	7	2	2	0	0	4	0	1	9	6	4	8	0	2	0	0	3	2	0	0	3	7	2	3	0	0	5	16	8	0	0	0	0	0.53	0.76	0.64	0.61	0.27	0.24	0.0	0.0	0.51	0.0	0.12	1.25	0.59
MSTRG.19080.4	0	0	0	2	0	0	0	0	2	6	1	0	3	0	0	0	0	3	5	7	4	2	7	1	0	0	2	0	1	5	0	2	3	3	2	4	0.0	0.0	0.0	0.15	0.0	0.0	0.0	0.0	0.27	0.66	0.11	0.0	0.36
MSTRG.19080.5	0	3	1	0	0	0	0	0	0	3	0	0	0	0	3	0	1	0	0	7	3	4	0	1	2	0	0	0	0	0	0	1	1	1	0	0	0.0	0.89	0.21	0.0	0.0	0.0	0.0	0.0	0.12	0.91	0.0	0.0	0.0
MSTRG.19139.1	22	28	29	26	10	26	12	8	22	5	10	6	22	10	19	25	29	18	110	99	71	91	50	65	81	69	53	34	32	37	34	19	26	49	49	59	0.4	0.5	0.55	0.48	0.27	0.66	0.29	0.21	0.53	0.11	0.23	0.17	0.47
MSTRG.19139.3	9	0	6	2	6	0	2	0	7	4	3	3	0	0	6	2	0	0	15	12	8	26	3	10	13	18	18	16	6	6	12	6	9	2	14	8	1.73	0.0	1.03	0.41	1.63	0.0	0.42	0.0	1.64	0.93	0.7	0.82	0.0
MSTRG.19139.4	2	0	3	0	0	6	0	0	0	0	0	0	0	0	0	0	2	5	32	28	19	21	14	23	12	12	4	0	11	2	6	6	0	4	10	6	0.25	0.0	0.48	0.0	0.0	1.15	0.0	0.0	0.0	0.0	0.0	0.0	0.0
MSTRG.19141.1	14	3	14	18	6	27	4	11	29	37	61	6	12	13	10	27	36	11	71	48	25	73	33	45	34	36	37	30	31	21	20	21	24	56	57	14	0.45	0.08	0.46	0.57	0.29	1.2	0.17	0.53	1.23	1.4	2.46	0.29	0.45
MSTRG.19144.1	4	0	4	2	0	0	0	0	0	16	22	8	10	5	6	1	3	2	0	0	1	1	2	0	1	0	0	2	1	3	5	0	3	0	0	0	0.16	0.0	0.16	0.09	0.0	0.0	0.0	0.0	0.0	0.72	1.06	0.44	0.47
MSTRG.19144.2	11	12	8	20	7	8	5	4	3	10	4	0	10	7	5	5	11	4	32	14	18	40	21	18	15	14	27	28	22	17	14	13	5	46	33	20	1.49	1.62	1.11	2.56	1.28	1.36	0.85	0.76	0.61	1.53	0.61	0.0	1.51
MSTRG.19148.2	4	7	0	6	4	6	8	4	5	3	5	2	2	0	4	3	12	3	22	15	11	24	13	9	13	13	8	10	15	8	8	10	10	14	19	13	0.11	0.19	0.0	0.17	0.16	0.24	0.28	0.16	0.18	0.1	0.17	0.08	0.06
MSTRG.19148.3	0	3	0	0	0	0	0	0	0	0	8	0	0	5	0	0	0	0	0	0	0	0	0	0	0	0	3	0	0	0	0	0	6	0	0	0	0.0	0.07	0.0	0.0	0.0	0.0	0.0	0.0	0.0	0.0	0.23	0.0	0.0
MSTRG.19157.1	0	20	0	2	0	0	26	22	21	8	45	0	8	9	7	99	50	0	20	5	15	5	0	0	8	3	2	2	6	5	11	0	3	16	10	8	0.0	0.28	0.0	0.04	0.0	0.0	0.52	0.48	0.41	0.14	0.83	0.0	0.13
MSTRG.19157.2	99	90	120	125	83	138	24	33	77	38	5	54	18	71	183	33	179	153	302	218	210	293	238	262	267	232	188	250	234	240	131	166	112	213	203	289	2.01	1.8	2.55	2.62	2.55	3.94	0.65	0.99	2.1	0.91	0.13	1.67	0.44
MSTRG.19166.1	3	0	5	6	0	0	2	0	1	4	2	2	0	2	1	6	0	0	12	5	3	10	5	3	14	3	3	4	5	0	3	2	6	5	3	5	0.3	0.0	0.5	0.56	0.0	0.0	0.26	0.0	0.13	0.46	0.25	0.31	0.0
MSTRG.19174.2	2	4	8	23	13	5	15	10	13	8	17	3	6	8	3	4	20	11	28	23	14	14	10	18	17	12	6	11	16	11	20	19	17	19	12	10	0.01	0.02	0.03	0.09	0.08	0.03	0.08	0.06	0.07	0.04	0.08	0.02	0.03
MSTRG.19184.4	8	25	16	5	5	5	2	1	8	6	5	13	2	0	1	3	1	1	21	39	12	9	7	14	2	1	2	0	0	0	19	26	29	2	2	5	0.1	0.29	0.2	0.06	0.09	0.09	0.03	0.03	0.13	0.08	0.07	0.23	0.02
MSTRG.19184.5	8	0	17	0	0	0	0	0	0	0	0	5	0	0	0	0	0	0	0	0	0	0	0	0	0	0	0	0	0	0	0	2	8	0	0	0	0.07	0.0	0.16	0.0	0.0	0.0	0.0	0.0	0.0	0.0	0.0	0.07	0.0
MSTRG.19184.6	6	0	8	0	0	0	0	0	0	24	3	0	0	0	0	0	0	0	12	9	13	3	0	9	0	0	0	0	0	0	2	5	0	0	0	0	0.07	0.0	0.09	0.0	0.0	0.0	0.0	0.0	0.0	0.33	0.05	0.0	0.0
MSTRG.19185.1	2	0	0	0	0	0	0	0	0	7	5	7	0	0	0	0	0	0	9	0	0	0	0	0	0	0	0	0	0	0	5	1	3	0	0	0	0.04	0.0	0.0	0.0	0.0	0.0	0.0	0.0	0.0	0.15	0.11	0.18	0.0
MSTRG.19185.2	14	20	55	0	0	1	0	0	0	57	72	94	0	0	1	0	1	0	143	73	84	38	12	36	0	0	0	0	0	0	291	137	95	0	0	0	0.16	0.24	0.69	0.0	0.0	0.02	0.0	0.0	0.0	0.81	1.09	1.71	0.0
MSTRG.19185.3	0	0	0	0	0	0	0	0	0	0	0	0	0	0	0	1	0	0	0	0	0	0	0	0	0	0	0	0	0	0	0	0	0	0	0	0	0.0	0.0	0.0	0.0	0.0	0.0	0.0	0.0	0.0	0.0	0.0	0.0	0.0
MSTRG.19187.1	2	2	3	8	4	1	7	1	0	1	4	7	0	6	0	5	3	0	3	6	0	6	4	13	0	6	0	1	3	1	5	6	9	0	1	1	0.15	0.14	0.26	0.54	0.42	0.13	0.7	0.15	0.0	0.08	0.4	0.75	0.0
MSTRG.19192.1	0	0	0	1	2	3	0	0	0	1	0	0	0	0	1	0	1	0	2	2	0	2	0	0	1	0	0	1	4	0	2	1	1	0	0	1	0.0	0.0	0.0	0.02	0.06	0.08	0.0	0.0	0.0	0.02	0.0	0.0	0.0
MSTRG.19192.2	0	0	1	5	5	6	0	0	0	0	0	0	3	0	5	0	1	0	2	1	1	3	0	6	0	0	0	2	1	4	1	0	3	0	0	0	0.0	0.0	0.15	0.66	0.99	1.08	0.0	0.0	0.0	0.0	0.0	0.0	0.52
MSTRG.19196.2	0	0	0	0	0	0	0	0	0	0	0	0	0	0	0	0	0	0	2	0	0	0	0	0	0	0	0	0	0	0	0	0	0	0	0	0	0.0	0.0	0.0	0.0	0.0	0.0	0.0	0.0	0.0	0.0	0.0	0.0	0.0
MSTRG.19199.1	33	50	60	140	121	107	79	83	53	98	52	114	34	29	18	37	37	42	145	99	102	149	75	103	26	45	16	65	53	64	146	111	151	21	30	41	18.49	27.37	31.97	59.78	85.68	69.32	49.73	58.45	34.76	60.01	35.99	103.74	21.04
MSTRG.19221.1	0	0	0	0	0	0	0	0	0	0	0	0	0	1	0	0	0	0	0	0	0	0	1	0	0	0	0	0	0	2	0	0	0	0	0	0	0.0	0.0	0.0	0.0	0.0	0.0	0.0	0.0	0.0	0.0	0.0	0.0	0.0
MSTRG.19221.2	0	0	0	0	1	0	0	0	0	0	0	0	0	0	0	0	0	0	0	0	0	0	0	0	0	0	0	0	0	0	0	0	0	0	0	0	0.0	0.0	0.0	0.0	0.07	0.0	0.0	0.0	0.0	0.0	0.0	0.0	0.0
MSTRG.19225.1	0	0	0	0	0	0	0	0	0	0	0	1	0	0	0	0	0	0	0	0	1	1	2	0	0	0	0	0	0	1	1	0	2	0	0	0	0.0	0.0	0.0	0.0	0.0	0.0	0.0	0.0	0.0	0.0	0.0	0.17	0.0
MSTRG.1923.1	0	0	1	0	0	0	0	0	0	4	0	1	0	0	0	0	0	0	0	4	7	2	2	1	0	0	0	0	0	0	1	2	8	0	0	0	0.0	0.0	0.1	0.0	0.0	0.0	0.0	0.0	0.0	0.48	0.0	0.16	0.0
MSTRG.19244.1	0	0	0	0	0	0	0	0	0	0	0	0	0	0	0	0	0	0	0	0	0	0	0	0	0	0	1	0	0	0	0	0	0	0	0	0	0.0	0.0	0.0	0.0	0.0	0.0	0.0	0.0	0.0	0.0	0.0	0.0	0.0
MSTRG.19307.1	0	0	0	1	6	0	1	0	0	0	0	0	0	2	0	0	0	1	3	0	0	1	1	3	0	0	0	1	0	0	1	1	0	0	1	0	0.0	0.0	0.0	0.02	0.14	0.0	0.02	0.0	0.0	0.0	0.0	0.0	0.0
MSTRG.19315.1	3	2	2	2	2	5	0	7	1	0	2	0	2	7	2	1	3	3	4	1	3	1	4	0	2	1	1	2	1	1	1	0	7	3	1	8	0.02	0.01	0.01	0.01	0.02	0.04	0.0	0.06	0.01	0.0	0.01	0.0	0.01
MSTRG.19323.4	24	21	20	77	59	11	76	107	97	17	40	22	0	3	5	50	30	64	25	26	10	40	33	48	12	16	27	23	16	9	32	16	36	45	33	23	0.22	0.19	0.2	0.75	0.84	0.14	0.96	1.47	1.22	0.19	0.47	0.31	0.0
MSTRG.1935.1	0	0	0	2	0	0	0	0	0	0	0	0	0	0	0	0	0	0	1	0	0	0	0	1	0	3	0	0	0	0	0	0	1	0	1	0	0.0	0.0	0.0	0.11	0.0	0.0	0.0	0.0	0.0	0.0	0.0	0.0	0.0
MSTRG.19406.1	1	0	1	4	2	4	5	0	0	0	4	0	0	2	0	0	0	1	2	5	3	6	3	1	0	2	7	3	2	2	0	2	2	2	2	0	0.01	0.0	0.01	0.05	0.04	0.07	0.09	0.0	0.0	0.0	0.06	0.0	0.0
MSTRG.19406.2	0	0	0	0	0	0	0	0	0	0	0	0	1	0	0	0	0	0	2	1	2	0	0	3	0	0	0	0	0	1	0	0	1	0	0	0	0.0	0.0	0.0	0.01	0.0	0.0	0.0	0.0	0.0	0.0	0.0	0.0	0.04
MSTRG.19458.1	0	0	0	0	2	0	0	0	0	0	0	0	0	0	3	0	0	0	2	3	1	0	0	3	2	0	0	1	1	0	0	0	1	2	0	1	0.0	0.0	0.0	0.0	0.03	0.0	0.0	0.0	0.0	0.0	0.0	0.0	0.0
MSTRG.19459.1	228	308	405	1266	1061	1092	799	601	488	794	678	622	379	713	334	277	476	602	1161	1116	1109	1030	629	935	380	509	309	602	604	765	916	961	1223	498	464	462	2.28	3.04	4.25	13.19	16.18	15.47	10.82	8.84	6.58	9.48	8.57	9.48	4.51
MSTRG.19484.1	0	0	0	0	0	0	0	0	0	0	0	0	1	0	0	0	0	0	0	0	0	0	0	0	0	0	0	0	0	0	0	0	0	0	0	0	0.0	0.0	0.0	0.0	0.0	0.0	0.0	0.0	0.0	0.0	0.0	0.0	0.28
MSTRG.19484.2	0	0	0	0	0	0	0	0	0	0	0	0	0	0	0	0	0	0	0	0	0	0	0	0	0	0	0	0	0	0	0	0	0	0	0	0	0.0	0.0	0.0	0.0	0.0	0.0	0.0	0.0	0.0	0.0	0.0	0.0	0.0
MSTRG.19491.1	464	531	507	1627	1256	1351	1010	922	648	871	1247	785	719	1191	481	490	605	730	1255	1236	1283	981	778	1056	490	527	384	795	835	941	1271	1476	1412	538	570	515	17.69	19.91	19.98	62.43	71.28	71.15	51.07	50.79	32.74	39.2	59.78	45.82	32.27
MSTRG.19505.2	3	3	3	18	7	5	6	6	9	2	4	1	4	4	16	0	4	1	14	7	2	21	9	19	15	15	15	5	4	8	1	5	1	26	12	28	0.08	0.08	0.09	0.5	0.29	0.19	0.22	0.24	0.33	0.06	0.14	0.04	0.13
MSTRG.19512.1	0	1	0	1	0	1	0	0	2	0	1	0	0	1	0	0	0	0	1	1	1	0	0	1	1	2	0	0	0	0	0	0	1	1	1	0	0.0	0.02	0.0	0.02	0.0	0.03	0.0	0.0	0.06	0.0	0.03	0.0	0.0
MSTRG.19514.1	0	0	0	0	0	0	0	0	0	0	0	0	0	0	0	0	0	1	0	0	0	0	0	0	0	0	0	0	0	0	0	0	0	0	0	1	0.0	0.0	0.0	0.0	0.0	0.0	0.0	0.0	0.0	0.0	0.0	0.0	0.0
MSTRG.19514.2	0	2	1	1	5	2	6	0	3	2	0	2	1	1	0	1	3	5	1	4	5	10	1	2	2	2	1	1	0	3	2	4	6	0	3	2	0.0	0.06	0.03	0.03	0.21	0.08	0.23	0.0	0.13	0.06	0.0	0.09	0.03
MSTRG.19514.3	0	0	0	0	0	0	1	0	0	0	0	0	0	0	0	0	1	0	0	0	0	0	0	0	0	0	0	0	0	0	0	0	0	1	0	1	0.0	0.0	0.0	0.0	0.0	0.0	0.08	0.0	0.0	0.0	0.0	0.0	0.0
MSTRG.19519.1	0	0	0	2	0	0	0	0	0	0	0	0	0	0	0	0	0	0	0	0	0	0	0	0	0	0	0	0	0	0	0	0	0	0	0	0	0.0	0.0	0.0	0.17	0.0	0.0	0.0	0.0	0.0	0.0	0.0	0.0	0.0
MSTRG.19520.1	0	0	0	0	2	1	0	0	0	0	0	0	0	0	0	0	0	0	0	0	0	0	2	0	0	0	0	0	0	0	0	0	0	0	0	0	0.0	0.0	0.0	0.0	0.22	0.1	0.0	0.0	0.0	0.0	0.0	0.0	0.0
MSTRG.19525.1	0	1	6	5	2	3	0	0	0	0	0	1	0	0	3	0	0	1	1	0	2	3	1	1	0	1	1	0	2	0	1	0	2	0	0	4	0.0	0.09	0.54	0.42	0.26	0.35	0.0	0.0	0.0	0.0	0.0	0.14	0.0
MSTRG.19538.1	6	0	2	3	0	0	0	0	0	6	2	0	0	0	0	0	0	0	0	5	1	0	4	1	1	0	0	0	0	0	0	0	0	0	0	1	1.49	0.06	0.46	0.73	0.0	0.0	0.0	0.0	0.0	1.8	0.5	0.0	0.0
MSTRG.19538.2	0	0	0	0	0	0	0	0	0	0	0	0	2	1	0	0	0	0	0	2	0	0	0	0	0	0	0	0	0	0	0	0	0	0	0	0	0.0	0.0	0.0	0.0	0.0	0.0	0.0	0.0	0.0	0.0	0.0	0.0	0.64
MSTRG.19538.4	0	0	3	0	0	0	0	0	0	0	0	0	0	0	0	0	0	0	0	0	5	0	0	0	0	0	0	0	0	0	0	0	0	0	0	0	0.0	0.0	0.43	0.0	0.0	0.0	0.0	0.0	0.0	0.0	0.0	0.0	0.0
MSTRG.19538.6	0	0	0	0	0	0	0	0	0	0	0	0	0	0	0	0	0	0	0	0	0	0	0	0	0	0	0	0	0	0	0	0	0	0	0	0	0.0	0.0	0.0	0.0	0.0	0.0	0.0	0.0	0.0	0.0	0.0	0.0	0.0
MSTRG.19569.1	2	2	3	18	10	20	1	1	0	1	6	3	25	23	4	5	3	11	3	5	6	9	28	32	5	4	0	28	40	37	11	2	5	8	0	5	0.04	0.04	0.06	0.38	0.31	0.58	0.03	0.03	0.0	0.02	0.16	0.09	0.61
MSTRG.19601.1	10	7	6	9	12	9	3	5	17	2	44	6	3	16	18	6	22	6	11	6	6	8	7	7	8	6	7	9	2	10	2	5	8	14	14	16	0.09	0.06	0.05	0.08	0.16	0.11	0.04	0.06	0.2	0.02	0.48	0.08	0.03
MSTRG.19613.1	3	4	0	1	0	3	1	0	0	0	0	0	0	0	1	0	0	0	0	1	1	0	0	0	1	0	3	0	1	1	2	0	2	1	0	0	0.26	0.35	0.0	0.08	0.0	0.35	0.11	0.0	0.0	0.0	0.0	0.0	0.0
MSTRG.19656.5	19	20	15	21	44	27	10	6	18	25	18	36	20	4	14	5	1	20	104	62	77	41	38	36	27	17	11	36	34	55	54	59	78	28	13	14	0.22	0.23	0.18	0.25	0.77	0.44	0.16	0.1	0.28	0.34	0.26	0.63	0.27
MSTRG.19656.6	9	6	10	10	13	4	1	5	7	9	5	19	11	7	8	0	8	4	17	35	12	18	15	9	5	17	0	12	7	21	14	11	24	10	3	16	0.2	0.13	0.22	0.21	0.41	0.12	0.04	0.16	0.19	0.24	0.14	0.64	0.27
MSTRG.19683.1	74	49	41	293	209	215	50	64	65	50	43	25	194	242	293	69	46	57	66	86	48	154	212	114	41	35	30	111	110	153	29	37	57	28	40	36	17.73	11.51	9.64	59.93	67.18	63.75	14.51	20.5	19.16	13.53	12.85	9.51	52.68
MSTRG.19686.2	3	0	1	4	3	1	4	2	0	4	0	4	2	1	2	0	1	1	1	2	1	3	3	1	6	2	2	3	2	3	5	0	4	1	0	5	0.06	0.0	0.02	0.09	0.09	0.03	0.1	0.07	0.0	0.1	0.0	0.13	0.05
MSTRG.1970.1	8	3	15	39	32	57	22	21	27	25	31	13	18	17	13	16	16	26	36	33	31	40	19	32	6	24	19	16	24	28	40	30	32	18	11	24	0.05	0.02	0.09	0.24	0.29	0.48	0.18	0.19	0.22	0.18	0.23	0.12	0.13
MSTRG.19700.3	0	0	0	2	1	6	3	5	5	1	0	0	2	2	3	0	3	1	1	0	0	5	5	6	19	22	23	7	9	9	2	0	5	44	23	61	0.0	0.0	0.0	0.02	0.01	0.08	0.04	0.07	0.07	0.01	0.0	0.0	0.02
MSTRG.19719.2	32	51	44	45	33	76	16	13	16	20	16	13	35	41	35	32	16	31	43	29	44	113	111	145	44	46	50	125	143	165	47	53	49	74	59	111	8.85	13.74	11.81	10.44	11.89	25.44	5.33	4.77	5.51	6.26	5.51	5.47	10.71
MSTRG.19762.2	0	0	0	0	0	0	0	0	0	0	1	0	0	0	0	0	0	0	0	0	0	0	1	0	0	0	0	0	0	0	0	0	0	0	0	0	0.0	0.0	0.0	0.0	0.0	0.0	0.0	0.0	0.0	0.0	0.25	0.0	0.0
MSTRG.19764.1	8	2	8	32	33	39	42	25	22	18	14	12	24	16	0	10	10	12	26	30	52	24	28	27	20	13	20	22	20	22	28	17	41	20	22	35	0.24	0.06	0.25	0.95	1.48	1.6	1.68	1.05	0.87	0.63	0.53	0.54	0.84
MSTRG.19780.1	48	94	59	56	34	31	20	9	40	31	26	20	35	38	36	12	16	16	183	211	97	120	66	106	93	95	121	37	41	90	80	64	52	71	45	176	1.05	2.03	1.35	1.25	1.12	0.95	0.59	0.29	1.17	0.81	0.72	0.67	0.91
MSTRG.19824.1	0	0	0	1	2	2	0	0	0	1	0	0	3	0	0	0	0	2	0	1	0	1	0	0	0	1	0	0	3	1	1	3	0	0	0	0	0.0	0.0	0.0	0.3	0.96	0.89	0.0	0.0	0.0	0.27	0.0	0.0	1.25
MSTRG.19838.1	0	0	0	9	5	8	140	118	188	0	11	1	5	1	1	109	155	13	7	6	3	7	1	5	26	23	26	3	2	8	6	9	5	15	18	29	0.0	0.0	0.0	0.07	0.06	0.09	1.55	1.42	2.07	0.0	0.11	0.01	0.05
MSTRG.19866.3	0	0	0	1	1	1	0	0	0	0	0	0	1	0	0	0	0	0	1	1	0	0	0	0	0	0	1	0	0	0	1	0	0	0	0	1	0.0	0.0	0.0	0.08	0.11	0.11	0.0	0.0	0.0	0.0	0.0	0.0	0.09
MSTRG.19866.4	1	0	0	2	1	0	0	1	0	0	0	0	0	1	2	0	0	0	0	0	0	1	1	1	0	0	0	0	0	0	0	1	1	2	0	0	0.07	0.0	0.0	0.14	0.1	0.0	0.0	0.1	0.0	0.0	0.0	0.0	0.0
MSTRG.19883.1	0	0	0	3	2	1	0	1	1	0	2	0	2	0	0	0	2	0	4	2	1	4	0	0	6	6	3	0	1	0	0	1	2	3	4	8	0.0	0.0	0.0	0.62	0.65	0.3	0.0	0.32	0.3	0.0	0.61	0.0	0.55
MSTRG.19908.1	0	0	3	4	6	2	2	3	2	2	4	1	6	21	3	0	16	1	5	8	7	1	3	3	2	3	3	7	4	0	3	1	1	4	5	3	0.0	0.0	0.03	0.03	0.08	0.02	0.02	0.04	0.02	0.02	0.04	0.01	0.06
MSTRG.19920.1	0	0	0	0	0	0	0	1	0	0	0	0	0	0	0	0	0	0	0	0	0	0	0	0	0	0	1	0	0	0	0	0	0	0	0	0	0.0	0.0	0.0	0.0	0.0	0.0	0.0	0.26	0.0	0.0	0.0	0.0	0.0
MSTRG.19926.1	0	0	1	10	14	6	4	4	5	5	9	2	9	4	3	2	0	7	11	7	8	8	9	2	5	4	8	13	8	20	6	15	4	8	8	3	0.0	0.0	0.03	0.3	0.61	0.24	0.16	0.17	0.19	0.17	0.33	0.09	0.31
MSTRG.19946.1	29	29	37	168	121	115	97	91	54	88	86	49	41	82	40	48	65	57	126	114	112	89	81	127	63	64	63	76	99	131	80	83	144	67	52	60	18.0	18.15	22.41	79.65	95.66	83.68	68.04	71.89	39.42	60.06	67.73	50.0	28.82
MSTRG.19948.2	2	3	4	12	9	1	2	3	1	0	0	0	4	3	4	1	1	2	0	3	2	4	7	6	4	0	2	1	3	5	1	2	2	4	6	6	0.01	0.01	0.02	0.06	0.07	0.01	0.01	0.02	0.01	0.0	0.0	0.0	0.02
MSTRG.19956.2	0	0	2	5	3	3	9	4	10	3	4	2	0	0	0	0	3	6	12	9	5	8	4	2	2	5	4	1	3	3	9	4	15	1	5	4	0.0	0.0	0.11	0.26	0.23	0.21	0.61	0.3	0.71	0.18	0.26	0.16	0.0
MSTRG.19956.4	2	2	1	7	9	2	1	5	4	0	1	0	4	2	0	0	0	2	2	4	5	7	8	11	1	2	8	2	8	3	1	3	1	1	1	0	0.07	0.07	0.04	0.24	0.46	0.09	0.05	0.25	0.16	0.0	0.04	0.0	0.16
MSTRG.19956.5	0	0	0	0	0	0	0	0	0	0	0	0	0	0	0	0	0	0	0	0	0	0	0	0	0	0	0	0	0	0	0	0	0	0	0	0	0.0	0.0	0.0	0.0	0.0	0.0	0.0	0.0	0.0	0.0	0.0	0.0	0.0
MSTRG.19956.6	0	0	0	2	0	0	0	0	0	4	0	1	0	0	0	1	0	0	1	0	0	0	0	0	0	0	0	0	0	0	0	0	0	0	0	0	0.0	0.0	0.0	0.1	0.0	0.0	0.0	0.0	0.0	0.25	0.0	0.08	0.0
MSTRG.19957.1	31	22	46	77	48	52	50	34	45	53	25	37	9	15	22	8	27	27	88	66	75	70	52	95	32	36	23	26	33	64	56	59	77	45	28	35	0.24	0.17	0.37	0.62	0.57	0.57	0.52	0.39	0.47	0.49	0.24	0.43	0.08
MSTRG.19962.2	4	5	3	3	0	0	0	2	1	2	0	0	1	1	3	0	0	0	0	0	0	0	1	3	1	0	1	0	0	0	1	4	11	0	1	0	0.28	0.35	0.22	0.21	0.0	0.0	0.0	0.2	0.09	0.16	0.0	0.0	0.08
MSTRG.19962.4	0	0	0	0	0	0	0	1	0	0	0	0	0	0	0	0	2	1	2	0	0	0	0	0	3	0	0	0	0	0	0	2	0	1	0	0	0.0	0.0	0.0	0.0	0.0	0.0	0.0	0.11	0.0	0.0	0.0	0.0	0.0
MSTRG.1997.1	0	0	0	2	1	1	0	1	1	0	1	0	1	0	1	0	0	0	2	0	0	0	1	6	1	0	0	1	1	1	1	0	1	1	0	0	0.0	0.0	0.0	0.03	0.02	0.02	0.0	0.02	0.02	0.0	0.02	0.0	0.02
MSTRG.19987.2	17	0	0	9	6	4	8	13	13	7	19	0	0	0	0	12	29	0	11	15	2	9	7	15	6	11	9	6	0	16	3	7	14	1	0	1	0.1	0.0	0.0	0.05	0.05	0.03	0.07	0.11	0.1	0.05	0.14	0.0	0.0
MSTRG.19987.3	0	5	7	19	11	12	0	5	0	0	191	4	11	9	11	0	0	10	0	0	8	6	7	7	0	0	0	0	6	4	7	0	0	0	11	6	0.0	0.02	0.03	0.09	0.08	0.08	0.0	0.04	0.0	0.0	1.12	0.03	0.06
MSTRG.20004.1	0	0	0	0	0	0	0	0	0	2	1	1	0	1	2	0	0	0	3	0	2	0	1	0	0	2	0	1	0	1	0	0	2	0	0	0	0.0	0.0	0.0	0.0	0.0	0.0	0.0	0.0	0.0	0.4	0.22	0.28	0.0
MSTRG.20007.3	6	8	8	52	21	42	13	10	16	14	9	4	20	16	55	7	17	14	6	6	1	41	20	23	24	29	20	14	28	34	4	7	14	17	13	40	0.06	0.08	0.09	0.56	0.33	0.62	0.18	0.15	0.22	0.17	0.12	0.06	0.25
MSTRG.20013.1	44	88	68	219	216	229	149	105	118	164	142	124	86	86	90	47	100	121	346	338	407	240	188	299	167	134	64	185	140	219	244	268	273	110	105	139	13.9	26.96	20.62	56.5	89.1	87.12	55.34	43.4	44.76	57.45	55.6	62.13	30.37
MSTRG.20016.1	8	16	29	105	77	81	68	41	40	72	55	32	21	28	26	29	35	34	115	81	84	78	64	82	27	52	28	53	56	56	83	77	97	63	38	31	0.06	0.11	0.21	0.78	0.83	0.81	0.65	0.43	0.38	0.61	0.49	0.34	0.17
MSTRG.20057.1	0	0	1	5	0	6	1	3	2	0	0	0	2	5	1	2	0	0	1	0	0	2	0	0	0	1	1	0	0	1	0	0	0	2	1	0	0.0	0.0	0.05	0.25	0.0	0.41	0.07	0.22	0.13	0.0	0.0	0.0	0.12
MSTRG.20073.2	158	86	127	130	108	127	33	39	59	78	39	49	152	99	97	28	27	34	108	68	80	131	76	62	25	12	22	75	115	133	76	71	121	27	39	36	99.95	53.6	77.32	62.29	87.01	93.69	23.15	30.93	43.57	53.95	30.69	50.93	108.85
MSTRG.20091.1	1131	866	1189	505	330	234	97	115	98	1542	1607	848	212	340	278	98	60	87	757	1171	1184	358	357	487	46	67	40	225	178	172	1268	1099	1651	81	114	79	7.09	5.34	7.81	3.31	3.16	2.08	0.83	1.06	0.83	11.54	12.71	8.08	1.58
MSTRG.20091.3	43	35	35	32	27	37	37	23	51	34	18	17	10	27	17	19	20	45	29	27	38	29	34	32	14	30	23	21	14	16	32	20	43	36	24	32	0.13	0.11	0.11	0.1	0.13	0.16	0.15	0.11	0.21	0.12	0.07	0.08	0.04
MSTRG.20099.1	40	23	40	167	122	83	8	23	24	14	8	9	81	73	49	17	2	17	22	13	20	29	33	61	7	3	6	41	25	51	30	13	49	6	13	8	0.5	0.28	0.52	2.15	2.3	1.45	0.13	0.42	0.4	0.21	0.13	0.17	1.19
MSTRG.2011.1	4	11	12	4	4	3	0	3	0	17	2	13	0	0	0	3	0	0	62	30	46	5	6	9	0	2	0	1	1	2	68	34	50	0	0	2	0.15	0.4	0.46	0.15	0.22	0.15	0.0	0.16	0.0	0.74	0.09	0.73	0.0
MSTRG.20110.1	0	1	3	0	0	0	0	0	0	0	1	2	0	0	0	0	0	0	1	1	0	0	0	0	0	0	0	0	0	0	3	0	2	0	0	0	0.0	0.08	0.24	0.0	0.0	0.0	0.0	0.0	0.0	0.0	0.1	0.24	0.0
MSTRG.20201.1	0	0	0	2	0	0	0	0	0	0	0	0	0	1	0	0	2	0	0	0	0	0	0	0	0	0	0	0	0	1	0	0	0	0	0	0	0.0	0.0	0.0	0.04	0.0	0.0	0.0	0.0	0.0	0.0	0.0	0.0	0.0
MSTRG.20212.2	7	2	5	25	24	43	6	2	9	16	41	15	10	13	7	21	25	7	17	28	18	30	31	31	13	14	3	11	16	43	22	17	10	8	6	11	0.04	0.01	0.03	0.15	0.21	0.34	0.05	0.02	0.06	0.11	0.29	0.13	0.07
MSTRG.20242.2	180	227	215	511	441	378	187	182	146	184	201	130	250	297	391	177	167	176	241	193	238	327	279	311	116	120	124	224	238	291	215	200	226	120	95	118	1.41	1.75	1.76	4.16	5.25	4.19	1.98	2.09	1.54	1.71	1.98	1.54	2.33
MSTRG.20268.1	6	16	4	7	5	15	5	2	4	6	5	3	5	4	13	1	3	1	6	0	8	14	5	7	1	0	1	1	2	5	4	15	7	0	3	1	0.05	0.13	0.04	0.06	0.06	0.18	0.06	0.02	0.05	0.06	0.05	0.04	0.05
MSTRG.20329.2	4	1	1	0	1	3	0	1	4	1	1	2	0	0	1	0	0	0	3	1	0	1	0	0	0	0	3	4	0	3	1	6	2	3	0	2	0.18	0.05	0.05	0.0	0.07	0.19	0.0	0.07	0.24	0.05	0.06	0.14	0.0
MSTRG.20341.1	0	0	1	2	1	0	0	0	0	0	0	1	0	9	1	0	0	0	0	2	2	4	0	0	1	0	0	1	2	1	2	1	1	1	2	1	0.0	0.0	0.01	0.02	0.02	0.01	0.0	0.0	0.0	0.0	0.0	0.02	0.0
MSTRG.20353.1	19	16	12	34	43	32	5	0	4	3	6	9	4	3	6	1	0	7	45	35	38	22	9	11	5	3	1	12	12	17	24	25	48	6	7	10	0.72	0.59	0.47	1.29	2.42	1.67	0.25	0.0	0.2	0.13	0.29	0.52	0.18
MSTRG.20393.1	656	947	372	722	283	331	163	132	186	739	427	101	546	712	413	106	249	101	2362	2508	1965	1277	735	1570	1000	842	1082	604	431	781	508	667	517	614	562	1146	24.47	34.76	14.35	27.14	15.73	17.07	8.08	7.12	9.2	32.55	20.04	5.77	24.01
MSTRG.20417.1	7	17	23	13	5	5	1	2	0	13	7	8	4	5	3	1	0	0	36	16	7	20	6	20	5	3	0	4	4	8	12	6	29	0	1	7	0.16	0.35	0.52	0.29	0.16	0.15	0.03	0.06	0.0	0.33	0.19	0.26	0.1
MSTRG.20417.2	5	10	0	0	0	0	0	0	2	0	0	0	0	0	0	0	0	0	7	0	12	0	5	0	0	0	4	4	0	4	0	9	5	2	0	0	0.08	0.18	0.0	0.0	0.0	0.0	0.0	0.0	0.05	0.0	0.0	0.0	0.0
MSTRG.20420.1	0	1	0	0	0	1	0	0	1	0	0	0	0	1	0	0	0	0	0	0	0	2	0	1	0	0	0	0	0	0	0	0	1	0	0	0	0.0	0.03	0.0	0.0	0.0	0.05	0.0	0.0	0.04	0.0	0.0	0.0	0.0
MSTRG.20422.1	0	0	0	0	0	0	1	1	0	0	0	0	0	0	0	0	0	0	1	2	0	0	1	1	0	0	0	0	0	0	1	0	0	1	0	1	0.0	0.0	0.0	0.0	0.0	0.0	0.06	0.06	0.0	0.0	0.0	0.0	0.0
MSTRG.20525.1	0	0	0	0	0	0	10	18	20	0	0	2	1	0	0	0	0	8	0	18	17	12	0	4	0	10	12	0	0	0	0	0	0	5	0	0	0.0	0.0	0.0	0.0	0.0	0.0	1.65	3.12	3.35	0.0	0.0	0.38	0.13
MSTRG.20525.2	28	51	58	16	17	17	474	415	860	8	6	17	12	22	29	507	672	108	29	45	16	23	34	20	412	469	530	41	43	29	49	36	83	518	431	429	2.51	4.49	5.26	1.36	2.18	2.02	54.6	52.33	99.49	0.83	0.67	2.37	1.26
MSTRG.20528.7	135	158	156	288	202	197	105	145	101	131	108	76	212	195	162	162	80	101	153	171	165	247	165	183	97	119	117	171	148	212	189	187	306	133	133	218	21.9	25.23	25.2	41.84	45.23	40.71	21.09	32.11	20.55	24.3	21.92	19.37	39.37
MSTRG.20562.1	244	297	316	86	91	93	42	75	85	96	92	135	93	121	131	66	105	92	217	214	290	157	123	114	82	66	61	62	67	81	194	163	255	83	81	86	41.65	49.7	53.44	13.11	21.36	20.05	8.91	17.41	18.06	18.7	19.66	36.15	18.06
MSTRG.20578.1	3	0	6	5	5	6	5	0	2	6	16	7	5	12	5	1	10	3	9	10	9	4	1	7	1	5	6	15	6	6	25	15	16	4	0	8	0.09	0.0	0.16	0.14	0.2	0.23	0.18	0.0	0.07	0.19	0.55	0.29	0.16
MSTRG.20578.2	1	15	2	1	0	0	0	1	0	0	0	0	0	0	0	0	1	3	0	0	4	9	0	0	0	0	0	0	5	6	0	0	0	0	2	0	0.02	0.61	0.09	0.04	0.0	0.0	0.0	0.06	0.0	0.0	0.0	0.0	0.0
MSTRG.20578.3	0	0	0	0	2	0	0	0	0	0	0	0	0	2	0	0	3	0	2	0	0	0	0	2	0	0	0	0	0	0	1	0	0	0	0	0	0.0	0.0	0.0	0.0	0.38	0.0	0.0	0.0	0.0	0.0	0.0	0.0	0.0
MSTRG.20633.1	0	1	0	4	0	1	0	0	0	0	0	0	0	0	0	0	0	0	2	0	0	0	1	3	0	0	0	0	0	0	0	6	5	0	0	0	0.0	0.02	0.0	0.05	0.0	0.02	0.0	0.0	0.0	0.0	0.0	0.0	0.0
MSTRG.20633.2	2	8	2	1	0	1	0	2	0	3	0	3	2	0	0	2	0	0	9	6	0	1	1	4	0	2	0	0	0	0	9	20	6	0	0	1	0.01	0.05	0.01	0.01	0.0	0.01	0.0	0.02	0.0	0.02	0.0	0.03	0.01
MSTRG.20633.5	2	6	6	10	7	7	3	4	2	5	6	10	0	1	0	0	1	0	13	15	10	1	10	7	0	1	0	2	7	2	20	16	18	2	4	0	0.01	0.02	0.02	0.03	0.04	0.03	0.01	0.02	0.01	0.02	0.03	0.05	0.0
MSTRG.20636.1	40	22	51	125	124	103	35	37	33	24	32	40	37	23	46	14	23	63	66	55	49	57	41	48	13	33	11	45	43	46	75	55	62	41	19	16	0.2	0.11	0.27	0.66	0.96	0.74	0.24	0.27	0.23	0.15	0.2	0.31	0.22
MSTRG.20637.2	0	0	0	0	0	0	0	0	0	0	0	0	0	0	0	0	0	0	0	1	0	0	0	0	0	0	0	0	0	0	0	0	0	0	0	0	0.0	0.0	0.0	0.0	0.0	0.0	0.0	0.0	0.0	0.0	0.0	0.0	0.0
MSTRG.20639.1	0	2	0	0	0	0	0	0	0	1	0	0	0	0	0	0	0	0	0	0	0	0	0	0	0	0	0	0	0	0	1	0	0	0	0	0	0.0	0.04	0.0	0.0	0.0	0.0	0.0	0.0	0.0	0.02	0.0	0.0	0.0
MSTRG.20640.1	32	28	44	160	122	117	98	58	47	66	63	61	45	77	35	40	57	63	105	81	89	88	77	82	49	60	33	82	104	111	122	98	152	43	43	42	0.58	0.49	0.82	2.98	3.31	2.96	2.38	1.53	1.13	1.41	1.42	1.68	0.97
MSTRG.20640.2	5	3	4	25	21	8	20	5	13	10	12	6	0	2	1	7	5	9	22	14	11	26	0	13	8	6	1	6	6	16	7	5	17	15	12	14	0.5	0.32	0.39	2.53	3.13	1.06	2.78	0.72	1.83	1.18	1.62	0.92	0.0
MSTRG.20697.1	0	0	0	0	0	0	0	0	1	0	0	0	0	0	0	0	0	0	0	0	1	0	0	0	0	0	0	0	0	0	0	0	0	0	1	0	0.0	0.0	0.0	0.0	0.0	0.0	0.0	0.0	0.12	0.0	0.0	0.0	0.0
MSTRG.20708.1	0	3	3	0	0	0	0	0	0	0	0	0	0	0	0	0	0	0	0	0	0	0	0	2	0	1	0	0	0	0	3	0	1	0	0	0	0.0	0.39	0.4	0.0	0.0	0.0	0.0	0.0	0.0	0.0	0.0	0.0	0.0
MSTRG.2074.1	0	0	0	0	0	0	0	0	0	0	0	0	0	0	0	0	0	0	0	0	0	0	0	0	0	1	0	0	0	0	0	0	0	0	0	1	0.0	0.0	0.0	0.0	0.0	0.0	0.0	0.0	0.0	0.0	0.0	0.0	0.0
MSTRG.20772.1	1	3	0	6	5	2	10	3	5	3	2	5	0	0	1	0	1	3	14	13	9	8	4	3	3	2	2	3	5	6	5	8	18	3	3	3	0.0	0.01	0.0	0.03	0.03	0.01	0.06	0.02	0.03	0.02	0.01	0.03	0.0
MSTRG.20774.1	102	107	195	430	389	389	288	243	164	269	419	210	177	273	108	139	189	217	404	323	391	256	236	362	184	199	153	312	321	386	508	415	499	234	213	185	0.65	0.67	1.3	2.85	3.78	3.51	2.48	2.27	1.4	2.04	3.36	2.03	1.34
MSTRG.20781.1	8	10	5	4	2	4	3	2	0	8	29	8	0	0	0	0	0	1	17	8	14	5	2	3	0	0	0	1	0	0	5	3	6	0	0	0	0.03	0.03	0.02	0.01	0.01	0.02	0.01	0.01	0.0	0.03	0.12	0.04	0.0
MSTRG.20785.1	0	0	2	2	0	1	2	0	0	2	2	3	2	1	0	1	1	0	3	6	0	4	0	5	0	2	1	2	0	0	3	0	5	3	1	0	0.0	0.0	0.02	0.02	0.0	0.01	0.02	0.0	0.0	0.02	0.02	0.05	0.02
MSTRG.20791.1	1	0	2	1	6	1	0	0	0	1	0	1	0	0	1	0	0	3	0	3	1	0	0	0	1	0	1	5	1	7	0	0	1	0	1	0	0.01	0.0	0.01	0.01	0.06	0.01	0.0	0.0	0.0	0.01	0.0	0.01	0.0
MSTRG.20791.2	7	5	9	1	9	5	1	0	3	2	0	3	6	6	8	0	0	0	7	4	2	5	7	12	1	5	6	4	4	17	1	4	3	5	6	11	0.11	0.08	0.15	0.02	0.21	0.11	0.02	0.0	0.06	0.04	0.0	0.07	0.11
MSTRG.20890.2	11	8	13	19	29	32	4	8	0	0	4	18	23	0	0	0	2	0	26	15	25	22	24	22	0	0	0	20	20	29	25	15	21	8	2	2	0.15	0.1	0.18	0.27	0.59	0.6	0.07	0.16	0.0	0.0	0.07	0.37	0.37
MSTRG.20890.3	0	0	0	0	0	0	0	0	2	10	0	0	0	3	13	0	0	19	0	0	0	0	0	0	0	0	0	0	0	0	0	0	0	0	0	0	0.0	0.0	0.0	0.0	0.0	0.0	0.0	0.0	0.04	0.16	0.0	0.0	0.0
MSTRG.20890.4	0	6	6	17	0	8	0	0	15	0	5	0	0	0	0	5	4	0	4	12	1	2	5	0	9	11	13	0	1	0	0	3	0	18	29	34	0.0	0.16	0.15	0.42	0.0	0.28	0.0	0.0	0.48	0.0	0.16	0.0	0.0
MSTRG.20890.5	0	0	0	0	0	0	0	1	0	0	0	0	0	0	4	0	0	0	0	7	0	0	0	0	12	5	0	0	0	0	0	7	0	0	0	0	0.0	0.0	0.0	0.0	0.0	0.0	0.0	0.03	0.0	0.0	0.0	0.0	0.0
MSTRG.20915.1	142	118	154	570	427	457	341	264	203	268	274	218	153	188	147	145	242	222	461	411	457	496	325	463	238	234	174	300	364	359	398	336	487	225	185	264	1.62	1.32	1.84	6.74	7.4	7.35	5.24	4.4	3.1	3.64	3.93	3.77	2.07
MSTRG.20928.1	0	0	0	1	0	0	0	0	1	0	0	0	0	0	0	0	0	0	0	0	0	2	0	3	3	0	0	0	3	2	0	0	0	1	0	1	0.0	0.0	0.0	0.05	0.0	0.0	0.0	0.0	0.07	0.0	0.0	0.0	0.0
MSTRG.2094.1	0	0	0	0	1	0	0	0	0	0	0	0	0	0	0	0	0	0	0	1	1	0	0	1	1	0	0	0	0	0	1	0	0	1	1	2	0.0	0.0	0.0	0.0	0.02	0.0	0.0	0.0	0.0	0.0	0.0	0.0	0.0
MSTRG.20945.1	57	70	82	409	293	247	254	166	152	177	201	141	126	79	72	75	149	173	356	294	297	355	197	352	203	253	133	200	224	256	255	187	342	177	160	153	0.38	0.46	0.57	2.84	2.98	2.33	2.29	1.62	1.36	1.41	1.69	1.42	0.99
MSTRG.20950.1	8	7	5	5	8	0	0	1	4	11	3	0	5	2	0	1	4	0	15	17	14	4	2	2	0	1	4	0	0	4	8	3	17	1	0	2	3.65	3.09	2.17	1.8	4.67	0.0	0.0	0.59	2.07	5.55	1.71	0.0	2.57
MSTRG.20967.1	0	0	1	0	2	0	0	0	0	1	4	0	0	4	0	0	0	0	2	5	4	2	3	0	0	0	0	0	1	6	0	3	4	0	0	0	0.0	0.0	0.04	0.0	0.1	0.0	0.0	0.0	0.0	0.04	0.18	0.0	0.0
MSTRG.2099.1	7	8	9	0	2	1	2	0	0	3	6	6	3	1	0	3	7	1	14	19	21	4	3	11	1	3	0	2	1	6	11	11	9	1	3	0	0.07	0.08	0.09	0.0	0.03	0.01	0.03	0.0	0.0	0.03	0.07	0.09	0.03
MSTRG.21006.1	0	0	0	5	3	0	0	0	0	0	0	0	0	0	2	0	0	0	0	0	0	1	0	1	0	0	0	0	0	0	0	0	0	0	0	0	0.0	0.0	0.0	0.27	0.24	0.0	0.0	0.0	0.0	0.0	0.0	0.0	0.0
MSTRG.21018.1	0	0	5	2	0	0	0	0	0	0	0	0	0	0	0	0	0	2	5	5	0	1	0	1	0	0	1	0	0	0	1	0	1	0	0	0	0.0	0.0	0.06	0.02	0.0	0.0	0.0	0.0	0.0	0.0	0.0	0.0	0.0
MSTRG.21048.1	2	0	4	3	4	5	8	4	3	5	1	2	1	4	0	1	2	2	2	2	5	4	8	7	5	4	1	5	1	7	1	2	6	2	6	7	0.04	0.0	0.09	0.06	0.12	0.14	0.22	0.12	0.08	0.12	0.03	0.07	0.02
MSTRG.21094.1	0	0	0	0	0	0	0	0	0	0	0	0	0	0	0	0	0	0	0	0	0	0	0	0	0	0	0	0	0	0	0	0	0	0	0	0	0.0	0.0	0.0	0.0	0.0	0.0	0.0	0.0	0.0	0.0	0.0	0.0	0.0
MSTRG.21094.2	66	82	97	498	337	341	313	247	183	203	224	208	97	101	135	134	158	162	408	405	415	415	339	389	199	205	138	205	232	319	355	270	396	184	175	173	0.73	0.9	1.13	5.74	5.69	5.34	4.69	4.03	2.73	2.69	3.14	3.51	1.28
MSTRG.21114.2	0	0	0	0	0	1	2	0	4	1	0	0	0	0	0	0	0	0	0	0	1	0	0	2	0	0	0	2	0	0	0	0	0	0	0	0	0.0	0.0	0.0	0.0	0.0	0.35	0.67	0.0	1.37	0.32	0.0	0.0	0.0
MSTRG.21161.1	348	331	283	728	536	520	613	526	426	407	362	321	220	201	154	307	318	385	750	803	896	776	453	748	285	361	183	371	390	463	703	817	933	284	243	241	198.35	185.99	155.44	317.5	389.2	346.38	395.99	381.41	283.76	255.62	259.15	300.02	141.98
MSTRG.21182.1	0	0	0	0	0	0	0	0	0	0	0	0	1	1	0	0	0	0	0	0	0	3	1	0	0	0	0	3	0	3	0	0	0	0	0	0	0.0	0.0	0.0	0.0	0.0	0.0	0.0	0.0	0.0	0.0	0.0	0.0	0.03
MSTRG.21193.1	0	0	0	0	0	5	0	0	0	0	0	0	0	2	0	0	0	0	0	0	0	0	0	0	1	0	0	0	0	0	0	0	0	0	0	0	0.0	0.0	0.0	0.0	0.0	0.57	0.0	0.0	0.0	0.0	0.0	0.0	0.0
MSTRG.21197.1	0	0	0	0	0	0	0	0	0	0	0	0	0	0	0	0	0	0	0	2	0	0	0	0	0	0	0	0	0	0	0	0	0	0	0	0	0.0	0.0	0.0	0.0	0.0	0.0	0.0	0.0	0.0	0.0	0.0	0.0	0.0
MSTRG.21208.1	4	1	5	30	17	14	16	12	9	6	5	8	2	11	5	8	7	9	12	11	11	29	7	20	11	8	9	8	15	16	4	6	11	11	4	19	0.05	0.01	0.07	0.4	0.33	0.24	0.28	0.22	0.15	0.1	0.08	0.15	0.03
MSTRG.2123.1	30	21	28	37	22	21	21	17	21	65	65	23	27	19	4	12	16	6	24	32	39	14	10	30	8	5	13	5	5	14	66	25	52	8	4	10	0.28	0.19	0.28	0.36	0.31	0.28	0.27	0.24	0.27	0.73	0.77	0.33	0.3
MSTRG.2129.1	0	0	0	0	0	0	0	0	0	0	2	0	0	1	2	0	0	0	0	0	0	0	1	0	0	0	0	0	0	1	1	0	0	0	1	3	0.0	0.0	0.0	0.0	0.0	0.0	0.0	0.0	0.0	0.0	0.02	0.0	0.0
MSTRG.21299.1	17	30	43	147	130	101	74	61	56	78	166	57	61	867	39	23	42	45	144	100	117	99	60	97	56	34	26	88	73	137	78	76	86	58	49	33	0.37	0.64	0.95	3.25	4.2	3.04	2.12	1.91	1.6	1.98	4.51	1.87	1.54
MSTRG.21347.1	40	21	25	92	106	88	11	16	26	11	15	20	9	20	54	8	11	27	61	27	40	45	50	60	19	12	21	41	63	58	39	13	41	19	35	15	0.33	0.17	0.22	0.79	1.33	1.03	0.12	0.19	0.29	0.11	0.16	0.25	0.09
MSTRG.21372.2	0	0	0	0	0	0	0	0	0	0	0	0	3	0	0	0	0	0	0	0	0	0	0	0	0	0	0	0	0	1	0	0	0	0	0	0	0.0	0.0	0.0	0.0	0.0	0.0	0.0	0.0	0.0	0.0	0.0	0.0	0.03
MSTRG.21372.3	3	0	0	5	4	2	9	1	9	13	2	0	0	5	8	4	4	0	12	12	3	8	6	7	4	13	8	4	1	0	3	0	4	6	0	6	0.02	0.0	0.0	0.04	0.05	0.02	0.09	0.01	0.09	0.12	0.02	0.0	0.0
MSTRG.21372.4	0	3	6	0	0	0	0	0	0	0	0	3	0	0	0	0	0	7	3	0	0	0	0	1	0	0	0	0	0	0	0	3	0	0	1	2	0.0	0.03	0.06	0.0	0.0	0.0	0.0	0.0	0.0	0.0	0.0	0.04	0.0
MSTRG.21388.1	0	0	0	0	2	1	0	0	0	0	0	0	1	7	2	0	0	0	3	1	2	1	5	0	0	0	0	3	0	1	0	0	0	0	0	0	0.0	0.0	0.0	0.0	0.08	0.04	0.0	0.0	0.0	0.0	0.0	0.0	0.03
MSTRG.21396.2	0	0	0	1	0	0	0	1	0	0	0	0	0	0	0	0	0	0	0	2	1	0	0	2	0	0	0	0	0	1	0	0	0	0	0	0	0.0	0.0	0.0	0.2	0.0	0.0	0.0	0.31	0.0	0.0	0.0	0.0	0.0
MSTRG.21396.3	4	0	0	0	0	0	0	0	0	2	1	1	0	0	0	1	0	1	3	1	0	0	2	0	3	0	0	0	0	0	0	0	0	0	0	3	0.71	0.0	0.0	0.0	0.0	0.0	0.0	0.0	0.0	0.4	0.22	0.28	0.0
MSTRG.21418.1	0	0	2	0	0	0	4	11	14	0	4	0	0	1	0	35	61	0	0	0	0	0	1	0	2	3	0	0	0	1	0	1	0	2	7	0	0.0	0.0	0.03	0.0	0.0	0.0	0.11	0.33	0.38	0.0	0.1	0.0	0.0
MSTRG.21418.2	0	0	0	0	0	1	0	0	0	0	0	0	0	0	0	0	1	0	0	0	0	0	0	0	0	0	1	0	0	0	0	0	0	1	0	1	0.0	0.0	0.03	0.0	0.0	0.09	0.0	0.0	0.0	0.0	0.0	0.0	0.0
MSTRG.21418.3	0	3	0	0	0	1	0	0	0	0	0	0	0	0	0	0	1	0	0	0	0	0	1	0	0	0	2	0	0	0	0	0	0	0	0	0	0.0	0.14	0.0	0.0	0.0	0.07	0.0	0.0	0.0	0.0	0.0	0.0	0.0
MSTRG.21471.2	0	0	0	3	0	0	0	0	1	0	0	0	0	0	0	0	2	0	0	0	0	3	0	0	0	0	0	0	0	0	0	0	0	0	0	0	0.0	0.0	0.0	0.08	0.0	0.0	0.0	0.0	0.03	0.0	0.0	0.0	0.0
MSTRG.21475.1	1	1	6	19	39	15	8	8	10	1	6	9	2	1	4	6	5	37	6	1	3	12	4	11	6	3	2	11	3	1	23	1	1	7	7	5	0.15	0.15	0.92	2.64	8.32	2.96	1.55	1.69	1.94	0.18	1.15	2.18	0.35
MSTRG.21486.1	0	1	2	10	3	6	1	2	3	1	2	3	2	0	2	1	0	1	1	6	0	4	2	2	3	7	0	2	5	3	2	3	7	12	0	6	0.0	0.11	0.23	1.07	0.53	0.87	0.16	0.32	0.44	0.17	0.28	0.59	0.26
MSTRG.21498.1	1	0	0	2	0	1	0	0	0	0	0	0	0	0	0	0	0	0	1	0	0	0	0	2	0	0	0	1	0	0	0	1	0	0	0	0	0.03	0.0	0.0	0.06	0.0	0.05	0.0	0.0	0.0	0.0	0.0	0.0	0.0
MSTRG.21498.2	0	0	6	2	3	3	2	7	0	3	4	3	1	1	0	0	1	2	5	2	2	3	4	4	2	0	1	3	5	3	4	0	2	1	3	4	0.0	0.0	0.09	0.03	0.07	0.06	0.04	0.15	0.0	0.05	0.08	0.07	0.01
MSTRG.21498.3	9	8	14	0	53	0	0	0	0	22	15	27	10	0	0	15	0	20	0	0	0	0	0	0	0	0	0	0	0	0	46	17	41	0	22	0	0.11	0.1	0.19	0.0	1.08	0.0	0.0	0.0	0.0	0.35	0.25	0.55	0.15
MSTRG.21498.5	0	0	0	65	0	53	26	29	24	0	0	0	0	18	12	0	12	0	37	55	38	44	35	64	20	15	7	24	18	31	0	0	0	18	1	33	0.0	0.0	0.0	0.93	0.0	1.02	0.48	0.58	0.44	0.0	0.0	0.0	0.0
MSTRG.21534.1	230	364	300	174	108	178	761	821	607	153	175	175	109	211	356	714	949	345	283	407	519	356	362	317	678	568	663	316	329	472	166	210	267	791	768	1067	19.76	30.79	26.13	14.27	13.32	20.41	84.38	99.44	67.6	15.27	18.86	23.26	10.87
MSTRG.2154.1	62	96	78	368	205	221	220	161	122	120	112	119	71	62	65	79	100	111	282	322	274	261	184	239	137	135	109	164	137	189	168	214	250	122	114	137	49.32	74.87	59.04	213.12	202.82	200.66	191.39	158.16	109.67	102.91	111.21	155.87	63.61
MSTRG.21541.1	0	1	0	0	0	0	0	0	0	0	0	1	0	0	0	0	0	0	0	0	0	0	0	0	0	0	0	0	0	0	0	0	0	0	0	0	0.0	0.04	0.0	0.0	0.0	0.0	0.0	0.0	0.0	0.0	0.0	0.07	0.0
MSTRG.21545.1	16	28	38	116	75	71	107	81	92	71	61	54	35	31	27	19	46	41	125	93	140	111	83	110	86	70	49	62	51	66	76	72	100	55	56	58	0.36	0.61	0.86	2.58	2.46	2.18	3.12	2.57	2.69	1.83	1.68	1.79	0.9
MSTRG.21552.3	0	0	0	0	0	0	2	1	0	0	0	0	0	0	0	0	0	0	0	0	0	0	0	0	0	0	0	0	0	0	0	0	0	0	0	2	0.0	0.0	0.0	0.0	0.0	0.0	0.14	0.07	0.0	0.0	0.0	0.0	0.0
MSTRG.21567.1	0	0	0	0	0	0	0	0	0	0	2	0	0	0	0	0	0	0	0	0	0	6	0	0	0	0	0	0	2	0	0	0	0	1	1	2	0.0	0.0	0.0	0.0	0.0	0.0	0.0	0.0	0.0	0.0	0.17	0.0	0.0
MSTRG.21567.2	1	0	0	0	1	0	0	1	0	0	1	0	2	0	0	0	0	1	1	1	1	0	0	1	1	0	1	1	1	1	1	0	0	0	0	0	0.14	0.0	0.0	0.0	0.2	0.0	0.0	0.2	0.0	0.0	0.18	0.0	0.33
MSTRG.2158.2	31	36	38	135	96	68	97	57	104	12	12	19	69	88	124	105	82	150	82	61	57	186	155	108	240	205	241	126	108	135	33	26	67	290	268	435	14.13	16.13	16.76	48.47	56.46	36.74	51.07	33.51	56.18	6.06	6.85	14.09	35.5
MSTRG.21592.2	0	0	0	1	4	2	9	6	5	0	0	1	0	1	3	4	7	32	0	0	0	4	4	0	10	9	8	1	3	3	0	1	3	26	17	25	0.0	0.0	0.0	0.03	0.19	0.09	0.39	0.28	0.21	0.0	0.0	0.05	0.0
MSTRG.21596.1	0	0	0	3	0	0	0	2	2	0	2	0	0	0	0	0	1	0	2	1	0	0	1	1	1	0	1	0	1	0	1	1	2	0	1	0	0.0	0.0	0.0	0.2	0.0	0.0	0.0	0.19	0.18	0.0	0.17	0.0	0.0
MSTRG.21607.1	0	0	0	1	0	0	0	0	0	1	0	0	0	1	0	1	0	0	0	2	0	0	0	1	0	0	0	0	0	0	0	0	0	0	0	0	0.0	0.0	0.0	0.55	0.0	0.0	0.0	0.0	0.0	0.8	0.0	0.0	0.0
MSTRG.21669.1	0	0	1	4	3	4	0	0	0	0	2	0	0	11	6	0	3	2	0	0	1	5	5	5	0	0	0	0	0	16	7	3	3	0	0	7	0.0	0.0	0.03	0.14	0.15	0.19	0.0	0.0	0.0	0.0	0.08	0.0	0.0
MSTRG.21669.2	7	28	7	36	16	27	3	1	6	8	0	0	12	13	9	2	3	4	16	13	8	36	17	21	23	6	12	34	9	8	6	11	6	12	10	6	0.23	0.9	0.24	1.18	0.77	1.21	0.13	0.05	0.26	0.31	0.0	0.0	0.46
MSTRG.21669.3	0	0	0	0	0	0	0	0	0	0	0	0	2	0	0	0	0	0	0	0	0	0	0	0	0	0	0	0	0	0	0	0	0	0	0	0	0.0	0.0	0.0	0.0	0.0	0.0	0.0	0.0	0.0	0.0	0.0	0.0	0.19
MSTRG.21671.1	6	6	7	4	0	20	3	2	0	3	2	0	8	9	0	3	6	0	0	0	9	6	0	15	0	8	5	7	3	16	2	4	0	9	6	3	0.18	0.16	0.22	0.11	0.0	0.84	0.12	0.09	0.0	0.11	0.08	0.0	0.28
MSTRG.21671.4	0	15	0	44	14	13	0	0	7	0	0	2	0	16	15	0	0	0	26	8	7	19	23	0	15	0	4	0	12	0	1	0	8	0	0	5	0.0	0.45	0.0	1.32	0.61	0.52	0.0	0.0	0.27	0.0	0.0	0.09	0.0
MSTRG.21677.6	6	10	4	15	14	12	3	4	4	2	0	3	4	17	5	1	3	7	13	8	0	17	9	11	8	4	15	8	2	14	3	2	4	3	1	10	0.7	1.15	0.47	1.63	2.31	1.83	0.45	0.65	0.6	0.27	0.0	0.55	0.54
MSTRG.21698.1	3	3	0	4	0	2	0	4	2	1	0	8	3	0	1	0	0	0	4	3	13	7	3	3	0	1	0	0	1	1	2	3	8	3	0	1	0.09	0.08	0.0	0.12	0.0	0.08	0.0	0.16	0.08	0.03	0.0	0.35	0.1
MSTRG.21725.1	10	20	14	37	17	14	1	5	4	9	4	0	8	9	19	2	8	1	22	15	16	40	13	37	6	9	4	16	14	33	7	10	8	13	8	33	0.3	0.59	0.44	1.13	0.77	0.59	0.04	0.22	0.16	0.32	0.15	0.0	0.28
MSTRG.21733.1	38	26	37	42	37	43	31	49	33	18	12	25	26	37	52	27	56	37	10	10	9	41	39	29	25	21	42	53	39	83	23	22	30	55	76	76	21.39	14.41	20.08	18.12	26.55	28.32	19.81	35.12	21.72	11.16	8.48	23.09	16.54
MSTRG.21735.1	0	0	0	0	0	0	0	0	0	0	1	0	0	0	0	0	1	0	0	0	0	0	0	0	0	0	0	0	0	0	0	0	0	0	0	0	0.0	0.0	0.0	0.0	0.0	0.0	0.0	0.0	0.0	0.0	0.15	0.0	0.0
MSTRG.21745.1	1	3	4	9	13	7	14	16	7	4	10	1	51	18	2	36	17	3	9	9	21	5	5	4	4	5	10	7	2	18	8	10	11	6	10	12	0.02	0.05	0.08	0.17	0.36	0.18	0.34	0.43	0.17	0.09	0.22	0.03	1.1
MSTRG.2177.1	6	4	1	11	0	0	1	0	3	7	3	0	2	2	1	1	0	1	5	0	4	6	1	0	2	2	5	0	2	1	2	1	3	4	2	3	0.15	0.1	0.03	0.28	0.0	0.0	0.03	0.0	0.1	0.2	0.09	0.0	0.06
MSTRG.21793.2	0	0	0	1	0	1	0	0	0	0	1	0	2	0	2	1	0	0	3	1	1	2	0	1	0	0	0	1	0	0	0	0	0	1	0	1	0.0	0.0	0.0	0.09	0.0	0.12	0.0	0.0	0.0	0.0	0.12	0.0	0.22
MSTRG.21817.3	0	0	0	0	0	0	0	0	0	0	0	0	0	0	1	2	0	0	0	0	1	0	0	0	0	0	0	0	0	0	0	0	0	0	0	0	0.0	0.0	0.0	0.0	0.0	0.0	0.0	0.0	0.0	0.0	0.0	0.0	0.0
MSTRG.21828.1	66	56	109	291	259	238	255	168	142	193	261	117	134	117	67	77	131	142	277	224	248	232	155	231	106	126	89	167	179	213	258	237	313	115	94	146	0.11	0.1	0.2	0.53	0.69	0.59	0.6	0.43	0.33	0.4	0.57	0.31	0.28
MSTRG.21828.2	0	0	0	1	0	1	1	0	2	0	1	0	0	0	1	0	1	1	1	1	0	0	3	1	0	1	0	0	1	0	4	1	2	0	0	0	0.0	0.0	0.0	0.04	0.0	0.05	0.05	0.0	0.1	0.0	0.04	0.0	0.0
MSTRG.21828.3	0	0	0	0	0	0	0	0	0	1	0	0	1	3	0	0	0	0	1	0	0	0	0	0	0	0	0	0	0	0	0	0	0	0	0	0	0.0	0.0	0.0	0.0	0.0	0.0	0.0	0.0	0.0	0.02	0.0	0.0	0.02
MSTRG.21829.1	1	0	0	2	0	5	2	4	0	2	0	2	1	0	0	0	2	0	5	1	3	5	1	1	2	1	0	0	3	4	1	2	4	3	2	0	0.06	0.0	0.0	0.11	0.0	0.41	0.19	0.35	0.0	0.16	0.0	0.19	0.07
MSTRG.21835.1	54	65	86	139	89	83	71	55	118	51	66	36	62	61	53	23	64	49	173	138	106	130	96	145	65	49	83	55	72	90	92	78	113	96	67	103	0.2	0.24	0.34	0.55	0.52	0.44	0.36	0.31	0.6	0.23	0.32	0.21	0.28
MSTRG.21840.8	24	25	50	55	28	42	5	10	9	14	7	21	5	32	18	4	3	0	44	110	72	75	101	63	67	27	31	48	51	51	23	11	64	50	13	15	2.15	2.22	4.62	4.77	3.65	5.03	0.6	1.3	1.06	1.43	0.79	2.88	0.52
MSTRG.21840.9	131	165	146	256	121	224	42	24	44	3	7	39	11	0	65	4	2	41	177	131	192	206	122	145	126	74	98	175	101	133	125	126	113	110	121	178	16.94	20.9	18.81	30.28	21.84	37.46	6.81	4.24	7.21	0.5	1.13	7.76	1.64
MSTRG.2186.1	300	307	598	1181	1265	1099	832	685	519	959	1067	988	301	206	232	273	372	643	1962	1592	1680	1092	805	1168	524	710	472	729	768	942	1778	1175	1718	588	545	395	3.39	3.42	7.07	13.87	21.74	17.54	12.7	11.35	7.88	12.92	15.21	17.0	4.04
MSTRG.2186.2	0	1	0	0	0	0	0	0	0	0	1	0	0	0	0	0	0	0	1	5	0	1	0	0	0	0	0	0	0	0	1	6	3	0	0	0	0.0	0.01	0.0	0.0	0.0	0.0	0.0	0.0	0.0	0.0	0.02	0.0	0.0
MSTRG.21879.3	0	0	0	1	1	0	0	0	1	0	0	0	0	0	0	0	1	0	2	0	1	0	0	1	1	0	0	0	6	1	0	0	0	2	0	5	0.0	0.0	0.0	0.03	0.05	0.0	0.0	0.0	0.04	0.0	0.0	0.0	0.0
MSTRG.21882.2	2	0	0	1	1	0	0	0	0	0	0	0	0	2	0	0	0	0	1	2	1	0	0	0	0	1	1	0	0	0	0	0	1	0	0	2	0.06	0.0	0.0	0.03	0.05	0.0	0.0	0.0	0.0	0.0	0.0	0.0	0.0
MSTRG.21888.1	9	5	3	19	7	10	2	3	6	5	7	4	6	3	7	4	10	0	21	16	15	25	19	23	20	19	15	10	15	11	17	9	4	10	24	11	0.86	0.46	0.29	1.7	0.94	1.25	0.24	0.4	0.73	0.53	0.81	0.58	0.66
MSTRG.21896.1	30	26	25	33	19	24	10	6	22	22	30	7	9	19	25	19	19	19	111	86	80	180	100	128	162	117	105	110	103	33	44	57	40	107	112	22	3.7	3.14	3.07	3.71	3.23	3.8	1.55	1.0	3.44	3.1	4.67	1.33	1.26
MSTRG.21897.1	2	0	3	1	0	3	0	0	0	2	3	0	0	1	0	0	3	0	5	8	6	5	7	4	7	4	6	1	5	0	1	2	4	4	6	5	0.31	0.0	0.45	0.1	0.0	0.55	0.0	0.0	0.0	0.38	0.45	0.0	0.0
MSTRG.21897.2	2	0	3	1	0	3	0	0	0	2	3	0	0	1	0	0	3	0	5	8	6	5	7	4	7	4	6	1	5	0	1	2	4	4	6	5	0.31	0.0	0.45	0.1	0.0	0.55	0.0	0.0	0.0	0.38	0.45	0.0	0.0
MSTRG.21897.3	8	3	5	7	0	6	0	0	0	1	2	0	0	6	0	2	0	4	29	39	33	26	36	43	47	19	23	17	23	14	23	7	17	23	17	5	1.56	0.53	0.94	1.06	0.0	1.49	0.0	0.0	0.0	0.24	0.53	0.0	0.0
MSTRG.219.3	0	0	1	0	0	0	0	0	0	0	0	0	0	0	0	0	0	0	0	0	0	1	0	0	0	0	0	0	0	0	0	0	0	0	0	0	0.0	0.0	0.02	0.0	0.0	0.0	0.0	0.0	0.0	0.0	0.0	0.0	0.0
MSTRG.21907.1	0	0	0	0	0	0	0	0	1	1	8	0	0	2	0	10	14	0	0	1	2	0	0	1	0	0	0	0	2	0	0	1	0	0	0	0	0.0	0.0	0.0	0.0	0.0	0.0	0.0	0.0	0.02	0.02	0.13	0.0	0.0
MSTRG.21907.2	1	0	4	0	3	1	3	0	2	1	0	1	2	3	2	3	0	4	13	11	9	11	2	13	13	11	3	6	7	4	7	5	5	15	14	0	0.24	0.0	0.65	0.0	0.69	0.3	0.7	0.0	0.48	0.21	0.0	0.37	0.41
MSTRG.21915.1	4	0	0	1	2	0	0	0	0	2	0	0	0	0	0	1	0	0	2	4	2	0	0	5	0	0	0	0	0	0	7	2	0	0	0	0	0.16	0.0	0.0	0.04	0.12	0.0	0.0	0.0	0.0	0.09	0.0	0.0	0.0
MSTRG.21926.1	0	0	0	0	0	0	0	0	0	0	0	0	0	0	0	0	0	0	0	0	0	0	0	0	0	0	0	0	0	0	0	0	0	0	0	0	0.0	0.0	0.0	0.0	0.0	0.0	0.0	0.0	0.0	0.0	0.0	0.0	0.0
MSTRG.21926.2	0	0	2	5	1	3	5	0	2	0	4	0	1	3	9	1	2	3	18	9	8	12	7	17	15	13	11	8	13	3	7	7	7	14	11	2	0.0	0.0	0.22	0.49	0.15	0.43	0.69	0.0	0.28	0.0	0.55	0.0	0.12
MSTRG.21942.1	4	9	12	6	3	3	0	1	1	0	1	5	5	1	11	0	0	0	2	3	2	4	0	3	0	2	0	1	0	4	3	1	2	0	3	3	0.03	0.06	0.08	0.04	0.03	0.03	0.0	0.01	0.01	0.0	0.01	0.05	0.04
MSTRG.21945.3	29	12	51	33	10	52	4	5	14	4	9	5	10	9	20	0	3	3	35	39	27	38	26	29	31	10	20	7	16	17	10	15	9	24	18	11	1.06	0.42	1.92	1.24	0.53	2.66	0.21	0.29	0.7	0.16	0.4	0.3	0.45
MSTRG.21945.4	29	12	51	33	10	52	4	5	14	4	9	5	10	9	20	0	3	3	35	39	27	38	26	29	31	10	20	7	16	17	10	15	9	24	18	11	1.06	0.42	1.92	1.24	0.53	2.66	0.21	0.29	0.7	0.16	0.4	0.3	0.45
MSTRG.21945.5	0	0	0	0	0	0	0	0	0	0	4	0	0	3	0	0	3	0	0	0	0	0	0	0	0	0	0	0	0	0	0	0	0	0	0	0	0.0	0.0	0.0	0.0	0.0	0.0	0.0	0.0	0.0	0.0	0.21	0.0	0.0
MSTRG.21945.6	2	11	0	1	6	0	0	0	0	0	0	1	0	0	4	0	0	3	0	0	0	0	0	0	0	0	0	3	3	7	5	0	1	8	3	4	0.22	1.18	0.0	0.14	0.91	0.0	0.0	0.0	0.0	0.0	0.0	0.25	0.0
MSTRG.21947.1	0	4	0	4	2	3	0	0	1	1	1	1	3	1	1	0	0	1	1	2	1	1	2	4	2	0	1	7	2	4	0	0	3	3	0	5	0.0	1.68	0.0	1.3	1.11	1.53	0.0	0.0	0.51	0.48	0.54	0.69	1.45
MSTRG.21950.10	0	0	0	5	0	11	0	0	0	7	6	5	14	6	7	3	9	0	0	0	3	0	1	1	1	0	1	4	4	0	0	0	8	2	2	0	0.0	0.0	0.03	0.63	0.0	1.7	0.0	0.0	0.0	1.05	0.95	0.97	2.04
MSTRG.21950.8	58	40	139	126	54	92	22	11	18	43	35	11	36	63	66	6	24	29	94	99	88	110	84	110	84	54	77	90	62	70	70	59	67	63	46	63	7.21	4.85	17.42	14.49	9.51	14.98	3.49	1.9	2.9	6.13	5.46	2.23	5.19
MSTRG.21950.9	44	7	66	48	13	40	4	0	13	5	5	4	14	23	15	0	0	14	43	67	44	65	44	43	45	41	33	22	14	38	42	35	21	23	23	37	7.08	1.15	10.43	6.88	2.76	8.15	0.76	0.0	2.57	0.92	1.01	1.05	2.49
MSTRG.21999.1	0	0	0	3	6	0	463	392	483	0	1	1	0	0	0	0	0	0	1	0	1	14	1	4	385	0	290	0	0	0	0	0	1	237	0	152	0.0	0.0	0.0	0.36	1.1	0.0	76.74	71.22	80.73	0.0	0.16	0.21	0.0
MSTRG.22000.1	0	0	0	0	0	0	0	0	0	0	1	0	0	0	0	0	0	0	0	0	0	0	0	0	0	0	0	1	0	1	0	0	1	0	0	0	0.0	0.0	0.0	0.0	0.0	0.0	0.0	0.0	0.0	0.0	0.28	0.0	0.0
MSTRG.22026.1	0	0	1	0	0	2	0	0	0	0	0	3	0	0	0	0	0	1	2	0	0	0	2	1	2	2	0	1	0	1	0	0	0	0	0	0	0.0	0.0	0.02	0.0	0.0	0.08	0.0	0.0	0.0	0.0	0.0	0.13	0.0
MSTRG.22066.1	6	1	10	29	15	6	22	17	5	14	10	4	13	20	7	8	18	4	22	22	11	18	18	14	3	2	6	11	8	14	24	14	10	5	7	9	0.03	0.0	0.05	0.14	0.1	0.04	0.13	0.11	0.03	0.08	0.06	0.03	0.07
MSTRG.22076.1	6	0	2	1	1	3	1	0	0	0	0	0	2	0	2	1	0	1	2	1	2	4	4	2	0	1	1	0	1	2	1	0	1	0	0	1	0.23	0.0	0.08	0.04	0.06	0.16	0.05	0.0	0.0	0.0	0.0	0.0	0.09
MSTRG.22079.1	0	1	1	0	0	0	0	0	0	0	0	0	0	0	0	0	0	0	1	0	0	0	0	0	0	0	0	0	0	0	0	0	0	0	0	0	0.0	0.06	0.06	0.0	0.0	0.0	0.0	0.0	0.0	0.0	0.0	0.0	0.0
MSTRG.22079.2	0	0	0	0	0	0	0	0	0	0	1	0	0	0	0	0	0	0	0	0	1	0	0	0	0	0	0	0	0	0	0	0	0	0	0	0	0.0	0.0	0.0	0.0	0.0	0.0	0.0	0.0	0.0	0.0	0.06	0.0	0.0
MSTRG.22099.1	0	1	0	0	0	0	0	0	0	0	0	0	0	0	0	0	0	0	0	0	0	0	0	0	0	0	0	0	0	0	0	0	0	0	0	0	0.0	0.04	0.0	0.0	0.0	0.0	0.0	0.0	0.0	0.0	0.0	0.0	0.0
MSTRG.22129.1	0	0	1	5	1	3	2	1	2	0	0	1	0	1	5	1	0	0	2	4	2	0	0	1	2	2	0	4	1	2	5	2	1	1	2	1	0.0	0.0	0.01	0.07	0.02	0.06	0.04	0.02	0.04	0.0	0.0	0.02	0.0
MSTRG.22135.1	1	0	3	3	5	1	0	1	2	0	0	1	2	0	0	0	0	5	6	2	1	14	6	5	10	3	8	3	0	5	3	1	4	3	2	6	0.07	0.0	0.22	0.21	0.52	0.1	0.0	0.1	0.19	0.0	0.0	0.11	0.17
MSTRG.22178.2	0	0	1	0	0	0	0	1	0	2	2	0	0	0	0	0	3	1	3	0	0	2	1	2	1	3	0	0	0	0	1	0	0	1	0	0	0.0	0.0	0.12	0.0	0.0	0.0	0.0	0.17	0.0	0.28	0.31	0.0	0.0
MSTRG.22192.1	29	28	39	96	41	38	33	13	12	16	15	21	18	27	16	14	14	18	33	34	28	29	20	54	8	10	5	18	19	28	29	18	28	14	13	15	0.45	0.42	0.63	1.55	0.96	0.83	0.69	0.3	0.25	0.3	0.3	0.49	0.34
MSTRG.22204.1	1	2	1	0	0	0	0	0	0	0	0	0	0	0	0	0	0	0	2	0	0	0	0	1	0	0	0	0	1	0	0	0	1	0	0	0	0.19	0.37	0.19	0.0	0.0	0.0	0.0	0.0	0.0	0.0	0.0	0.0	0.0
MSTRG.22206.1	4	18	17	54	37	40	56	41	16	26	25	32	13	11	10	12	28	39	49	39	56	47	45	48	25	34	24	34	31	35	32	35	46	35	21	40	0.16	0.68	0.66	2.02	2.04	2.07	2.79	2.19	0.78	1.12	1.15	1.85	0.57
MSTRG.22208.1	0	0	0	0	0	0	0	0	0	0	0	0	0	0	0	0	0	0	0	1	0	0	0	0	0	0	0	0	0	0	0	0	0	0	0	0	0.0	0.0	0.0	0.0	0.0	0.0	0.0	0.0	0.0	0.0	0.0	0.0	0.0
MSTRG.22221.1	12	2	6	0	0	0	0	0	0	3	0	2	0	0	0	0	0	0	36	8	6	6	5	3	0	0	0	0	0	0	21	8	5	0	0	0	0.22	0.03	0.11	0.0	0.0	0.0	0.0	0.0	0.0	0.06	0.0	0.05	0.0
MSTRG.22221.2	1	6	6	0	0	0	0	0	0	0	3	3	0	0	0	0	3	0	13	13	5	7	0	2	0	0	0	0	0	0	6	16	8	0	0	0	0.04	0.2	0.21	0.0	0.0	0.0	0.0	0.0	0.0	0.01	0.12	0.16	0.0
MSTRG.22290.1	0	0	0	0	0	0	0	0	0	0	0	0	0	0	0	0	0	0	0	0	0	0	0	0	0	0	0	0	0	0	0	0	0	0	0	0	0.0	0.0	0.0	0.0	0.0	0.0	0.0	0.0	0.0	0.0	0.0	0.0	0.0
MSTRG.22290.2	0	0	1	2	2	4	1	1	0	0	0	1	2	0	1	0	0	2	1	4	0	3	1	3	0	0	0	0	3	3	0	2	1	0	1	1	0.0	0.0	0.01	0.02	0.04	0.07	0.02	0.02	0.0	0.0	0.0	0.02	0.03
MSTRG.22297.1	0	0	0	0	2	0	0	3	3	0	0	0	0	0	0	0	0	1	0	1	0	0	0	0	2	0	0	0	0	2	1	0	1	0	0	1	0.0	0.0	0.0	0.0	0.18	0.0	0.0	0.27	0.25	0.0	0.0	0.0	0.0
MSTRG.22307.1	3	4	0	8	2	6	11	19	54	11	15	2	10	6	1	29	22	13	16	19	1	7	0	5	9	6	0	6	2	5	3	7	10	13	28	3	0.03	0.04	0.0	0.08	0.03	0.08	0.15	0.27	0.71	0.13	0.18	0.03	0.11
MSTRG.22340.1	0	0	0	0	1	0	3	5	3	0	0	0	0	2	0	0	0	0	0	0	0	0	0	0	1	2	5	1	2	0	0	0	1	3	2	6	0.0	0.0	0.0	0.0	0.04	0.0	0.1	0.18	0.1	0.0	0.0	0.0	0.0
MSTRG.22342.2	1	3	5	29	53	17	24	16	22	1	3	3	9	3	11	1	9	28	14	13	5	17	15	21	7	27	4	6	17	27	17	13	17	18	24	16	0.01	0.03	0.05	0.31	0.83	0.25	0.34	0.25	0.31	0.01	0.04	0.05	0.11
MSTRG.22355.1	13	13	32	1	5	1	3	2	0	63	15	84	1	1	0	4	41	0	49	42	123	17	9	34	1	0	2	0	7	2	154	80	86	1	3	2	0.05	0.05	0.14	0.0	0.03	0.01	0.02	0.01	0.0	0.31	0.08	0.52	0.0
MSTRG.22355.2	6	5	8	14	5	9	8	4	1	4	9	18	3	7	3	2	2	1	8	8	34	10	6	8	6	4	4	0	4	9	25	23	26	4	7	3	0.1	0.08	0.15	0.26	0.14	0.22	0.21	0.09	0.03	0.09	0.2	0.5	0.07
MSTRG.22358.1	6	7	12	8	2	8	11	4	2	13	9	14	4	5	5	12	10	5	27	18	30	13	6	16	2	4	1	1	2	5	60	28	27	2	4	0	0.14	0.15	0.28	0.17	0.07	0.25	0.31	0.13	0.07	0.34	0.25	0.46	0.1
MSTRG.22419.1	0	0	0	0	0	0	0	0	0	0	0	0	0	0	0	0	0	0	0	0	0	1	0	0	1	0	0	0	0	0	0	0	0	0	0	2	0.0	0.0	0.0	0.0	0.0	0.0	0.0	0.0	0.0	0.0	0.0	0.0	0.0
MSTRG.22430.1	0	0	0	1	0	0	0	0	0	1	0	0	1	2	0	0	1	0	0	1	1	0	0	0	0	0	0	1	0	2	0	1	0	0	0	2	0.0	0.0	0.0	0.04	0.0	0.02	0.0	0.0	0.0	0.05	0.0	0.0	0.05
MSTRG.22431.1	0	1	3	4	3	10	1	0	2	6	1	0	1	18	1	2	2	3	9	1	1	5	3	15	1	4	1	0	1	0	2	2	1	1	3	2	0.0	0.01	0.02	0.03	0.03	0.09	0.01	0.0	0.02	0.05	0.01	0.0	0.01
MSTRG.22432.1	85	95	88	283	307	253	218	202	131	183	188	128	72	65	88	84	147	188	314	184	212	187	156	271	73	98	46	84	107	124	255	205	353	72	74	67	4.2	4.6	4.47	13.89	22.34	17.12	14.16	14.3	8.55	10.6	11.69	9.68	4.19
MSTRG.22437.1	0	0	0	0	0	0	0	0	0	0	1	0	0	0	0	0	0	0	0	0	0	0	0	1	0	0	0	0	0	1	0	0	0	0	0	0	0.0	0.0	0.0	0.0	0.0	0.0	0.0	0.0	0.0	0.0	0.03	0.0	0.0
MSTRG.22444.1	0	0	0	0	2	0	0	0	1	0	0	0	0	0	0	0	0	0	0	0	0	0	0	0	0	0	0	0	0	0	0	0	0	0	0	0	0.0	0.0	0.0	0.0	0.16	0.0	0.0	0.0	0.07	0.0	0.0	0.0	0.0
MSTRG.22453.2	0	0	0	0	0	0	0	0	0	0	0	0	0	0	3	0	0	0	0	0	0	0	0	0	0	0	0	0	0	0	0	0	0	0	1	1	0.0	0.0	0.0	0.0	0.0	0.0	0.0	0.0	0.0	0.0	0.0	0.0	0.0
MSTRG.2256.2	2	4	8	0	0	0	1	0	0	33	48	6	0	1	0	0	0	0	19	29	32	8	9	12	0	1	0	0	1	0	9	8	29	1	0	0	0.03	0.05	0.11	0.0	0.0	0.0	0.02	0.0	0.0	0.54	0.83	0.13	0.0
MSTRG.22568.1	0	2	7	6	12	3	5	4	7	6	4	2	2	3	0	3	9	11	10	8	12	14	4	7	7	12	3	2	6	7	10	9	10	6	11	5	0.0	0.01	0.04	0.04	0.1	0.03	0.04	0.03	0.05	0.04	0.03	0.02	0.01
MSTRG.2261.2	3	6	13	28	5	4	15	8	6	10	6	4	5	2	4	1	4	8	11	30	15	15	13	23	8	5	4	11	3	15	4	16	20	6	6	8	0.04	0.1	0.21	0.45	0.13	0.09	0.32	0.17	0.13	0.19	0.11	0.1	0.09
MSTRG.22615.1	2	0	0	0	0	0	0	0	0	3	2	0	0	0	2	0	0	0	0	2	1	0	2	1	0	0	1	0	0	0	0	0	1	0	2	0	0.08	0.0	0.0	0.0	0.0	0.0	0.0	0.0	0.0	0.14	0.1	0.0	0.0
MSTRG.22616.2	1	0	3	1	0	0	0	0	0	1	0	0	0	0	0	0	0	0	5	4	7	0	1	0	0	0	0	0	0	0	1	2	1	0	0	0	0.1	0.0	0.31	0.1	0.0	0.0	0.0	0.0	0.0	0.12	0.0	0.0	0.0
MSTRG.22627.1	80	96	66	2	0	0	0	1	2	24	37	73	0	0	0	0	0	0	110	73	86	18	16	29	0	0	0	0	0	0	53	51	66	0	0	0	3.36	3.95	2.87	0.08	0.0	0.0	0.0	0.06	0.11	1.2	1.95	4.71	0.0
MSTRG.22627.2	11	35	10	0	0	0	0	0	0	13	8	12	0	0	0	0	0	0	21	24	23	8	4	4	0	0	1	0	0	0	5	12	12	0	0	0	2.24	7.22	2.01	0.0	0.0	0.0	0.0	0.0	0.0	2.99	2.06	3.85	0.0
MSTRG.22644.1	21	22	16	0	0	1	0	0	0	6	5	3	0	0	0	0	0	0	37	18	16	2	1	1	0	0	0	0	0	0	10	20	17	0	0	0	0.25	0.26	0.2	0.0	0.0	0.02	0.0	0.0	0.0	0.09	0.08	0.06	0.0
MSTRG.22650.1	2196	1183	939	0	1	2	1	0	1	739	482	410	2	0	0	1	2	0	750	589	664	186	141	188	1	1	1	0	1	0	443	313	658	0	2	2	1148.03	608.65	473.9	0.0	0.67	1.23	0.6	0.0	0.61	426.47	316.14	350.64	1.18
MSTRG.22667.1	34	41	44	177	107	109	112	67	44	102	46	40	44	51	38	16	40	61	101	86	81	133	69	101	71	70	40	73	55	75	87	75	128	54	48	61	20.7	24.92	25.91	82.77	83.76	77.89	77.69	51.94	31.5	69.18	35.39	40.56	30.87
MSTRG.2267.1	10	12	12	14	7	6	6	4	7	5	1	2	5	5	5	2	3	2	10	20	5	6	8	12	7	5	9	12	6	18	19	6	10	6	2	15	0.3	0.37	0.39	0.43	0.32	0.24	0.25	0.18	0.27	0.18	0.04	0.11	0.2
MSTRG.22687.1	1	0	3	1	0	0	1	1	1	2	7	0	0	0	0	0	0	1	0	5	3	2	0	2	1	0	0	0	2	0	0	1	0	1	0	0	0.01	0.0	0.03	0.01	0.0	0.0	0.01	0.01	0.01	0.02	0.09	0.0	0.0
MSTRG.22687.2	3	2	1	0	0	0	2	0	0	23	4	2	0	0	0	0	0	0	29	23	19	9	9	7	0	0	0	0	0	0	29	15	36	0	0	0	0.39	0.26	0.11	0.0	0.0	0.0	0.32	0.0	0.0	3.46	0.61	0.41	0.0
MSTRG.22704.1	6	7	2	0	0	0	0	0	0	1	0	2	0	0	0	0	0	0	3	1	2	0	0	0	0	0	0	0	0	0	0	0	0	0	0	0	0.49	0.55	0.17	0.0	0.0	0.0	0.0	0.0	0.0	0.08	0.0	0.25	0.0
MSTRG.22704.2	18	0	8	0	0	0	0	0	0	0	0	4	0	0	1	0	0	0	2	0	0	0	0	1	0	0	0	0	0	0	4	0	0	0	0	0	0.85	0.0	0.4	0.0	0.0	0.0	0.0	0.0	0.0	0.0	0.0	0.26	0.0
MSTRG.22704.4	12	5	2	0	0	0	0	0	0	0	0	0	0	0	0	0	0	0	4	0	2	0	0	0	0	0	0	0	0	0	0	2	3	0	0	0	0.67	0.27	0.1	0.0	0.0	0.0	0.0	0.0	0.0	0.0	0.03	0.0	0.0
MSTRG.22704.5	11	1	5	0	0	0	0	0	0	1	2	2	0	0	0	0	0	0	1	2	1	1	1	6	0	0	0	0	0	0	2	6	6	0	0	0	0.21	0.02	0.1	0.0	0.0	0.0	0.0	0.0	0.0	0.02	0.04	0.07	0.0
MSTRG.22731.1	0	0	0	0	0	0	0	0	0	0	0	0	0	0	0	0	2	1	1	0	0	0	0	2	0	0	0	0	2	0	0	0	1	0	0	1	0.0	0.0	0.0	0.0	0.0	0.0	0.0	0.0	0.0	0.0	0.0	0.0	0.0
MSTRG.2275.2	13	17	18	22	0	10	7	0	7	0	5	3	6	5	13	0	1	0	21	7	9	0	5	4	5	1	2	5	5	5	12	6	17	1	2	3	0.54	0.7	0.78	0.92	0.0	0.58	0.39	0.0	0.39	0.0	0.26	0.19	0.29
MSTRG.2275.3	0	0	0	0	9	0	0	0	0	5	0	0	0	0	0	0	0	1	0	0	0	12	0	0	0	0	0	0	0	0	0	0	0	0	0	0	0.0	0.0	0.0	0.0	0.56	0.0	0.0	0.0	0.0	0.24	0.0	0.0	0.0
MSTRG.22765.1	13	13	18	57	30	21	24	12	5	45	67	21	16	54	5	3	19	14	106	108	43	61	42	22	13	14	12	11	15	13	77	67	93	9	18	22	0.23	0.22	0.32	1.0	0.79	0.51	0.56	0.3	0.12	0.91	1.44	0.54	0.33
MSTRG.22779.1	0	0	0	0	0	0	0	0	0	0	0	0	0	1	0	0	0	0	0	1	0	1	0	0	0	0	0	0	0	0	0	0	0	0	0	0	0.0	0.0	0.0	0.0	0.0	0.0	0.0	0.0	0.0	0.0	0.0	0.0	0.0
MSTRG.22802.1	64	50	51	0	0	0	0	0	0	12	8	24	0	0	0	0	0	0	35	25	10	4	0	4	0	0	0	0	0	0	21	15	21	0	0	0	1.05	0.81	0.88	0.0	0.0	0.0	0.0	0.0	0.0	0.23	0.17	0.6	0.0
MSTRG.22827.5	0	2	1	0	4	2	2	0	2	0	2	1	2	0	2	0	2	0	3	2	3	2	1	2	0	0	0	0	5	0	1	2	1	3	0	0	0.0	0.07	0.04	0.0	0.22	0.1	0.1	0.0	0.1	0.0	0.09	0.06	0.09
MSTRG.22844.1	11	17	39	101	69	68	172	64	58	42	56	44	26	30	22	35	68	46	82	88	69	102	33	103	55	69	36	35	29	56	79	48	76	52	50	57	0.73	1.05	2.51	6.28	6.4	5.89	14.27	5.81	4.85	3.09	4.44	4.32	1.91
MSTRG.22845.1	0	1	0	0	1	1	2	3	0	1	3	2	3	0	0	0	1	2	0	1	2	1	0	0	0	0	0	0	2	1	0	0	3	0	1	2	0.0	0.02	0.0	0.0	0.03	0.03	0.06	0.09	0.0	0.03	0.07	0.06	0.07
MSTRG.22869.1	0	0	0	0	4	1	1	0	1	0	0	0	0	0	0	0	0	0	0	0	1	1	0	0	0	1	1	1	1	1	1	0	0	5	0	1	0.0	0.0	0.0	0.0	1.06	0.25	0.24	0.0	0.24	0.0	0.0	0.0	0.0
MSTRG.22875.1	0	0	0	0	0	0	0	0	0	0	0	0	0	0	0	0	0	0	0	0	0	0	1	0	0	0	0	0	1	0	0	0	0	0	0	0	0.0	0.0	0.0	0.0	0.0	0.0	0.0	0.0	0.0	0.0	0.0	0.0	0.0
MSTRG.22921.2	0	0	2	1	1	0	2	0	0	0	2	0	0	0	0	1	0	1	0	0	0	0	2	0	0	0	1	1	0	0	0	0	0	1	2	1	0.0	0.0	0.11	0.05	0.09	0.0	0.14	0.0	0.0	0.0	0.13	0.0	0.0
MSTRG.22925.1	0	1	0	1	1	0	2	2	1	0	0	2	0	1	0	1	0	0	0	0	0	0	0	2	1	0	1	2	0	1	3	0	0	1	0	0	0.0	0.12	0.0	0.14	0.18	0.0	0.3	0.33	0.15	0.0	0.0	0.36	0.0
MSTRG.22926.3	0	0	0	0	2	1	1	0	0	0	0	0	0	0	3	0	0	0	0	0	0	1	0	1	1	1	0	0	0	0	0	0	0	0	0	0	0.0	0.0	0.0	0.0	0.03	0.02	0.02	0.0	0.0	0.0	0.0	0.0	0.0
MSTRG.22946.1	4	1	2	9	3	1	0	0	3	0	2	0	3	8	12	2	0	2	3	6	0	1	2	3	2	1	1	1	1	1	1	0	2	1	0	0	0.07	0.02	0.04	0.16	0.08	0.02	0.0	0.0	0.07	0.0	0.04	0.0	0.06
MSTRG.22958.2	0	0	0	0	0	0	0	0	0	0	0	0	0	0	0	0	0	0	0	0	0	0	0	0	0	0	0	0	0	0	0	0	0	0	0	0	0.0	0.0	0.0	0.0	0.0	0.0	0.0	0.0	0.0	0.0	0.0	0.0	0.0
MSTRG.22958.3	0	0	0	0	0	0	0	0	0	0	0	0	0	0	0	0	0	0	0	0	0	0	0	0	0	0	0	0	0	0	0	0	0	0	0	0	0.0	0.0	0.0	0.0	0.0	0.0	0.0	0.0	0.0	0.0	0.0	0.0	0.0
MSTRG.22958.4	0	0	0	0	0	0	1	0	0	0	0	0	0	0	0	0	0	0	0	0	0	0	0	0	1	2	0	0	0	0	0	0	0	0	0	3	0.0	0.0	0.0	0.0	0.0	0.0	0.08	0.0	0.0	0.0	0.0	0.0	0.0
MSTRG.22971.1	0	0	0	0	0	0	2	1	0	0	0	0	0	0	0	0	0	0	0	0	0	1	0	0	0	0	0	0	0	0	0	0	0	0	0	0	0.0	0.0	0.0	0.0	0.0	0.0	0.37	0.2	0.0	0.0	0.0	0.0	0.0
MSTRG.22988.1	1	0	2	15	4	11	12	4	8	1	4	4	7	8	1	3	6	8	10	11	9	16	12	20	8	7	1	7	4	3	4	9	7	3	4	6	0.0	0.0	0.01	0.04	0.01	0.04	0.04	0.02	0.03	0.0	0.01	0.01	0.02
MSTRG.23005.1	42	36	69	166	196	145	86	132	148	104	99	74	46	37	42	49	39	72	222	109	131	72	82	125	78	66	47	50	60	64	163	132	189	70	58	46	31.05	26.33	48.93	90.96	183.19	123.79	70.73	122.89	125.91	84.49	92.84	90.73	38.71
MSTRG.23025.1	12	11	11	20	17	11	2	2	3	3	6	33	15	1	7	3	0	3	11	8	11	9	8	8	5	4	6	8	7	15	29	8	13	2	2	1	0.75	0.67	0.7	1.22	1.55	0.93	0.16	0.18	0.24	0.22	0.47	3.17	1.09
MSTRG.23025.2	0	0	0	0	0	0	0	0	0	0	0	0	0	0	0	0	0	0	0	0	0	0	0	0	0	0	0	0	0	0	0	0	0	0	0	0	0.0	0.0	0.0	0.0	0.0	0.0	0.0	0.0	0.0	0.0	0.0	0.0	0.0
MSTRG.23041.1	0	0	0	0	1	0	0	0	0	2	0	0	0	1	0	0	0	0	0	0	0	0	0	0	0	0	0	0	0	2	0	0	0	0	0	0	0.0	0.0	0.0	0.0	0.23	0.0	0.0	0.0	0.0	0.38	0.0	0.0	0.0
MSTRG.23049.1	0	0	0	3	0	0	0	0	0	0	0	0	0	0	0	0	0	0	0	0	0	0	0	0	0	0	0	0	0	0	0	0	0	0	0	0	0.0	0.0	0.0	0.15	0.0	0.0	0.0	0.0	0.0	0.0	0.0	0.0	0.0
MSTRG.23049.2	0	0	0	0	0	0	0	0	0	0	0	0	0	0	0	0	0	0	0	0	0	0	0	0	0	0	0	0	0	0	0	0	0	0	0	0	0.0	0.0	0.0	0.0	0.0	0.0	0.0	0.0	0.0	0.0	0.0	0.0	0.0
MSTRG.23049.3	0	0	0	0	1	1	0	0	0	0	0	0	0	0	0	0	0	0	0	0	0	1	0	0	0	0	0	0	0	0	0	0	0	0	0	0	0.0	0.0	0.0	0.01	0.11	0.1	0.0	0.0	0.0	0.0	0.0	0.0	0.0
MSTRG.23050.2	8	2	2	247	236	213	3	4	4	0	0	1	39	17	32	0	4	4	1	3	3	113	23	28	15	2	1	41	32	33	1	7	3	9	2	7	0.03	0.01	0.01	0.88	1.23	1.03	0.01	0.02	0.02	0.0	0.0	0.01	0.16
MSTRG.23103.1	0	0	0	12	0	0	0	5	0	0	0	0	0	0	5	0	0	3	0	0	6	0	0	0	0	0	0	0	0	0	0	0	0	0	0	0	0.0	0.0	0.0	0.23	0.0	0.0	0.0	0.13	0.0	0.0	0.0	0.0	0.0
MSTRG.23103.2	3	9	12	0	8	5	1	0	0	2	1	0	4	7	3	2	1	0	4	4	1	5	8	10	1	2	0	7	7	2	3	1	3	6	6	3	0.07	0.19	0.27	0.0	0.26	0.15	0.03	0.0	0.0	0.05	0.03	0.0	0.1
MSTRG.23116.1	0	0	0	2	0	0	1	3	1	0	0	0	1	1	1	0	1	1	0	0	0	0	1	5	1	0	0	2	1	1	0	0	0	1	0	3	0.0	0.0	0.0	0.1	0.0	0.0	0.07	0.22	0.07	0.0	0.0	0.0	0.06
MSTRG.23117.1	7	10	18	61	46	34	46	20	26	32	24	23	18	46	9	11	39	24	42	45	39	35	21	30	12	46	12	18	34	37	69	36	44	12	18	18	0.14	0.2	0.4	1.33	1.48	1.01	1.31	0.62	0.74	0.81	0.65	0.74	0.45
MSTRG.23118.1	1	0	1	0	0	0	0	0	0	0	0	0	0	0	0	0	0	0	0	0	0	0	0	2	0	0	0	0	0	0	0	0	0	0	0	0	0.14	0.0	0.14	0.0	0.0	0.0	0.0	0.0	0.0	0.0	0.0	0.0	0.0
MSTRG.23158.1	2	11	10	3	17	6	1	3	2	4	1	6	2	1	6	1	0	4	8	4	7	5	0	4	0	2	0	6	1	1	13	6	17	1	0	2	0.03	0.16	0.16	0.05	0.39	0.13	0.02	0.07	0.04	0.07	0.02	0.14	0.04
MSTRG.23166.1	0	0	0	9	11	1	0	1	0	0	0	0	3	1	0	0	0	0	0	0	0	1	8	12	0	2	0	0	0	3	0	0	1	0	0	0	0.0	0.0	0.0	0.42	0.76	0.06	0.0	0.07	0.0	0.0	0.0	0.0	0.17
MSTRG.23179.1	0	0	0	0	0	0	0	0	0	0	0	0	1	0	0	0	0	1	1	0	0	0	0	2	0	0	0	0	0	0	0	0	0	0	0	0	0.0	0.0	0.0	0.0	0.0	0.0	0.0	0.0	0.0	0.0	0.0	0.0	0.28
MSTRG.23201.1	0	0	0	0	0	0	0	0	0	0	0	2	0	0	0	0	0	0	0	1	0	0	0	0	0	0	0	0	0	0	0	1	0	0	0	0	0.0	0.0	0.0	0.0	0.0	0.0	0.0	0.0	0.0	0.0	0.0	0.16	0.0
MSTRG.23220.4	2	0	4	30	6	18	16	12	7	6	8	12	7	4	3	10	6	6	19	12	11	16	6	14	12	9	10	10	12	12	15	13	14	5	8	5	0.05	0.0	0.11	0.79	0.23	0.65	0.56	0.46	0.23	0.19	0.26	0.48	0.2
MSTRG.23224.1	0	1	0	6	3	3	5	0	0	4	1	2	3	0	2	3	0	1	0	5	5	2	3	4	2	2	0	2	2	1	1	1	5	3	0	3	0.0	0.01	0.0	0.08	0.06	0.05	0.08	0.0	0.0	0.06	0.02	0.04	0.04
MSTRG.23299.1	56	31	77	301	293	245	129	125	106	83	84	67	42	64	40	44	43	87	151	146	114	129	84	154	80	60	76	97	107	157	161	121	158	89	77	91	0.31	0.17	0.45	1.74	2.47	1.92	0.97	1.01	0.79	0.55	0.58	0.56	0.28
MSTRG.23301.1	5	10	12	69	104	78	23	20	30	11	10	11	22	18	26	25	9	7	8	12	6	12	15	14	9	7	7	10	18	29	20	14	27	20	10	9	0.02	0.04	0.05	0.32	0.69	0.48	0.14	0.13	0.17	0.06	0.05	0.07	0.11
MSTRG.23302.2	0	0	0	0	0	0	4	1	2	0	1	0	0	0	0	0	0	0	0	0	0	0	0	0	0	0	0	0	0	0	0	0	0	0	0	1	0.0	0.0	0.0	0.0	0.0	0.0	0.53	0.15	0.27	0.0	0.13	0.0	0.0
MSTRG.23316.3	4	5	5	5	1	0	0	1	2	0	3	0	0	1	4	2	0	1	5	3	8	3	1	8	1	4	0	0	2	1	2	6	4	1	1	6	0.14	0.17	0.18	0.18	0.05	0.0	0.0	0.05	0.09	0.0	0.13	0.0	0.0
MSTRG.23325.1	7	14	19	16	15	26	2	4	5	5	9	2	14	13	8	4	11	3	13	21	5	7	2	18	4	1	3	6	5	9	6	2	10	11	14	3	0.13	0.26	0.38	0.31	0.43	0.7	0.05	0.11	0.13	0.11	0.22	0.06	0.32
MSTRG.23337.1	0	0	0	0	0	0	0	0	0	0	0	0	0	0	0	0	0	0	0	3	0	0	0	0	0	0	0	0	0	0	0	0	0	0	0	0	0.0	0.0	0.0	0.0	0.0	0.0	0.0	0.0	0.0	0.0	0.0	0.0	0.0
MSTRG.23337.2	0	1	2	0	0	0	0	0	0	0	0	0	0	0	0	0	0	0	0	2	0	0	0	0	0	0	0	0	0	1	0	0	0	0	0	0	0.0	0.08	0.16	0.0	0.0	0.0	0.0	0.0	0.0	0.0	0.0	0.0	0.0
MSTRG.23348.2	14	15	12	0	0	0	0	0	0	13	5	6	0	0	0	0	0	0	9	18	10	2	1	4	0	0	1	0	0	1	23	14	18	1	0	0	0.15	0.15	0.13	0.0	0.0	0.0	0.0	0.0	0.0	0.15	0.06	0.09	0.0
MSTRG.23348.3	2	1	0	0	0	0	0	0	0	2	0	0	0	0	0	0	0	0	0	0	0	0	0	0	0	0	0	0	0	0	0	0	0	0	0	0	0.02	0.01	0.0	0.0	0.0	0.0	0.0	0.0	0.0	0.02	0.0	0.0	0.0
MSTRG.23366.1	30	27	46	59	36	45	2591	2511	1255	37	98	19	62	52	48	618	399	70	22	14	20	25	20	11	40	30	81	21	15	13	18	19	27	55	152	103	1.28	1.11	1.99	2.5	2.27	2.62	145.11	153.13	70.21	1.83	5.22	1.24	3.07
MSTRG.23430.1	0	1	0	0	0	0	0	0	0	0	0	0	0	0	0	0	0	0	1	0	0	0	0	0	0	0	0	0	3	1	0	0	0	0	2	0	0.0	0.04	0.0	0.0	0.0	0.0	0.0	0.0	0.0	0.0	0.0	0.0	0.0
MSTRG.23452.1	0	0	2	2	3	0	0	0	0	1	1	0	0	0	2	0	2	0	3	2	1	2	2	5	0	0	0	3	3	1	1	1	1	0	0	0	0.0	0.0	0.05	0.05	0.11	0.0	0.0	0.0	0.0	0.03	0.03	0.0	0.0
MSTRG.23498.1	761	928	1050	5083	3737	3751	3295	2783	2138	2484	1955	2012	1464	1292	1218	1201	1691	2096	4126	4230	4352	4439	2999	4419	2193	2372	1527	2701	2823	3457	3244	3278	4066	1912	1804	1864	192.51	230.33	260.38	1090.64	1263.91	1170.06	1005.73	938.37	663.46	708.51	617.14	809.99	419.5
MSTRG.23504.7	2	2	6	17	15	18	12	10	14	5	15	8	7	10	6	4	43	7	8	11	13	25	16	12	3	6	7	14	11	5	17	5	29	7	7	8	0.01	0.01	0.04	0.09	0.12	0.14	0.08	0.08	0.1	0.03	0.1	0.06	0.05
MSTRG.23517.2	0	0	0	16	6	13	0	0	0	0	0	0	6	3	9	1	0	1	0	0	0	7	0	8	2	4	0	2	4	4	0	0	0	2	1	2	0.0	0.0	0.0	0.37	0.2	0.4	0.0	0.0	0.0	0.0	0.0	0.0	0.15
MSTRG.23534.1	0	0	0	1	1	1	0	0	1	0	0	0	0	0	1	0	0	0	2	0	1	3	1	1	1	0	1	0	0	5	0	0	0	0	2	3	0.0	0.0	0.0	0.02	0.03	0.03	0.0	0.0	0.03	0.0	0.0	0.0	0.0
MSTRG.23562.1	23	48	88	260	190	153	113	113	84	92	115	82	82	169	58	59	75	100	136	155	150	194	117	177	110	95	57	94	107	133	150	103	138	74	67	92	0.26	0.54	1.05	3.07	3.29	2.46	1.74	1.89	1.28	1.25	1.66	1.41	1.11
MSTRG.23565.1	184	246	354	764	746	681	488	455	305	552	763	528	336	753	179	235	326	387	763	667	660	490	403	571	273	312	235	406	498	593	902	697	869	298	305	256	1.16	1.52	2.33	5.02	7.16	6.07	4.15	4.2	2.58	4.14	6.05	5.05	2.51
MSTRG.23589.3	0	0	0	0	1	0	0	0	0	0	0	0	0	0	0	0	0	0	0	0	0	1	0	0	0	0	0	0	0	0	0	0	0	0	0	0	0.0	0.0	0.0	0.0	0.08	0.0	0.0	0.0	0.0	0.0	0.0	0.0	0.0
MSTRG.23589.4	0	0	3	0	0	0	0	1	0	0	0	0	1	0	0	0	0	0	0	2	0	2	0	0	0	2	0	0	0	0	0	0	0	2	0	0	0.0	0.0	0.38	0.0	0.0	0.0	0.0	0.18	0.0	0.0	0.0	0.0	0.15
MSTRG.23593.2	145	147	83	148	112	145	108	88	101	26	60	96	114	165	160	37	70	70	44	67	64	245	274	142	87	34	41	213	230	271	97	106	146	82	59	111	104.46	104.47	57.66	79.01	101.43	120.15	86.15	79.31	83.99	20.62	54.33	114.49	92.99
MSTRG.23607.1	0	0	0	0	0	0	0	0	0	0	1	0	0	0	0	0	0	0	0	0	0	0	0	0	0	0	0	0	0	0	0	0	0	0	0	0	0.0	0.0	0.0	0.0	0.0	0.0	0.0	0.0	0.0	0.0	0.41	0.0	0.0
MSTRG.23630.1	0	0	0	0	0	1	0	0	1	0	0	0	0	0	0	0	1	0	0	2	0	0	0	0	0	1	1	0	0	1	0	1	0	0	0	1	0.0	0.0	0.0	0.0	0.0	0.04	0.0	0.0	0.04	0.0	0.0	0.0	0.0
MSTRG.23659.2	29	22	34	0	2	5	351	328	282	14	15	30	2	3	4	274	131	204	28	38	26	14	14	4	485	591	422	1	2	3	47	27	70	1008	827	945	2.43	1.77	2.81	0.03	0.18	0.52	37.35	38.18	30.12	1.3	1.54	3.85	0.19
MSTRG.23701.1	0	0	0	0	0	2	0	0	0	2	11	3	0	0	0	0	1	5	2	0	2	6	0	8	1	5	1	2	0	2	7	3	0	3	1	3	0.0	0.0	0.0	0.0	0.0	0.03	0.0	0.0	0.0	0.02	0.14	0.05	0.0
MSTRG.23701.2	5	0	0	1	3	0	1	1	5	0	0	0	0	0	3	0	5	0	7	5	8	1	0	0	3	1	0	2	0	0	13	4	0	0	1	3	0.27	0.0	0.0	0.05	0.24	0.0	0.07	0.08	0.36	0.0	0.0	0.0	0.0
MSTRG.23706.1	3	1	1	2	5	6	1	0	2	2	0	7	6	4	0	0	0	2	11	26	10	8	5	13	5	7	12	3	2	12	13	5	12	6	4	6	0.39	0.13	0.13	0.24	0.9	1.0	0.16	0.0	0.33	0.3	0.0	1.41	0.89
MSTRG.23727.1	1	0	0	2	7	1	6	0	0	1	0	3	1	1	0	0	3	3	6	3	1	4	11	4	2	0	2	1	1	0	3	1	1	0	2	1	0.03	0.0	0.0	0.06	0.26	0.04	0.19	0.0	0.0	0.04	0.0	0.12	0.03
MSTRG.23741.4	1	1	1	1	1	0	0	0	0	0	0	0	1	0	0	0	4	0	2	0	1	1	1	0	0	0	1	0	0	0	9	0	5	1	0	0	0.01	0.01	0.01	0.01	0.01	0.0	0.0	0.0	0.0	0.0	0.0	0.0	0.02
MSTRG.23760.2	0	0	0	0	0	0	0	0	0	0	0	0	0	0	0	0	0	0	0	0	0	0	0	0	0	0	0	0	0	1	0	0	0	0	0	0	0.0	0.0	0.0	0.0	0.0	0.0	0.0	0.0	0.0	0.0	0.0	0.0	0.0
MSTRG.23769.1	0	0	0	0	0	0	1	1	2	0	0	0	0	0	0	0	1	0	0	0	0	0	0	0	0	0	0	0	0	0	0	0	0	0	0	1	0.0	0.0	0.0	0.0	0.0	0.0	0.07	0.08	0.14	0.0	0.0	0.0	0.0
MSTRG.23770.1	2	0	0	0	0	0	0	0	1	0	0	0	0	0	0	0	0	0	0	0	0	0	0	0	0	0	0	0	0	0	0	0	0	0	1	0	0.95	0.0	0.0	0.0	0.0	0.0	0.0	0.0	0.56	0.0	0.0	0.0	0.0
MSTRG.23782.2	3	2	3	17	9	24	90	49	44	3	81	0	3	19	0	195	459	3	4	10	5	9	7	6	6	15	4	2	8	3	7	11	3	3	10	3	0.01	0.01	0.01	0.06	0.05	0.12	0.43	0.26	0.21	0.01	0.36	0.0	0.01
MSTRG.23782.3	6	2	0	19	28	12	0	28	0	22	0	15	6	1	10	0	0	15	19	17	17	37	24	27	16	5	7	10	8	9	12	18	19	19	14	26	0.04	0.01	0.0	0.11	0.25	0.09	0.0	0.24	0.0	0.15	0.0	0.13	0.04
MSTRG.23784.1	0	0	0	0	0	1	2882	2772	1866	1	102	2	0	3	2	316	332	76	1	1	3	2	0	1	77	9	53	0	0	2	0	0	0	47	270	129	0.0	0.0	0.0	0.0	0.0	0.02	60.09	62.82	38.74	0.02	1.99	0.05	0.0
MSTRG.23785.1	3	1	0	1	6	2	2640	2430	1802	2	91	0	0	2	1	242	225	80	1	0	0	2	0	1	69	7	48	0	0	2	0	0	0	51	252	130	0.05	0.02	0.0	0.02	0.15	0.05	58.14	58.17	39.52	0.04	1.88	0.0	0.0
MSTRG.23788.1	14	1	5	34	24	23	9148	9751	6365	8	280	7	7	8	8	219	645	324	23	25	21	23	26	24	264	45	194	18	17	19	25	10	17	139	627	404	0.08	0.01	0.03	0.19	0.2	0.18	67.7	78.37	46.85	0.05	1.93	0.06	0.05
MSTRG.23788.2	0	0	0	0	0	0	0	0	0	0	0	0	0	0	0	0	0	0	0	0	0	0	0	0	0	0	0	0	0	0	0	0	0	2	0	0	0.0	0.0	0.0	0.0	0.0	0.0	0.0	0.0	0.0	0.0	0.0	0.0	0.0
MSTRG.23807.11	2	6	1	0	0	0	0	0	0	2	0	0	0	0	0	0	0	0	1	2	4	5	4	0	0	0	1	0	0	0	1	0	3	0	0	0	0.06	0.18	0.03	0.0	0.0	0.0	0.0	0.0	0.0	0.07	0.0	0.0	0.0
MSTRG.23807.13	53	38	45	0	0	0	0	0	0	37	14	37	0	0	0	0	0	0	207	134	152	41	31	26	0	0	0	0	0	0	45	30	64	0	0	0	0.77	0.54	0.68	0.0	0.0	0.0	0.0	0.0	0.0	0.64	0.26	0.82	0.0
MSTRG.23807.4	5	5	2	6	6	7	3	5	5	8	7	6	3	0	0	4	6	7	18	26	16	3	10	7	3	10	6	6	6	3	10	9	13	5	4	4	0.09	0.09	0.04	0.11	0.19	0.19	0.07	0.15	0.13	0.18	0.17	0.17	0.07
MSTRG.23810.2	9	13	19	0	0	1	0	0	0	21	2	17	1	0	0	0	0	3	49	29	33	6	9	19	0	2	0	1	1	0	62	57	46	1	1	0	0.7	1.0	1.51	0.0	0.0	0.1	0.0	0.0	0.0	1.91	0.2	2.05	0.09
MSTRG.23829.2	11	9	13	24	14	6	5	3	8	6	0	0	2	0	11	0	0	3	4	5	0	1	2	4	0	0	1	0	1	1	2	5	1	1	0	0	0.15	0.12	0.18	0.33	0.29	0.12	0.09	0.06	0.14	0.1	0.0	0.0	0.03
MSTRG.2384.1	0	0	0	0	0	1	1	0	0	0	0	0	0	0	0	0	3	0	0	0	0	0	0	2	0	0	0	0	0	0	0	0	0	0	0	3	0.0	0.0	0.0	0.0	0.0	0.02	0.02	0.0	0.0	0.0	0.0	0.0	0.0
MSTRG.2384.2	0	0	0	0	0	0	0	0	0	0	0	0	0	1	0	0	0	0	0	0	0	0	0	0	0	0	0	0	0	0	0	0	0	2	0	0	0.0	0.0	0.0	0.0	0.0	0.0	0.0	0.0	0.0	0.0	0.0	0.0	0.0
MSTRG.2384.3	0	0	0	0	0	0	0	0	0	0	0	0	3	0	0	0	0	0	0	0	0	0	0	0	0	4	0	1	0	0	0	0	0	0	1	0	0.0	0.0	0.0	0.0	0.0	0.0	0.0	0.0	0.0	0.0	0.0	0.0	0.05
MSTRG.23843.1	0	0	0	0	0	0	0	0	0	0	0	0	0	0	0	0	0	3	0	0	0	1	0	0	0	0	0	0	0	0	0	0	0	0	0	0	0.0	0.0	0.0	0.0	0.0	0.0	0.0	0.0	0.0	0.0	0.0	0.0	0.0
MSTRG.23852.2	39	28	65	110	128	86	34	29	27	25	23	29	150	197	177	16	9	53	57	44	55	125	146	171	44	25	26	179	197	174	56	74	72	76	51	52	12.93	9.05	21.09	30.19	56.1	34.92	13.38	12.73	10.77	9.42	9.66	15.73	56.54
MSTRG.23863.2	4	4	11	31	41	33	26	22	22	10	21	15	6	11	10	4	17	18	23	43	21	38	27	39	15	9	16	11	28	21	22	30	27	12	13	19	0.09	0.1	0.25	0.73	1.43	1.08	0.8	0.73	0.68	0.27	0.63	0.52	0.17
MSTRG.23864.1	6	1	7	44	26	34	27	16	14	9	13	6	53	227	9	34	198	18	12	14	17	32	28	46	22	24	8	21	14	21	16	13	30	8	14	11	0.25	0.04	0.31	1.88	1.64	2.03	1.52	1.01	0.77	0.43	0.71	0.39	2.68
MSTRG.23874.1	2	9	2	24	10	12	11	3	10	18	9	8	1	7	3	4	3	8	17	19	11	18	15	12	7	13	3	14	12	8	9	16	20	8	8	8	0.97	4.42	1.07	9.15	5.88	6.57	6.16	1.86	5.94	9.66	5.4	6.32	0.69
MSTRG.23882.1	1	0	0	0	2	1	4	2	0	0	1	0	0	0	0	3	1	0	1	3	2	0	3	4	2	0	0	6	5	3	10	0	2	0	0	0	0.01	0.0	0.0	0.0	0.03	0.01	0.05	0.03	0.0	0.0	0.01	0.0	0.0
MSTRG.23893.1	3	1	0	0	0	0	8	1	4	3	0	0	0	0	0	3	0	0	2	1	3	1	3	0	0	1	0	2	2	1	2	0	2	2	0	0	0.22	0.07	0.0	0.0	0.0	0.0	0.76	0.1	0.38	0.25	0.0	0.0	0.0
MSTRG.23913.2	0	0	0	0	0	1	0	0	0	0	0	0	0	0	0	0	0	0	0	0	0	0	0	0	0	0	0	0	0	0	0	0	0	0	0	0	0.0	0.0	0.0	0.0	0.0	0.28	0.0	0.0	0.0	0.0	0.0	0.0	0.0
MSTRG.23920.2	0	0	0	0	0	0	4	0	0	2	2	0	0	0	0	3	21	0	0	0	0	0	0	0	0	0	0	0	0	0	0	0	0	0	0	0	0.0	0.0	0.0	0.0	0.0	0.0	0.41	0.0	0.0	0.19	0.2	0.0	0.0
MSTRG.23955.1	7	3	3	12	6	18	9	5	12	9	5	5	1	8	7	6	6	8	12	9	11	14	15	20	3	2	1	1	2	10	11	10	12	8	13	11	0.7	0.29	0.35	1.15	0.86	2.4	1.13	0.73	1.5	1.04	0.63	0.7	0.12
MSTRG.23967.1	6	11	15	39	28	20	12	24	9	16	17	14	7	15	7	5	9	12	30	25	15	23	11	50	21	16	14	12	15	20	14	21	30	20	15	24	1.02	1.84	2.66	6.01	6.57	4.42	2.57	5.79	1.95	3.13	3.76	3.79	1.39
MSTRG.23976.1	177	184	194	102	98	89	49	34	25	131	173	97	31	29	37	11	41	39	197	157	220	125	87	136	16	22	26	28	50	56	206	126	238	36	15	24	1.28	1.31	1.47	0.77	1.08	0.91	0.48	0.36	0.24	1.13	1.58	1.07	0.26
MSTRG.23988.1	2	2	2	1	2	3	0	0	1	1	7	0	0	4	3	0	10	0	1	2	0	6	1	7	10	5	0	0	0	6	3	0	0	6	3	6	0.02	0.02	0.02	0.01	0.02	0.03	0.0	0.0	0.01	0.01	0.07	0.0	0.0
MSTRG.24.1	253	313	452	970	881	898	534	477	345	716	1020	679	498	809	351	326	392	385	817	785	794	718	598	674	333	303	244	616	665	688	1015	913	1025	395	381	322	111.69	135.93	193.03	338.47	502.63	470.94	272.84	271.85	180.98	350.9	563.9	486.62	248.06
MSTRG.24004.1	390	483	495	412	394	296	38	39	34	235	109	152	146	149	131	31	23	45	527	401	326	265	205	302	27	45	29	130	140	210	346	427	473	30	22	28	1.8	2.2	2.4	2.0	2.78	1.94	0.24	0.27	0.21	1.3	0.63	1.07	0.8
MSTRG.24006.2	5	7	20	0	0	0	0	0	0	2	0	1	0	0	0	0	0	0	6	1	5	0	1	0	1	0	0	0	0	0	6	4	8	0	0	0	0.9	1.23	3.55	0.0	0.0	0.0	0.0	0.0	0.0	0.41	0.0	0.28	0.0
MSTRG.24040.1	4	3	4	19	35	13	4	9	1	3	2	7	2	4	1	1	6	2	7	0	5	6	15	4	1	2	3	3	7	4	8	4	8	2	2	3	0.06	0.05	0.07	0.31	0.84	0.29	0.09	0.21	0.02	0.06	0.04	0.17	0.04
MSTRG.24048.2	211	279	304	326	301	318	137	163	152	91	104	132	151	181	224	114	43	116	97	67	110	178	207	207	53	65	52	180	209	250	170	135	204	120	162	111	90.22	117.06	126.12	110.72	166.68	162.05	68.13	90.02	77.42	43.24	55.64	91.44	72.81
MSTRG.24048.3	16	14	12	77	40	47	11	16	15	13	4	5	30	35	57	10	9	11	2	1	8	33	27	19	10	7	3	27	26	36	11	8	14	5	7	12	4.46	3.76	3.22	17.88	14.6	15.72	3.63	5.9	5.18	4.08	1.45	2.36	9.45
MSTRG.24067.1	1	0	0	4	3	4	5	3	3	5	15	3	0	3	2	1	2	5	4	5	10	2	6	8	4	5	2	6	4	3	6	7	2	1	2	1	0.01	0.0	0.0	0.06	0.06	0.07	0.08	0.06	0.06	0.08	0.26	0.06	0.0
MSTRG.24083.1	15	17	12	20	14	28	36	35	39	8	7	10	10	9	44	17	6	11	13	17	10	16	14	21	9	13	8	9	4	10	7	19	13	14	13	20	0.09	0.1	0.07	0.12	0.13	0.23	0.29	0.3	0.3	0.06	0.05	0.09	0.07
MSTRG.24114.1	0	1	1	6	2	4	0	1	1	0	0	0	2	2	3	2	0	5	2	9	4	5	4	4	2	1	0	4	3	6	0	1	3	2	0	0	0.0	0.02	0.02	0.13	0.07	0.12	0.0	0.03	0.03	0.0	0.0	0.0	0.05
MSTRG.2413.1	0	0	0	4	0	6	0	12	0	9	0	0	4	9	4	0	0	10	0	14	11	0	0	0	0	0	0	5	0	7	0	5	0	0	0	0	0.0	0.0	0.0	0.02	0.0	0.04	0.0	0.09	0.0	0.05	0.0	0.0	0.02
MSTRG.2413.2	14	10	22	119	87	91	69	57	61	34	49	33	23	50	29	38	52	31	68	40	48	95	55	75	46	50	42	53	50	45	45	39	68	39	34	63	0.08	0.06	0.13	0.73	0.78	0.77	0.55	0.49	0.49	0.24	0.36	0.3	0.16
MSTRG.2413.3	0	0	0	0	0	0	0	0	0	0	0	0	0	0	0	2	0	2	0	0	0	0	0	0	0	0	0	0	0	0	0	0	0	0	0	0	0.0	0.0	0.0	0.0	0.0	0.0	0.0	0.0	0.0	0.0	0.0	0.0	0.0
MSTRG.2417.2	1	0	0	1	2	0	0	0	1	1	1	0	1	0	1	1	1	2	0	0	0	3	2	0	1	2	1	1	2	1	3	0	2	0	0	1	0.06	0.0	0.0	0.06	0.17	0.0	0.0	0.0	0.07	0.07	0.07	0.0	0.07
MSTRG.24174.1	2	1	0	3	2	0	4	1	0	3	1	1	0	3	0	0	3	4	3	0	1	7	5	1	0	1	0	2	1	4	3	1	2	0	0	2	0.66	0.31	0.0	0.88	0.67	0.0	1.48	0.42	0.0	1.05	0.47	0.6	0.0
MSTRG.24177.3	0	0	0	4	0	1	1	1	0	1	2	0	0	0	0	0	1	0	0	0	1	1	0	1	0	0	0	0	1	0	0	0	0	0	0	0	0.0	0.0	0.0	0.03	0.0	0.01	0.01	0.01	0.0	0.01	0.02	0.0	0.0
MSTRG.24177.4	254	300	325	882	740	725	663	484	492	496	581	431	426	823	445	357	554	586	612	662	594	752	644	648	393	448	409	592	569	697	700	587	680	483	496	596	1.45	1.68	1.94	5.25	6.43	5.85	5.11	4.05	3.77	3.37	4.17	3.73	2.89
MSTRG.24184.1	71	75	76	346	221	265	437	510	331	44	27	35	103	97	161	44	59	80	70	38	44	54	62	73	45	76	67	23	52	68	77	71	101	56	93	85	0.33	0.34	0.36	1.66	1.55	1.72	2.71	3.44	2.04	0.24	0.16	0.24	0.56
MSTRG.24186.1	3	1	3	20	11	17	10	4	4	6	71	8	8	15	12	5	62	7	9	12	11	12	15	9	7	7	2	11	11	11	8	11	10	4	13	2	0.03	0.01	0.03	0.22	0.17	0.24	0.14	0.06	0.06	0.08	0.93	0.13	0.1
MSTRG.24196.1	24	27	24	115	87	69	56	49	35	55	49	28	27	12	33	24	31	52	74	66	80	101	60	88	47	95	38	33	38	61	61	44	59	50	31	33	0.59	0.64	0.6	2.88	3.2	2.37	1.82	1.74	1.15	1.59	1.52	1.03	0.79
MSTRG.24208.1	9	15	8	34	25	20	27	15	11	19	9	5	8	7	1	7	14	14	33	23	26	36	23	25	13	7	6	13	15	23	21	18	38	5	12	12	3.28	5.19	2.65	10.02	11.81	8.63	11.58	7.25	4.67	7.69	4.09	2.68	3.27
MSTRG.24237.1	9	21	22	23	22	19	12	19	8	20	2	16	14	19	13	14	9	10	60	30	21	18	15	31	4	3	6	15	6	13	58	43	49	7	9	3	0.04	0.08	0.09	0.1	0.13	0.11	0.06	0.11	0.04	0.09	0.01	0.1	0.07
MSTRG.24285.3	0	0	0	1	3	1	0	0	1	0	0	0	1	2	0	0	0	0	0	0	0	2	1	1	0	0	0	0	0	0	0	0	1	0	0	0	0.0	0.0	0.0	0.1	0.44	0.14	0.0	0.0	0.13	0.0	0.0	0.0	0.12
MSTRG.24286.2	38	52	13	45	67	62	161	42	63	42	15	36	16	0	0	0	24	0	60	8	92	68	10	64	50	0	22	77	62	91	39	85	70	74	25	48	0.12	0.16	0.04	0.14	0.31	0.27	0.67	0.19	0.26	0.15	0.06	0.17	0.06
MSTRG.24286.3	92	79	139	158	115	144	0	121	52	37	62	78	99	75	98	64	0	126	57	79	16	11	55	39	0	67	25	11	32	10	120	34	85	0	63	0	0.3	0.25	0.47	0.54	0.57	0.67	0.0	0.58	0.23	0.15	0.26	0.39	0.38
MSTRG.24299.1	2	0	0	0	0	0	0	0	0	0	0	0	0	0	0	0	0	0	0	0	0	0	0	0	0	0	1	0	0	0	0	0	0	0	0	0	0.02	0.0	0.0	0.0	0.0	0.0	0.0	0.0	0.0	0.0	0.0	0.0	0.0
MSTRG.24299.2	8	11	9	27	22	18	18	19	12	18	12	11	2	6	5	7	5	6	31	30	54	18	13	26	7	11	2	3	12	19	27	28	39	7	9	6	0.03	0.04	0.03	0.11	0.12	0.09	0.09	0.1	0.06	0.08	0.06	0.06	0.01
MSTRG.24300.1	14	9	11	77	62	49	36	28	35	36	35	31	12	16	15	7	18	32	48	69	76	57	49	65	21	37	15	28	41	37	41	38	49	29	20	30	0.12	0.08	0.11	0.73	0.87	0.63	0.45	0.37	0.43	0.4	0.4	0.43	0.13
MSTRG.24307.1	2	2	2	8	4	2	0	0	0	0	0	0	1	1	0	0	0	1	7	4	4	3	2	3	0	0	0	1	0	2	7	4	4	0	0	0	0.18	0.18	0.18	0.69	0.52	0.24	0.0	0.0	0.0	0.0	0.0	0.0	0.11
MSTRG.24333.1	0	0	0	3	0	1	0	0	3	0	0	0	1	0	0	0	3	0	1	0	0	0	0	0	0	1	1	2	0	1	0	0	1	0	0	0	0.0	0.0	0.0	0.44	0.0	0.14	0.0	0.0	0.53	0.0	0.0	0.0	0.16
MSTRG.24335.1	5	3	4	4	6	0	5	3	5	1	1	1	5	3	2	4	1	2	4	1	0	1	2	1	6	13	6	4	2	2	2	3	3	13	4	12	0.21	0.12	0.17	0.17	0.37	0.0	0.27	0.18	0.27	0.05	0.05	0.06	0.24
MSTRG.24350.1	23	26	42	124	85	121	82	49	40	72	44	68	36	33	31	25	49	41	135	127	125	90	81	130	54	53	27	80	83	110	102	95	154	39	24	33	1.47	1.63	2.79	7.86	8.03	10.62	6.99	4.48	3.42	5.5	3.58	6.84	2.77
MSTRG.24359.1	0	0	0	1	1	6	0	0	0	0	0	0	3	1	1	1	0	0	0	1	1	0	4	2	1	0	0	2	5	7	0	1	0	0	0	0	0.0	0.0	0.0	0.05	0.07	0.39	0.0	0.0	0.0	0.0	0.0	0.0	0.17
MSTRG.24360.2	0	0	0	22	22	16	6	9	4	0	0	0	6	17	9	0	0	1	1	0	0	11	8	4	0	0	2	2	2	0	0	0	0	0	0	0	0.0	0.0	0.0	0.26	0.38	0.26	0.09	0.15	0.06	0.0	0.0	0.0	0.08
MSTRG.2438.1	0	0	1	9	3	15	2	2	0	1	0	1	7	0	0	0	0	3	0	2	3	11	12	4	3	3	0	12	10	9	1	5	5	3	5	3	0.0	0.0	0.06	0.52	0.27	1.25	0.13	0.18	0.0	0.1	0.0	0.14	0.52
MSTRG.2438.2	2	1	0	11	15	0	1	0	3	8	0	3	15	1	9	1	1	6	1	6	2	7	1	16	3	0	1	1	12	18	8	0	1	7	2	2	0.44	0.21	0.0	2.16	4.43	0.01	0.36	0.0	0.81	1.87	0.0	0.88	3.68
MSTRG.24393.1	0	0	0	2	0	0	0	0	0	0	0	0	0	0	0	0	0	0	0	0	0	0	0	0	0	0	0	0	0	0	0	0	0	0	0	0	0.0	0.0	0.0	0.2	0.0	0.0	0.0	0.0	0.0	0.0	0.0	0.0	0.0
MSTRG.24395.1	0	0	0	0	0	2	0	0	0	0	0	0	0	0	0	0	0	0	0	0	0	0	0	0	0	0	0	0	0	0	0	0	0	0	0	0	0.0	0.0	0.0	0.0	0.0	0.1	0.0	0.0	0.0	0.0	0.0	0.0	0.0
MSTRG.24418.1	4	3	0	10	0	1	0	0	4	0	1	0	1	0	2	0	0	0	1	0	0	7	3	4	0	0	0	1	0	1	0	2	1	0	1	0	0.1	0.07	0.0	0.25	0.0	0.03	0.0	0.0	0.12	0.0	0.03	0.0	0.03
MSTRG.24418.2	2	0	3	2	0	0	0	0	0	0	2	0	0	2	5	0	0	0	3	3	2	0	0	0	0	0	0	0	2	0	0	0	0	0	0	0	0.02	0.0	0.03	0.02	0.0	0.0	0.0	0.0	0.0	0.0	0.02	0.0	0.0
MSTRG.24424.1	2	0	0	2	0	0	0	0	0	0	0	0	1	0	0	0	0	0	0	1	0	0	1	2	0	0	0	0	0	0	0	1	1	0	0	0	0.09	0.0	0.0	0.09	0.0	0.0	0.0	0.0	0.0	0.0	0.0	0.0	0.05
MSTRG.24425.1	0	0	0	0	0	1	0	0	0	0	0	0	0	0	0	0	0	0	0	0	0	0	0	0	0	0	0	0	0	0	0	0	0	0	0	0	0.0	0.0	0.0	0.0	0.0	0.29	0.0	0.0	0.0	0.0	0.0	0.0	0.0
MSTRG.24450.2	10	7	13	37	36	38	12	3	12	15	25	13	14	7	3	2	4	10	13	9	19	17	12	11	0	2	3	13	9	18	34	35	36	5	2	2	0.08	0.06	0.11	0.32	0.45	0.44	0.13	0.04	0.13	0.15	0.26	0.16	0.14
MSTRG.24493.1	0	0	0	0	0	0	1	1	1	0	0	0	0	0	0	1	0	0	0	0	0	0	0	0	0	0	0	0	0	0	0	0	0	0	0	0	0.0	0.0	0.0	0.0	0.0	0.0	0.03	0.04	0.03	0.0	0.0	0.0	0.0
MSTRG.24502.1	838	633	1213	4955	3034	9062	5304	5717	7209	1486	2125	397	4090	1450	4528	972	267	13467	461	424	550	4067	2168	2402	1920	1211	2638	5814	5112	2286	1565	1185	728	9191	11153	4875	27.0	20.07	40.5	161.82	146.27	405.37	227.7	267.1	308.8	56.64	86.17	19.56	155.57
MSTRG.24526.1	0	0	0	0	0	0	0	0	0	0	0	0	0	0	0	0	0	0	0	0	0	0	0	0	0	0	0	0	0	1	0	0	0	0	0	0	0.0	0.0	0.0	0.0	0.0	0.0	0.0	0.0	0.0	0.0	0.0	0.0	0.0
MSTRG.24544.1	0	0	0	1	0	1	0	0	3	0	0	0	0	1	2	0	0	0	1	2	0	1	0	1	2	0	0	0	0	0	0	0	0	0	1	0	0.0	0.0	0.0	0.1	0.0	0.13	0.0	0.0	0.39	0.0	0.0	0.0	0.0
MSTRG.24544.2	0	3	0	0	0	0	0	0	0	0	0	0	0	0	0	0	0	0	0	0	1	0	0	0	0	0	0	0	0	0	0	0	0	0	0	0	0.0	0.19	0.0	0.0	0.0	0.0	0.0	0.0	0.0	0.0	0.0	0.0	0.0
MSTRG.24544.3	0	0	0	0	0	0	0	0	0	0	0	0	0	0	0	0	0	0	0	0	0	0	0	0	0	0	0	0	0	0	0	0	0	0	0	2	0.0	0.0	0.0	0.0	0.0	0.0	0.0	0.0	0.0	0.0	0.0	0.0	0.0
MSTRG.24544.4	0	0	0	0	0	0	0	0	0	0	0	0	0	0	0	0	0	0	0	0	0	0	0	0	0	0	0	0	0	0	0	0	0	0	0	0	0.0	0.0	0.0	0.0	0.0	0.0	0.0	0.0	0.0	0.0	0.0	0.0	0.0
MSTRG.24561.1	6	9	9	9	22	16	1	8	0	4	2	2	7	10	15	3	1	2	10	3	8	5	4	13	2	0	1	8	3	0	12	20	16	3	6	0	0.03	0.05	0.05	0.05	0.18	0.13	0.01	0.06	0.0	0.03	0.01	0.02	0.05
MSTRG.24592.2	51	35	41	83	74	91	76	92	153	16	12	7	34	23	16	109	28	38	3	1	7	4	16	9	9	32	13	7	3	8	23	7	21	59	54	30	30.29	20.53	23.47	37.24	56.0	62.57	50.86	69.04	105.28	10.73	8.69	7.18	22.97
MSTRG.24639.1	0	3	0	0	0	0	0	0	0	0	0	0	0	0	0	0	0	0	6	2	6	0	1	0	0	0	0	0	0	0	1	0	2	0	0	0	0.0	0.13	0.0	0.0	0.0	0.0	0.0	0.0	0.0	0.0	0.0	0.0	0.0
MSTRG.24735.2	0	14	4	8	5	8	5	8	14	0	0	0	2	2	6	8	4	2	6	0	2	5	4	5	10	6	5	4	3	0	2	1	1	4	3	30	0.0	0.31	0.09	0.18	0.16	0.25	0.16	0.25	0.42	0.0	0.0	0.0	0.05
MSTRG.24735.3	5	0	0	0	0	0	5	8	0	0	0	1	0	5	3	0	2	0	0	5	6	4	3	0	6	6	0	0	0	1	0	1	0	10	0	1	0.17	0.0	0.0	0.0	0.02	0.0	0.21	0.42	0.0	0.0	0.0	0.05	0.01
MSTRG.24744.1	1	1	5	32	29	29	245	149	166	3	4	5	14	5	2	32	13	24	14	9	10	9	20	19	17	25	15	15	15	59	14	7	11	40	31	24	0.03	0.03	0.14	0.9	1.21	1.12	9.08	6.01	6.14	0.1	0.14	0.21	0.46
MSTRG.24746.1	0	0	0	3	2	2	0	0	0	0	0	0	1	0	3	0	0	2	3	3	0	3	2	2	0	0	0	1	0	5	0	2	0	6	0	0	0.0	0.0	0.0	0.31	0.31	0.29	0.0	0.0	0.0	0.0	0.0	0.0	0.13
MSTRG.24746.2	0	0	0	0	0	0	0	0	0	0	0	1	0	0	4	0	0	0	0	0	0	1	1	0	0	0	0	0	0	4	1	0	1	0	1	0	0.0	0.0	0.0	0.0	0.0	0.0	0.0	0.0	0.0	0.0	0.0	0.19	0.0
MSTRG.24764.1	0	0	0	1	1	0	0	0	0	0	2	0	0	0	0	0	0	0	0	0	1	0	0	1	0	0	0	0	0	0	0	0	1	0	0	0	0.0	0.0	0.0	0.26	0.42	0.0	0.0	0.0	0.0	0.0	0.79	0.0	0.0
MSTRG.24772.1	0	0	0	0	0	0	0	0	0	1	0	0	0	0	0	0	0	0	0	0	0	0	0	0	0	0	0	0	0	0	0	0	0	0	0	0	0.0	0.0	0.0	0.0	0.0	0.0	0.0	0.0	0.0	0.08	0.0	0.0	0.0
MSTRG.24772.2	0	2	0	3	0	0	4	0	0	0	0	0	1	3	3	0	0	0	0	0	0	0	0	1	0	1	0	0	1	1	0	1	0	1	0	1	0.0	0.01	0.0	0.02	0.0	0.0	0.03	0.0	0.0	0.0	0.0	0.0	0.01
MSTRG.24779.1	76	56	87	438	222	314	255	164	140	222	195	165	119	101	82	78	139	156	371	403	326	320	226	345	221	232	111	166	192	240	264	207	332	183	137	216	57.26	41.5	62.76	243.61	209.96	272.49	212.62	154.61	121.01	182.39	185.17	206.42	101.97
MSTRG.24821.1	1	4	10	19	10	13	23	11	10	15	3	5	4	10	4	2	5	16	17	15	8	11	15	24	1	13	11	9	9	15	13	5	14	12	9	9	0.01	0.05	0.14	0.26	0.21	0.25	0.41	0.21	0.17	0.24	0.06	0.1	0.07
MSTRG.24832.1	0	0	0	0	0	0	0	0	0	0	0	0	0	0	0	0	0	0	1	0	0	1	0	2	0	0	0	0	0	1	0	1	2	0	0	0	0.0	0.0	0.0	0.0	0.0	0.0	0.0	0.0	0.0	0.0	0.0	0.0	0.0
MSTRG.24837.2	160	124	142	212	253	236	90	95	91	82	61	85	244	375	251	72	106	143	152	137	116	220	293	169	122	68	63	245	243	195	155	145	143	122	130	130	96.06	73.34	82.1	96.58	193.0	165.13	60.99	72.34	63.6	54.11	46.03	83.97	165.63
MSTRG.24862.1	0	0	5	6	0	0	0	0	0	0	0	3	0	4	0	0	7	0	0	14	0	0	0	0	0	0	0	0	0	10	0	0	12	0	8	2	0.0	0.0	0.09	0.1	0.0	0.0	0.0	0.0	0.0	0.0	0.0	0.08	0.0
MSTRG.24862.2	5	10	4	0	11	10	3	5	5	7	6	0	4	0	12	4	5	5	12	0	7	3	3	9	4	1	5	11	4	0	17	11	3	8	1	0	0.1	0.19	0.08	0.0	0.33	0.28	0.08	0.14	0.13	0.16	0.15	0.0	0.09
MSTRG.24866.1	0	0	0	0	0	0	0	0	0	0	0	0	0	0	0	0	0	0	0	0	0	1	0	0	0	0	0	0	0	0	0	0	0	0	1	0	0.0	0.0	0.0	0.0	0.0	0.0	0.0	0.0	0.0	0.0	0.0	0.0	0.0
MSTRG.24866.2	0	0	0	0	0	0	0	0	0	0	0	0	0	0	0	0	0	0	0	0	0	0	0	0	0	0	0	0	0	0	0	0	0	0	0	0	0.0	0.0	0.0	0.0	0.0	0.0	0.0	0.0	0.0	0.0	0.0	0.0	0.0
MSTRG.24866.3	0	0	0	0	0	0	0	0	0	0	0	0	0	0	0	0	0	0	0	0	0	0	0	0	0	0	0	0	0	0	0	0	0	0	0	0	0.0	0.0	0.0	0.0	0.0	0.0	0.0	0.0	0.0	0.0	0.0	0.0	0.0
MSTRG.24892.1	1	1	0	14	4	7	1	0	5	5	0	2	0	3	5	0	1	4	1	7	4	3	9	7	2	5	4	4	3	14	3	2	4	3	2	4	0.13	0.13	0.0	1.68	0.73	1.18	0.16	0.0	0.83	0.75	0.0	0.41	0.0
MSTRG.24912.1	7	3	4	41	29	30	35	36	24	110	17	6	67	18	4	24	20	20	28	32	23	51	17	39	19	15	8	16	16	15	25	18	29	12	12	20	1.42	0.56	0.79	6.99	7.69	7.33	8.39	9.58	5.98	24.63	4.15	1.84	15.02
MSTRG.24934.1	0	0	0	1	2	0	0	0	0	0	1	0	0	0	0	1	0	0	0	5	0	0	0	1	0	1	0	0	0	0	0	1	0	1	0	0	0.0	0.0	0.0	0.01	0.04	0.0	0.0	0.0	0.0	0.0	0.02	0.0	0.0
MSTRG.24934.2	0	0	0	0	0	0	0	0	0	0	0	0	0	0	0	0	0	0	0	0	0	0	0	0	0	0	0	0	0	0	0	0	0	0	0	2	0.0	0.0	0.0	0.0	0.0	0.0	0.0	0.0	0.0	0.0	0.0	0.0	0.0
MSTRG.24956.1	1	0	1	3	5	1	2	2	0	0	1	0	3	9	2	2	5	0	1	0	1	0	0	3	1	2	2	0	1	0	0	0	0	2	1	2	0.01	0.0	0.01	0.03	0.08	0.01	0.03	0.03	0.0	0.0	0.01	0.0	0.04
MSTRG.24958.2	30	9	28	408	223	186	8	4	5	0	11	5	160	244	223	4	9	4	7	8	12	332	306	214	31	4	8	232	204	261	10	6	10	12	10	13	22.49	6.24	19.8	224.01	208.06	158.69	6.91	3.68	4.33	0.0	10.46	5.77	134.79
MSTRG.24964.1	9	7	11	59	39	18	32	15	23	17	19	20	6	12	5	9	8	14	35	53	33	39	37	40	18	27	25	17	26	31	33	18	45	23	18	22	0.41	0.33	0.53	2.83	2.77	1.15	2.02	1.04	1.43	0.98	1.12	1.49	0.35
MSTRG.24977.1	3	0	0	3	7	6	1	0	1	0	0	2	0	0	0	0	1	1	7	4	8	3	2	3	2	0	2	0	7	2	3	2	4	0	2	0	0.03	0.0	0.0	0.03	0.11	0.08	0.01	0.0	0.02	0.0	0.0	0.03	0.0
MSTRG.24993.1	0	0	0	0	0	0	0	0	0	1	0	0	0	0	0	0	0	0	0	2	3	0	0	0	0	0	0	0	0	0	0	0	0	0	0	0	0.0	0.0	0.0	0.0	0.0	0.0	0.0	0.0	0.0	0.03	0.0	0.0	0.0
MSTRG.24993.2	0	1	0	0	0	0	0	0	0	0	0	0	0	0	0	0	0	0	0	0	0	1	0	0	0	0	0	0	0	0	0	2	0	0	0	0	0.0	0.06	0.0	0.0	0.0	0.0	0.0	0.0	0.0	0.0	0.0	0.0	0.0
MSTRG.2503.3	0	1	0	0	0	0	0	1	0	0	0	0	0	0	0	0	0	0	2	0	0	0	0	0	0	0	0	0	0	0	0	0	0	0	2	0	0.0	0.04	0.0	0.0	0.0	0.0	0.0	0.05	0.0	0.0	0.0	0.0	0.0
MSTRG.25030.2	2	2	9	7	5	2	0	2	0	0	2	0	0	0	5	0	0	0	7	10	0	9	10	3	2	0	0	2	5	0	0	0	13	7	3	2	0.06	0.06	0.3	0.23	0.27	0.08	0.0	0.08	0.0	0.0	0.07	0.0	0.0
MSTRG.25030.3	144	223	196	337	153	234	113	68	104	112	55	68	247	272	335	74	65	68	368	315	230	380	241	319	168	240	182	145	137	242	84	127	131	143	155	316	9.22	14.05	12.83	21.09	14.32	20.24	9.46	6.17	8.71	8.39	4.44	6.74	18.51
MSTRG.25044.1	0	0	0	15	25	0	0	0	23	0	24	0	0	2	23	1	83	0	0	0	7	0	0	0	0	0	13	0	0	1	0	0	0	0	11	0	0.0	0.0	0.0	0.07	0.18	0.0	0.0	0.0	0.14	0.0	0.14	0.0	0.0
MSTRG.25044.2	0	0	52	75	0	0	20	0	0	0	28	0	0	0	17	10	11	19	54	0	0	0	0	0	20	13	0	0	0	0	0	0	0	21	1	0	0.0	0.0	0.23	0.33	0.0	0.0	0.12	0.0	0.0	0.0	0.15	0.0	0.0
MSTRG.25044.3	35	51	8	0	15	28	18	21	17	16	0	26	21	47	0	0	0	0	0	66	49	42	44	59	0	18	0	19	30	36	32	33	34	0	17	57	0.16	0.23	0.04	0.0	0.1	0.18	0.11	0.14	0.11	0.09	0.0	0.18	0.11
MSTRG.25050.1	44	45	29	124	101	116	137	109	77	11	43	26	83	98	145	41	46	96	32	63	56	110	140	125	70	86	77	112	152	156	27	49	43	97	110	148	21.93	21.58	13.73	47.51	64.03	67.38	77.53	68.94	44.49	6.08	26.64	20.86	46.09
MSTRG.25084.1	289	277	405	1777	1254	1255	976	742	572	748	673	641	519	447	360	355	535	558	1429	1477	1447	1400	831	1472	733	724	489	778	833	1070	977	1062	1362	594	537	663	228.45	216.22	307.01	1030.42	1240.53	1136.79	848.43	730.47	516.07	643.95	671.19	842.82	465.34
MSTRG.25088.1	603	612	942	2732	2225	2453	1553	1230	946	1769	1571	1169	1188	829	665	603	861	1056	2452	2418	2511	2191	1399	2272	1055	1225	765	1569	1367	1725	1876	1984	2303	1012	961	1075	240.2	239.34	364.03	872.16	1152.37	1168.6	722.28	637.14	450.59	784.3	782.94	753.46	534.2
MSTRG.25139.1	0	1	0	0	0	1	0	0	0	0	0	2	0	0	3	0	0	0	0	0	0	1	0	0	0	3	0	0	0	0	1	0	0	0	0	0	0.0	0.02	0.0	0.0	0.0	0.01	0.0	0.0	0.0	0.0	0.0	0.04	0.0
MSTRG.25139.2	3	0	0	5	1	1	0	0	1	0	11	0	1	4	4	1	1	6	4	2	3	4	3	5	0	3	0	1	8	4	6	4	3	1	3	2	0.02	0.0	0.0	0.03	0.01	0.01	0.0	0.0	0.01	0.0	0.07	0.0	0.01
MSTRG.25139.4	0	2	0	1	6	4	0	0	1	1	6	1	0	3	0	1	1	4	2	2	6	2	1	6	0	3	1	3	3	2	1	0	3	3	2	1	0.0	0.02	0.0	0.01	0.1	0.06	0.0	0.0	0.01	0.02	0.08	0.02	0.0
MSTRG.25157.3	0	0	0	0	0	0	0	0	0	0	0	0	0	0	0	0	0	0	0	0	0	0	0	0	0	0	0	0	4	0	0	1	0	2	0	0	0.0	0.0	0.0	0.0	0.0	0.0	0.0	0.0	0.0	0.0	0.0	0.0	0.0
MSTRG.25157.4	0	0	0	0	0	0	0	0	1	0	0	0	0	0	0	0	0	0	0	0	0	0	0	0	0	0	0	0	0	0	0	0	0	0	0	0	0.0	0.0	0.0	0.0	0.0	0.0	0.0	0.0	0.01	0.0	0.0	0.0	0.0
MSTRG.25157.5	0	0	0	1	0	0	0	0	0	0	0	0	0	0	0	0	0	0	0	0	0	3	0	0	0	0	0	0	0	0	0	0	0	0	0	0	0.0	0.0	0.0	0.2	0.0	0.0	0.0	0.0	0.0	0.0	0.0	0.0	0.0
MSTRG.25157.6	0	0	0	2	0	1	0	0	0	0	0	0	0	0	0	0	0	0	0	0	0	0	0	0	0	0	0	0	0	0	0	0	0	0	0	0	0.0	0.0	0.0	0.04	0.0	0.03	0.0	0.0	0.0	0.0	0.0	0.0	0.0
MSTRG.25157.7	0	0	0	0	0	0	0	0	0	0	0	0	0	0	0	0	0	0	0	0	0	1	1	2	0	0	0	0	0	0	0	0	0	0	0	0	0.0	0.0	0.0	0.0	0.0	0.0	0.0	0.0	0.0	0.0	0.0	0.0	0.0
MSTRG.25164.1	1	0	3	13	16	14	14	9	9	13	7	7	7	4	1	4	10	12	16	14	14	23	7	14	13	3	5	4	8	16	19	17	21	4	5	13	0.01	0.0	0.03	0.13	0.24	0.19	0.18	0.13	0.12	0.15	0.08	0.1	0.08
MSTRG.2518.1	0	0	0	0	0	0	0	0	0	0	0	0	0	0	0	0	0	0	3	0	0	0	0	0	0	0	0	0	0	0	0	0	0	1	1	0	0.0	0.0	0.0	0.0	0.0	0.0	0.0	0.0	0.0	0.0	0.0	0.0	0.0
MSTRG.25222.1	12	9	12	10	7	6	0	5	16	4	1	7	5	6	5	7	5	4	8	2	5	4	3	14	1	3	1	2	1	4	4	7	7	1	1	3	3.57	2.63	3.49	2.47	2.76	2.18	0.0	1.97	5.79	1.34	0.37	3.34	1.68
MSTRG.25228.1	81	102	173	488	473	427	352	271	204	280	290	253	118	97	93	92	132	162	535	481	500	361	322	453	180	213	180	302	262	322	459	345	482	237	199	141	1.49	1.84	3.31	9.19	13.09	10.98	8.66	7.25	5.0	6.09	6.68	7.05	2.57
MSTRG.25239.1	2	0	0	2	0	1	913	875	1171	2	0	1	1	0	0	320	638	68	0	0	0	13	1	1	764	1516	1188	0	2	0	3	0	9	1178	1119	1267	0.07	0.0	0.0	0.07	0.0	0.05	43.04	44.9	55.07	0.08	0.0	0.05	0.04
MSTRG.25239.2	0	0	0	0	0	0	23	14	30	0	0	0	0	0	0	7	15	0	0	0	0	0	0	0	16	22	22	0	0	0	0	0	0	49	24	15	0.0	0.0	0.0	0.0	0.0	0.0	0.86	0.56	1.14	0.0	0.0	0.0	0.0
MSTRG.25264.1	2	2	1	4	2	1	0	1	1	5	0	0	1	6	2	0	1	0	4	8	2	2	1	4	1	0	1	1	1	2	1	0	1	0	0	0	0.04	0.04	0.02	0.09	0.06	0.03	0.0	0.03	0.03	0.12	0.0	0.0	0.02
MSTRG.25282.1	0	1	0	3	0	0	0	0	0	1	1	0	0	0	0	0	0	0	3	0	0	4	1	1	0	0	0	0	1	3	0	3	0	0	0	0	0.0	0.03	0.0	0.08	0.0	0.0	0.0	0.0	0.0	0.03	0.03	0.0	0.0
MSTRG.25282.3	8	5	3	12	5	10	5	0	10	18	3	2	3	0	3	1	1	3	20	34	22	9	10	4	5	5	6	11	10	5	15	19	22	7	12	14	0.22	0.13	0.08	0.33	0.2	0.38	0.18	0.0	0.36	0.58	0.1	0.08	0.1
MSTRG.25295.2	2	1	1	0	1	0	0	0	0	4	1	4	0	0	0	0	0	1	5	2	2	1	3	0	0	0	0	0	0	1	6	3	9	0	0	0	0.06	0.03	0.03	0.0	0.04	0.0	0.0	0.0	0.0	0.13	0.03	0.17	0.0
MSTRG.2530.1	2	0	1	0	0	0	0	0	0	1	0	1	0	0	0	0	0	0	0	0	1	0	1	0	0	0	0	0	0	0	2	0	1	0	0	1	0.04	0.0	0.02	0.0	0.0	0.0	0.0	0.0	0.0	0.03	0.0	0.03	0.0
MSTRG.25337.1	14	28	12	8	7	5	5	12	6	6	6	6	1	4	9	12	3	1	3	3	7	2	4	4	1	7	1	6	5	5	12	15	13	0	7	2	0.34	0.67	0.3	0.2	0.26	0.17	0.16	0.43	0.19	0.17	0.18	0.22	0.03
MSTRG.25353.3	5	13	4	12	6	15	11	10	15	20	15	7	14	13	9	6	2	7	7	10	5	13	7	6	5	10	3	4	3	4	6	5	6	5	9	5	0.04	0.1	0.03	0.1	0.07	0.17	0.12	0.12	0.16	0.19	0.15	0.08	0.13
MSTRG.2536.1	0	0	0	0	0	0	0	0	0	0	0	0	0	0	0	0	0	0	1	0	0	0	0	1	0	0	0	0	0	0	0	0	0	0	0	0	0.0	0.0	0.0	0.0	0.0	0.0	0.0	0.0	0.0	0.0	0.0	0.0	0.0
MSTRG.25360.1	0	0	0	0	0	0	0	0	0	0	0	0	0	0	0	0	0	0	0	0	0	0	0	0	0	2	0	0	0	0	0	0	0	0	0	0	0.0	0.0	0.0	0.0	0.0	0.0	0.0	0.0	0.0	0.0	0.0	0.0	0.0
MSTRG.25360.2	0	0	0	0	0	0	0	0	0	0	0	0	0	0	0	0	0	0	0	0	0	0	0	0	0	0	0	0	0	0	0	0	0	0	0	1	0.0	0.0	0.0	0.0	0.0	0.0	0.0	0.0	0.0	0.0	0.0	0.0	0.0
MSTRG.25360.3	0	0	0	2	0	0	0	0	0	0	0	0	0	0	0	0	0	0	0	0	0	0	0	0	3	0	0	0	0	0	0	0	0	0	0	0	0.0	0.0	0.0	0.49	0.0	0.0	0.0	0.0	0.0	0.0	0.0	0.0	0.0
MSTRG.2537.1	0	0	0	1	0	0	0	3	2	0	0	0	1	0	5	0	0	0	1	0	0	1	1	0	0	3	2	0	2	0	0	0	0	2	1	1	0.0	0.0	0.0	0.03	0.0	0.0	0.0	0.15	0.09	0.0	0.0	0.0	0.04
MSTRG.2538.1	0	0	0	0	0	0	0	0	0	1	0	0	0	2	0	0	0	0	0	0	0	0	3	0	0	0	0	1	0	0	0	0	0	1	0	4	0.0	0.0	0.0	0.0	0.0	0.0	0.0	0.0	0.0	0.11	0.0	0.0	0.0
MSTRG.2538.2	0	1	1	0	0	0	0	1	1	0	0	0	0	0	0	0	0	0	1	0	1	1	1	0	0	0	0	0	0	0	0	1	1	0	0	0	0.0	0.16	0.16	0.0	0.0	0.0	0.0	0.22	0.2	0.0	0.0	0.0	0.0
MSTRG.25389.3	0	1	0	0	1	3	0	0	0	0	0	0	0	1	0	0	0	0	0	1	2	0	8	0	0	0	0	1	4	3	1	2	0	0	0	0	0.0	0.03	0.0	0.0	0.05	0.12	0.0	0.0	0.0	0.0	0.0	0.0	0.0
MSTRG.25389.4	0	0	0	0	4	0	0	0	0	0	0	0	0	0	0	0	0	0	0	0	0	0	0	5	0	0	0	0	0	0	0	0	0	0	0	0	0.0	0.0	0.0	0.0	0.06	0.0	0.0	0.0	0.0	0.0	0.0	0.0	0.0
MSTRG.25395.1	0	0	0	0	1	0	0	0	1	0	3	1	1	0	0	0	1	0	0	0	0	0	0	0	0	0	0	0	0	0	0	1	0	0	0	0	0.0	0.0	0.0	0.0	0.14	0.0	0.0	0.0	0.13	0.0	0.38	0.16	0.12
MSTRG.2541.2	0	1	3	2	1	1	0	1	3	0	2	0	4	0	2	1	1	0	1	6	1	0	2	2	1	0	1	0	0	2	0	3	1	0	0	0	0.0	0.01	0.03	0.02	0.02	0.01	0.0	0.01	0.04	0.0	0.03	0.0	0.05
MSTRG.25414.4	0	0	0	0	0	0	0	0	0	0	0	0	0	1	1	0	0	0	0	0	0	0	1	0	0	0	0	0	0	0	0	0	0	0	0	0	0.0	0.0	0.0	0.0	0.0	0.0	0.0	0.0	0.0	0.0	0.0	0.0	0.0
MSTRG.25420.1	92	160	218	675	481	550	323	300	282	293	555	349	239	443	152	160	250	256	524	396	574	444	325	468	207	233	158	333	326	405	469	484	584	185	179	169	46.37	79.26	106.01	264.66	311.24	327.06	186.53	194.32	167.76	163.55	351.17	287.34	136.15
MSTRG.25422.1	11	12	19	80	74	65	70	54	25	83	64	22	33	29	38	38	36	32	50	65	69	78	41	70	52	33	26	46	52	89	54	37	71	41	36	40	0.22	0.23	0.4	1.62	2.2	1.79	1.87	1.56	0.65	1.95	1.59	0.68	0.78
MSTRG.25431.1	1	1	1	8	6	1	2	2	1	2	2	1	1	0	0	2	0	0	0	2	3	4	0	1	1	0	0	3	0	4	0	0	4	2	2	0	0.06	0.06	0.05	0.49	0.48	0.08	0.12	0.17	0.08	0.11	0.16	0.09	0.07
MSTRG.25444.1	0	0	0	0	1	0	0	0	0	0	0	0	0	1	0	0	0	0	0	0	0	0	0	0	0	0	0	0	0	0	0	0	0	0	0	0	0.0	0.0	0.0	0.0	0.08	0.0	0.0	0.0	0.0	0.0	0.0	0.0	0.0
MSTRG.25448.3	30	17	34	123	113	80	97	85	80	87	40	50	57	74	27	41	71	51	82	77	81	96	87	112	38	53	55	36	50	50	61	57	68	52	32	50	0.17	0.1	0.2	0.74	0.98	0.65	0.75	0.71	0.62	0.59	0.29	0.43	0.39
MSTRG.25448.5	0	0	0	0	0	0	0	0	0	0	0	0	0	0	0	0	0	0	0	0	0	0	0	0	0	0	0	0	0	0	0	0	0	0	0	0	0.0	0.0	0.0	0.0	0.0	0.0	0.0	0.0	0.0	0.0	0.0	0.0	0.0
MSTRG.25448.6	0	0	0	0	0	0	0	0	0	0	0	0	0	0	2	0	0	0	0	0	3	0	0	0	0	0	0	0	0	0	0	0	0	0	0	0	0.0	0.0	0.0	0.0	0.0	0.0	0.0	0.0	0.0	0.0	0.0	0.0	0.0
MSTRG.25448.7	0	0	6	4	0	0	5	1	7	6	1	1	2	0	0	0	1	0	0	1	0	0	0	3	1	5	1	0	1	1	7	2	2	1	3	0	0.0	0.0	0.11	0.09	0.0	0.0	0.14	0.04	0.17	0.13	0.03	0.04	0.05
MSTRG.25448.8	3	6	8	8	3	0	14	11	11	16	0	0	5	0	0	7	4	11	17	3	3	5	0	1	7	2	2	1	3	5	2	9	3	2	2	3	0.04	0.1	0.14	0.14	0.07	0.0	0.3	0.27	0.24	0.31	0.0	0.0	0.1
MSTRG.25456.1	249	289	407	1749	1242	1326	1311	1099	812	1137	668	737	671	409	334	600	807	736	1583	1652	1721	1514	1031	1447	770	901	571	1059	889	1079	1205	1153	1429	747	617	807	135.21	154.06	212.95	730.6	860.53	843.34	809.69	760.5	516.2	679.81	454.92	654.66	410.97
MSTRG.25462.1	0	0	0	2	1	0	2	0	0	0	0	0	0	0	0	0	0	4	0	0	0	0	3	1	0	0	1	0	0	2	0	0	0	0	0	0	0.0	0.0	0.0	0.16	0.12	0.0	0.21	0.0	0.0	0.0	0.0	0.0	0.0
MSTRG.25485.1	2	0	0	0	0	4	0	1	0	0	1	0	0	0	0	0	0	1	0	1	0	0	1	0	0	3	0	0	0	0	1	0	2	0	0	0	1.08	0.0	0.0	0.0	0.0	2.57	0.0	0.72	0.0	0.0	0.76	0.0	0.0
MSTRG.25494.1	1	1	1	77	72	157	11	16	11	8	13	14	22	20	3	1	5	18	27	24	21	24	23	33	12	4	3	24	47	54	34	18	28	5	12	6	0.03	0.03	0.03	2.23	3.07	6.22	0.42	0.66	0.42	0.27	0.47	0.61	0.74
MSTRG.25507.1	0	0	0	0	0	2	0	0	0	0	0	0	0	0	0	0	0	0	0	0	0	0	2	0	0	0	0	0	0	0	0	1	0	0	0	0	0.0	0.0	0.0	0.0	0.0	0.15	0.0	0.0	0.0	0.0	0.0	0.0	0.0
MSTRG.25538.1	3	2	2	10	7	8	4	4	3	7	19	9	5	3	8	6	4	14	5	26	20	8	7	8	4	2	1	11	14	4	14	15	3	14	0	7	0.28	0.18	0.19	0.88	0.93	0.98	0.48	0.52	0.36	0.75	2.21	1.3	0.54
MSTRG.25539.1	0	0	0	0	0	0	0	0	0	0	0	0	0	0	0	2	0	1	0	0	0	0	0	0	0	0	1	0	0	1	0	0	0	0	0	0	0.0	0.0	0.0	0.0	0.0	0.0	0.0	0.0	0.0	0.0	0.0	0.0	0.0
MSTRG.25603.1	0	0	1	0	0	0	0	0	1	0	0	0	0	0	0	0	0	0	0	0	0	1	0	1	0	0	0	0	0	2	1	0	1	0	0	0	0.0	0.0	0.36	0.0	0.0	0.0	0.0	0.0	0.44	0.0	0.0	0.0	0.0
MSTRG.25630.1	1	0	4	0	0	0	1	0	3	0	1	0	1	2	0	0	0	5	0	0	1	4	0	2	0	1	0	0	1	1	2	0	1	0	0	0	0.02	0.0	0.08	0.0	0.01	0.0	0.02	0.0	0.07	0.0	0.02	0.0	0.02
MSTRG.25630.2	0	0	0	5	7	6	0	2	0	0	0	5	0	0	0	3	0	0	3	0	0	0	2	0	0	0	2	4	0	0	0	2	0	0	2	2	0.0	0.0	0.0	0.08	0.15	0.13	0.0	0.05	0.0	0.0	0.0	0.12	0.0
MSTRG.25636.1	0	0	0	3	3	1	2	1	0	0	12	0	1	1	0	1	7	2	3	7	2	4	3	4	0	4	1	0	3	3	0	0	1	0	0	0	0.0	0.0	0.0	0.03	0.04	0.01	0.02	0.01	0.0	0.0	0.12	0.0	0.01
MSTRG.25658.2	0	2	0	3	1	0	0	0	0	2	3	0	1	1	0	0	0	0	1	3	1	1	2	2	1	0	0	2	2	0	0	1	0	1	0	1	0.0	0.06	0.0	0.1	0.05	0.0	0.0	0.0	0.0	0.08	0.12	0.0	0.04
MSTRG.25697.1	1	0	0	0	0	3	0	0	0	0	0	0	0	0	0	0	1	1	1	0	0	0	0	0	0	0	1	0	0	3	0	1	2	1	1	0	0.01	0.0	0.0	0.0	0.0	0.05	0.0	0.0	0.0	0.0	0.0	0.0	0.0
MSTRG.25714.1	0	0	0	0	0	0	0	0	0	0	0	0	0	0	0	0	0	0	1	2	2	0	0	0	0	0	0	0	0	0	0	0	0	0	0	0	0.0	0.0	0.0	0.0	0.0	0.0	0.0	0.0	0.0	0.0	0.0	0.0	0.0
MSTRG.25779.1	0	0	0	0	1	0	0	1	0	0	0	0	0	0	0	0	0	0	0	0	0	0	0	0	1	0	1	0	1	0	0	0	0	0	0	4	0.0	0.0	0.0	0.0	0.06	0.0	0.0	0.05	0.0	0.0	0.0	0.0	0.0
MSTRG.25786.11	1	3	1	7	5	3	5	0	2	3	3	0	9	26	0	3	7	0	1	3	3	10	2	11	2	3	3	5	3	4	1	1	6	0	6	14	0.01	0.04	0.02	0.09	0.09	0.05	0.09	0.0	0.03	0.05	0.05	0.0	0.12
MSTRG.25786.12	0	0	0	3	1	0	0	0	0	0	0	0	0	0	1	0	0	0	0	0	0	2	0	0	1	0	0	1	0	1	1	0	0	0	0	0	0.0	0.0	0.0	0.3	0.15	0.0	0.0	0.0	0.0	0.0	0.0	0.0	0.0
MSTRG.25786.16	0	0	0	0	0	2	0	0	0	0	0	0	0	0	0	0	0	0	0	0	0	0	0	0	0	0	0	0	0	0	0	0	0	0	0	0	0.0	0.0	0.0	0.0	0.0	0.11	0.0	0.0	0.0	0.0	0.0	0.0	0.0
MSTRG.25786.18	0	0	0	2	1	0	0	0	0	0	0	0	0	0	0	0	0	0	0	0	0	2	0	0	0	0	0	0	0	0	0	0	0	0	0	0	0.0	0.0	0.0	0.03	0.03	0.0	0.0	0.0	0.0	0.0	0.0	0.0	0.0
MSTRG.25786.19	0	0	0	0	0	0	0	0	0	0	0	0	0	0	0	0	0	0	0	0	0	0	0	0	0	0	0	0	0	0	0	0	3	0	0	0	0.0	0.0	0.0	0.0	0.0	0.0	0.0	0.0	0.0	0.0	0.0	0.0	0.0
MSTRG.25786.20	0	0	0	0	1	0	0	0	0	0	2	0	2	8	1	0	0	0	3	0	0	13	18	8	3	0	0	0	2	0	0	0	4	0	0	0	0.0	0.0	0.0	0.0	0.12	0.0	0.0	0.0	0.0	0.0	0.25	0.0	0.19
MSTRG.25786.23	4	0	0	9	2	0	0	2	0	1	1	0	0	0	4	0	2	1	4	2	4	4	1	2	2	1	0	0	0	1	5	0	0	0	0	0	0.52	0.0	0.0	1.13	0.41	0.0	0.08	0.4	0.09	0.09	0.2	0.0	0.0
MSTRG.25786.6	0	0	0	11	2	0	0	0	0	0	0	0	1	0	4	0	0	0	0	0	0	10	4	4	0	1	0	7	1	7	0	0	5	0	0	0	0.0	0.0	0.0	0.34	0.1	0.0	0.0	0.0	0.0	0.0	0.0	0.0	0.04
MSTRG.25786.9	0	0	0	2	0	0	0	0	0	0	0	0	0	0	0	0	0	0	0	0	0	0	0	0	0	0	0	0	0	0	0	0	0	0	0	0	0.0	0.0	0.0	0.08	0.0	0.0	0.0	0.0	0.0	0.0	0.0	0.0	0.0
MSTRG.25790.1	28	21	60	102	160	162	81	121	119	91	103	75	91	81	56	69	48	95	74	50	85	58	62	74	23	46	13	36	62	50	126	87	137	40	51	21	3.19	2.35	6.89	10.87	25.94	24.39	11.81	19.28	17.45	12.09	14.78	13.48	12.05
MSTRG.25816.1	1	1	0	1	0	4	0	5	3	6	1	1	3	0	0	0	4	1	4	5	1	5	3	5	4	3	3	3	4	3	3	5	2	1	3	3	0.65	0.73	0.0	0.48	0.0	2.75	0.35	3.97	1.9	4.07	0.86	1.03	2.17
MSTRG.25864.1	54	61	57	245	143	176	67	106	153	69	45	19	136	182	204	35	104	73	126	176	137	279	174	167	154	256	253	96	61	150	56	44	42	189	59	203	13.48	14.93	13.95	51.93	47.75	54.19	20.19	35.28	46.86	19.42	14.01	7.54	38.43
MSTRG.25865.1	33	24	29	739	300	274	39	65	44	76	57	48	141	264	644	35	38	94	91	79	63	295	159	152	47	16	4	158	160	174	95	51	68	29	34	30	2.09	1.49	1.88	45.7	27.7	23.49	3.22	5.85	3.61	5.63	4.51	4.69	10.44
MSTRG.25866.1	3	2	3	9	10	1	0	4	2	2	2	1	1	4	2	1	6	5	10	7	6	9	5	10	4	5	3	2	3	7	3	2	10	3	4	10	0.02	0.02	0.02	0.07	0.12	0.01	0.0	0.05	0.02	0.02	0.02	0.01	0.01
MSTRG.25868.1	1685	662	429	20766	13218	10094	44	29	18	732	481	617	5783	11338	18369	21	60	13	995	1085	395	11536	8989	3852	809	18	17	11062	9452	6137	263	430	396	32	17	3	208.48	80.45	53.15	2367.91	2295.28	1622.1	6.8	4.93	2.86	104.18	74.27	118.99	823.03
MSTRG.25889.1	3	0	5	48	23	33	26	20	12	9	15	14	7	15	7	9	17	5	22	18	19	43	16	30	18	13	13	13	14	18	26	17	26	19	11	15	0.05	0.0	0.08	0.73	0.52	0.67	0.51	0.42	0.24	0.15	0.28	0.3	0.12
MSTRG.25899.2	4	7	5	3	2	2	0	1	9	3	6	3	1	1	0	0	0	0	9	8	4	5	3	2	4	1	0	1	1	1	8	8	14	0	0	1	0.05	0.09	0.06	0.04	0.04	0.04	0.0	0.02	0.15	0.04	0.09	0.06	0.01
MSTRG.25903.1	282	345	454	1586	1418	1490	987	793	580	864	942	764	474	442	329	401	564	690	1432	1269	1299	1299	963	1365	724	675	526	924	968	1170	1296	1111	1473	650	637	629	2.84	3.41	4.78	16.59	21.72	21.19	13.41	11.71	7.85	10.35	11.96	11.69	5.66
MSTRG.25922.10	21232	25386	21515	12112	6836	8319	8790	8977	13317	18686	10482	7677	10979	17883	9472	10616	24593	13563	14277	17152	10795	24920	17548	17758	23245	27348	25511	22950	14045	14724	20848	14731	18602	25313	21459	34946	317.22	373.37	335.5	187.15	154.9	175.0	176.9	196.34	266.85	332.17	197.44	174.69	194.67
MSTRG.25922.11	15576	25762	25227	20753	9138	10348	8148	6783	7419	12196	8182	7865	8375	12453	6125	16012	14257	9653	5223	6383	3872	23473	21262	17339	20072	15182	16244	14127	11975	14822	8335	13458	11093	20739	17402	37964	410.34	667.99	690.41	557.95	361.87	380.28	287.05	259.97	260.63	380.8	271.45	316.41	260.93
MSTRG.25922.14	2210	3658	2302	12854	2558	2179	7691	3249	3423	414	213	188	342	259	2767	7327	1498	714	1425	536	1310	14034	11103	10110	19177	19245	24299	9371	6900	5088	1768	177	6297	12109	11760	26133	121.04	197.09	129.49	695.51	206.0	162.71	553.4	254.89	246.41	26.59	14.65	15.84	21.99
MSTRG.25922.20	11932	20060	38088	30632	24356	28734	11203	11824	10603	30487	24389	20879	34519	73842	14859	34571	25345	25042	8906	9874	4914	18191	30447	16288	12562	23006	24968	19931	18964	39709	17967	24851	11880	30490	28880	73012	209.2	346.23	696.25	553.77	646.35	707.9	264.16	303.07	249.01	635.43	539.0	557.89	717.74
MSTRG.25922.21	164	191	124	800	313	365	419	272	435	131	124	211	218	155	268	127	430	257	111	147	88	262	208	200	206	185	187	463	351	639	95	94	127	339	432	918	7.47	8.56	5.82	36.38	21.11	22.84	25.22	17.84	26.17	7.03	7.1	14.74	11.68
MSTRG.25922.3	67	83	71	330	164	175	228	207	263	83	84	190	160	190	152	189	478	493	68	53	62	98	87	81	74	83	58	377	260	381	71	37	75	91	156	248	1.19	1.44	1.31	6.04	4.39	4.37	5.45	5.36	6.26	1.75	1.89	5.14	3.37
MSTRG.25922.6	1323	1769	3561	1522	1137	1166	1081	884	1681	2018	1412	1162	2239	7206	1232	3695	5339	3233	1019	1352	626	2046	2464	1500	1493	3269	2749	2867	1797	3837	2976	2977	1888	4363	3270	5952	15.11	19.9	42.51	18.05	19.75	18.8	16.67	14.81	25.81	27.45	20.35	20.21	30.39
MSTRG.25924.1	19828	33441	29184	38420	21448	24894	20486	15466	18017	18221	11288	11923	18655	37761	14876	28173	45019	36729	9996	13306	9730	30874	29362	19745	27436	43222	36854	40756	26582	35075	17576	17852	16028	36190	30571	57011	180.62	299.9	278.12	364.45	297.69	320.84	252.3	206.92	220.76	197.86	129.71	165.17	202.04
MSTRG.25924.11	481936	815392	1169666	795180	547244	631659	361119	354944	324108	837686	673417	529001	973196	1333652	486544	879278	604044	503275	385814	434374	232506	699716	918534	662868	570456	808779	920737	1003269	696314	1041878	607310	741323	576206	1034047	1002378	1661165	16600.56	27639.89	41716.54	27690.92	28155.18	30152.72	16550.0	17706.83	14825.42	34106.94	29188.06	27879.24	39546.3
MSTRG.25924.3	44083	71305	149807	29918	71415	54608	37191	30864	37461	99703	100622	88441	126488	280930	41296	140076	84424	77477	17869	33023	22764	35542	70239	19250	19023	44204	26121	105530	78019	142567	113042	127532	62152	95015	98303	120545	787.2	1253.41	2788.66	550.65	1929.7	1369.79	892.92	805.56	895.84	2116.22	2264.68	2406.91	2678.27
MSTRG.25925.1	85	49	33	0	2	1	4	2	0	7	204	45	3	8	4	2	93	9	38	66	46	13	20	16	0	4	2	2	2	2	20	17	26	2	3	4	2.7	1.53	1.09	0.0	0.1	0.04	0.17	0.09	0.0	0.26	8.16	2.19	0.11
MSTRG.25955.1	231	131	454	702	990	882	507	644	570	773	786	689	265	206	237	261	390	504	1144	859	836	700	632	891	264	353	208	458	556	625	1004	535	908	341	362	174	1.1	0.62	2.27	3.51	7.22	5.97	3.28	4.53	3.67	4.4	4.73	4.99	1.51
MSTRG.25968.1	268	252	352	1333	930	967	826	679	552	684	673	645	383	295	320	330	537	690	1162	1276	1190	1358	863	1232	630	711	463	726	732	884	972	840	1262	567	528	542	165.23	153.08	208.77	622.93	727.64	693.95	573.6	530.24	395.46	462.82	521.43	655.19	266.8
MSTRG.25988.1	197	232	247	1216	857	903	941	755	633	636	515	585	363	307	335	326	426	565	1064	998	1028	1091	674	1070	654	623	397	691	711	862	721	735	1051	521	482	546	99.62	115.24	120.28	476.94	554.67	536.58	543.98	488.72	376.27	354.77	326.03	482.5	206.71
MSTRG.25996.1	0	1	5	5	7	8	10	13	11	46	9	4	33	10	3	28	11	1	15	10	4	8	5	9	10	0	3	2	4	1	5	5	12	2	9	9	0.0	0.02	0.1	0.1	0.19	0.2	0.24	0.34	0.25	0.96	0.2	0.11	0.7
MSTRG.2602.2	1	0	0	12	4	5	6	7	4	2	0	0	1	0	0	0	2	0	1	1	3	3	0	1	2	1	3	4	0	0	2	1	1	3	1	2	0.02	0.0	0.0	0.25	0.12	0.13	0.17	0.21	0.11	0.05	0.0	0.0	0.02
MSTRG.26024.1	4	5	19	49	22	23	18	19	9	18	28	24	3	23	8	11	21	14	35	26	26	19	17	16	14	15	14	7	19	12	27	24	21	14	8	12	0.04	0.05	0.18	0.47	0.31	0.3	0.22	0.26	0.11	0.19	0.33	0.34	0.03
MSTRG.26038.1	34	13	44	94	162	118	109	91	71	127	55	95	31	30	19	35	26	72	67	41	44	54	37	49	34	18	26	73	75	55	117	59	85	50	35	29	0.39	0.15	0.53	1.13	2.85	1.94	1.7	1.55	1.1	1.75	0.8	1.67	0.43
MSTRG.26042.1	0	0	0	0	0	0	0	0	0	0	0	0	0	0	0	0	0	0	0	0	0	0	0	0	0	0	0	0	0	0	0	0	0	0	0	0	0.0	0.0	0.0	0.0	0.0	0.0	0.0	0.0	0.0	0.0	0.0	0.0	0.0
MSTRG.26042.3	2	2	0	6	7	7	2	9	2	3	13	5	10	1	8	0	11	4	9	9	4	7	3	4	3	6	4	4	0	6	8	8	11	6	0	6	0.01	0.01	0.0	0.04	0.07	0.07	0.02	0.09	0.01	0.02	0.11	0.05	0.08
MSTRG.26042.4	0	0	0	0	0	0	0	0	2	0	2	0	0	2	1	1	2	1	0	0	0	1	0	0	0	1	0	0	0	0	0	0	0	0	0	2	0.0	0.0	0.0	0.0	0.0	0.0	0.0	0.0	0.16	0.0	0.17	0.0	0.0
MSTRG.26042.5	0	0	0	0	0	0	0	0	0	0	0	0	0	0	0	0	0	0	0	0	0	0	0	0	0	0	0	0	0	0	0	0	0	0	0	0	0.0	0.0	0.0	0.0	0.0	0.0	0.0	0.0	0.0	0.0	0.0	0.0	0.0
MSTRG.26043.3	1	5	2	4	2	3	10	4	6	3	2	3	5	1	5	2	1	15	12	12	11	16	5	7	15	16	7	7	3	6	3	7	1	7	5	12	0.02	0.08	0.03	0.07	0.05	0.07	0.22	0.09	0.13	0.06	0.04	0.07	0.09
MSTRG.26080.1	0	0	0	1	0	0	0	0	0	0	0	0	0	0	0	0	0	0	1	0	2	0	0	0	0	0	0	0	0	0	0	0	2	0	2	0	0.0	0.0	0.0	0.07	0.0	0.0	0.0	0.0	0.0	0.0	0.0	0.0	0.0
MSTRG.26104.1	0	1	0	0	0	1	0	0	0	1	0	0	0	1	0	0	0	0	0	2	0	2	0	2	1	0	0	0	0	0	0	0	1	0	0	0	0.0	0.02	0.0	0.0	0.0	0.02	0.0	0.0	0.0	0.02	0.0	0.0	0.0
MSTRG.26113.2	0	0	1	3	0	0	1	0	0	1	2	0	0	0	0	1	0	0	5	4	5	0	2	0	0	0	0	2	0	0	4	3	2	2	0	0	0.0	0.0	0.02	0.06	0.0	0.0	0.03	0.0	0.0	0.03	0.06	0.0	0.0
MSTRG.26113.4	8	7	3	19	20	20	8	15	5	5	15	11	0	3	2	1	3	8	19	32	30	11	13	12	16	10	4	10	4	6	20	21	24	8	6	16	0.2	0.18	0.09	0.5	0.75	0.72	0.26	0.54	0.18	0.16	0.48	0.43	0.0
MSTRG.26113.9	5	11	9	24	8	21	16	21	15	17	4	8	2	4	4	6	3	13	46	45	31	18	15	28	12	21	7	13	14	11	30	22	28	11	12	15	0.06	0.13	0.12	0.31	0.15	0.36	0.27	0.38	0.24	0.24	0.07	0.15	0.03
MSTRG.26131.1	0	0	0	0	0	0	1	0	0	0	0	0	0	0	0	0	1	0	0	0	0	0	0	0	1	15	2	0	0	0	0	0	0	2	2	1	0.0	0.0	0.0	0.0	0.0	0.0	0.71	0.0	0.0	0.0	0.0	0.0	0.0
MSTRG.26202.1	1	0	0	0	0	1	151	172	202	2	0	0	0	0	0	204	162	118	0	0	1	2	2	1	293	318	282	0	1	0	0	0	3	224	376	608	0.24	0.0	0.0	0.0	0.0	0.29	43.28	54.41	58.8	0.53	0.0	0.0	0.0
MSTRG.26219.2	1	0	0	8	9	8	0	0	0	0	0	1	1	1	2	0	1	1	3	6	1	2	5	7	0	1	0	6	7	7	4	2	3	0	1	0	0.06	0.0	0.0	0.46	0.78	0.64	0.0	0.0	0.0	0.0	0.0	0.09	0.07
MSTRG.26248.2	138	155	283	769	655	648	451	355	243	431	595	387	359	767	202	187	301	318	579	455	553	476	365	496	258	290	223	453	455	521	555	551	680	260	295	241	0.66	0.73	1.43	3.88	4.83	4.44	2.95	2.52	1.58	2.48	3.62	2.83	2.06
MSTRG.26248.3	91	98	130	342	334	320	171	157	111	195	249	130	181	207	96	70	123	141	305	219	251	201	162	207	119	148	91	169	193	193	373	264	304	118	120	117	0.27	0.29	0.41	1.07	1.53	1.36	0.7	0.69	0.45	0.7	0.94	0.59	0.65
MSTRG.26248.4	39	39	70	244	149	122	149	76	87	114	149	94	66	171	56	43	64	66	181	153	172	161	103	154	75	110	73	113	139	177	199	117	215	78	89	93	0.1	0.1	0.19	0.66	0.59	0.45	0.52	0.29	0.3	0.35	0.49	0.37	0.2
MSTRG.26249.1	6	7	15	32	22	35	21	13	16	14	21	11	15	12	8	10	10	11	35	17	23	21	21	19	17	10	7	14	20	31	30	13	22	11	12	15	0.18	0.22	0.51	1.08	1.07	1.62	0.9	0.64	0.69	0.54	0.87	0.53	0.58
MSTRG.2625.1	2	0	4	29	29	23	6	11	2	10	3	4	7	8	8	15	36	8	9	20	10	21	20	19	7	8	1	8	12	26	12	16	16	12	4	7	0.02	0.0	0.03	0.22	0.32	0.24	0.06	0.11	0.02	0.09	0.03	0.04	0.06
MSTRG.2626.1	53	45	90	270	222	198	178	146	115	168	128	112	36	74	50	88	92	115	258	219	228	259	174	218	138	142	85	164	169	178	221	181	244	130	101	129	0.11	0.1	0.2	0.61	0.73	0.61	0.52	0.46	0.34	0.43	0.35	0.37	0.09
MSTRG.26267.2	1	0	0	0	0	0	0	0	0	0	0	0	0	0	2	0	0	0	0	0	0	0	0	0	0	0	0	0	0	0	0	0	0	1	0	0	0.1	0.0	0.0	0.0	0.0	0.0	0.0	0.0	0.0	0.0	0.0	0.0	0.0
MSTRG.26269.1	0	0	0	0	0	0	1	0	0	0	1	0	0	0	0	0	0	0	1	0	0	1	0	0	0	0	0	0	0	1	1	0	0	0	0	0	0.0	0.0	0.0	0.0	0.0	0.0	0.14	0.0	0.0	0.0	0.14	0.0	0.0
MSTRG.26269.2	0	0	0	0	0	0	0	0	0	0	0	0	0	0	0	0	0	0	0	0	0	0	0	0	0	0	0	0	0	0	0	0	0	0	2	0	0.0	0.0	0.0	0.0	0.0	0.0	0.0	0.0	0.0	0.0	0.0	0.0	0.0
MSTRG.26270.1	3	0	1	0	0	5	1	1	0	5	1	1	0	0	0	0	1	0	1	6	10	2	1	7	0	1	0	0	3	1	4	1	0	0	2	0	0.23	0.0	0.08	0.0	0.0	0.5	0.1	0.11	0.0	0.44	0.09	0.12	0.0
MSTRG.2628.1	38	22	95	183	142	154	104	112	114	97	72	59	50	25	30	38	46	71	210	114	126	98	81	131	58	72	66	69	71	95	192	95	224	69	91	30	3.14	1.75	7.89	14.37	16.79	16.87	10.96	12.94	12.14	9.22	7.38	7.53	4.75
MSTRG.26306.1	1287	1397	1692	4644	4139	4122	3675	3108	2215	3453	2492	2644	1419	1182	1152	1375	1722	2407	5353	5507	5771	4355	3006	4589	2421	2520	1772	3014	3008	3626	4808	4600	5764	2257	2308	2071	430.23	458.6	550.85	1272.0	1817.91	1666.72	1453.18	1364.34	894.02	1291.34	1040.63	1420.67	535.72
MSTRG.26324.1	0	0	0	0	0	0	1	1	0	1	0	1	1	1	0	4	4	0	0	0	0	0	0	0	1	0	0	1	1	0	0	0	0	0	0	0	0.0	0.0	0.0	0.0	0.0	0.0	0.1	0.12	0.0	0.09	0.0	0.1	0.09
MSTRG.26325.1	0	0	0	0	0	0	0	0	0	0	0	0	0	0	0	0	0	0	0	0	0	0	1	0	0	0	0	0	0	1	0	0	0	0	0	0	0.0	0.0	0.0	0.0	0.0	0.0	0.0	0.0	0.0	0.0	0.0	0.0	0.0
MSTRG.26357.1	0	0	0	1	0	0	0	0	0	0	0	0	0	0	0	0	0	0	0	0	0	0	0	0	0	0	0	1	0	2	0	0	0	0	0	0	0.0	0.0	0.0	0.06	0.0	0.0	0.0	0.0	0.0	0.0	0.0	0.0	0.0
MSTRG.26382.1	12	3	9	36	15	15	17	11	7	17	20	9	5	6	4	6	9	14	28	26	23	25	13	34	18	12	6	5	24	20	33	21	25	3	13	19	0.04	0.01	0.03	0.13	0.08	0.07	0.08	0.06	0.03	0.07	0.09	0.04	0.02
MSTRG.26402.1	1	0	0	1	2	2	2	0	1	1	1	0	0	0	0	1	0	2	1	3	3	2	0	0	2	2	0	0	0	3	1	0	1	2	2	5	0.01	0.0	0.0	0.01	0.02	0.02	0.02	0.0	0.01	0.01	0.01	0.0	0.0
MSTRG.26438.1	0	0	1	1	0	0	0	0	0	1	0	0	0	0	0	0	0	0	1	0	1	0	0	0	0	0	0	0	0	0	0	0	1	0	0	0	0.0	0.0	0.03	0.02	0.0	0.0	0.0	0.0	0.0	0.03	0.0	0.0	0.0
MSTRG.26438.2	0	0	1	0	0	0	0	0	0	0	0	0	0	0	0	0	0	0	0	0	0	0	0	0	0	0	0	0	0	0	0	0	0	0	0	0	0.0	0.0	0.06	0.0	0.0	0.0	0.0	0.0	0.0	0.0	0.0	0.0	0.0
MSTRG.26465.1	5	11	6	7	9	8	2	6	7	4	6	4	2	9	9	1	2	6	10	13	2	14	2	7	6	1	7	5	8	6	5	9	6	13	3	9	0.16	0.34	0.2	0.23	0.43	0.35	0.08	0.28	0.3	0.15	0.24	0.19	0.07
MSTRG.26469.1	23	34	51	143	116	103	114	90	69	100	77	67	65	84	35	53	86	67	121	115	105	92	82	95	48	60	35	62	69	100	103	103	116	53	46	80	0.15	0.22	0.34	0.95	1.12	0.93	0.98	0.84	0.6	0.76	0.62	0.65	0.5
MSTRG.26472.1	10	11	5	8	6	3	4	4	3	3	6	1	5	3	5	3	0	2	4	7	3	11	1	6	3	2	2	0	0	0	1	1	2	1	1	3	1.01	1.12	0.51	0.81	0.86	0.41	0.54	0.58	0.46	0.34	0.74	0.16	0.6
MSTRG.26481.9	356	467	391	230	133	190	134	93	97	175	150	200	50	42	47	39	73	98	422	384	336	262	125	241	114	111	74	92	103	122	236	322	440	101	86	79	5.19	6.71	5.96	3.47	2.95	3.91	2.63	1.99	1.89	3.04	2.77	4.45	0.87
MSTRG.26490.1	0	0	0	0	1	2	0	0	0	0	0	0	0	0	0	0	0	0	0	0	0	0	0	0	0	0	0	0	0	0	0	0	0	0	0	0	0.0	0.0	0.0	0.0	0.84	1.24	0.0	0.0	0.0	0.0	0.0	0.0	0.0
MSTRG.26490.2	0	0	0	0	0	0	0	1	1	0	0	0	0	0	0	0	0	0	0	0	0	0	0	0	0	0	0	0	0	0	0	0	0	0	0	0	0.0	0.0	0.0	0.0	0.0	0.0	0.0	0.7	0.64	0.0	0.0	0.0	0.0
MSTRG.26522.2	96	203	204	388	187	219	60	50	53	673	709	121	206	492	295	63	71	5	480	494	380	335	169	103	36	30	10	72	57	29	2	11	155	27	23	48	8.75	18.24	18.9	33.74	24.56	26.65	7.07	6.47	6.23	71.59	81.28	17.12	21.88
MSTRG.26535.1	0	0	0	0	0	0	0	0	0	0	0	0	0	0	0	0	3	0	0	1	0	0	2	0	0	0	0	0	0	0	0	0	0	0	1	0	0.0	0.0	0.0	0.0	0.0	0.0	0.0	0.0	0.0	0.0	0.0	0.0	0.0
MSTRG.26536.1	0	1	1	1	4	7	8	12	2	2	12	0	2	6	6	2	7	9	2	3	2	5	1	5	5	2	0	2	12	6	3	0	0	2	3	4	0.0	0.01	0.01	0.01	0.09	0.14	0.15	0.23	0.04	0.04	0.22	0.0	0.03
MSTRG.26552.3	25	38	20	3	1	1	1	0	1	20	17	5	0	2	0	0	1	0	64	58	17	17	2	12	2	0	0	1	0	0	17	11	9	0	0	1	1.64	2.45	1.34	0.19	0.1	0.09	0.09	0.0	0.09	1.53	1.4	0.51	0.0
MSTRG.26554.4	5	4	3	0	0	0	0	0	0	2	1	5	2	0	0	0	0	0	16	6	7	4	2	8	0	0	0	0	0	0	9	4	13	0	0	0	0.52	0.41	0.31	0.0	0.0	0.0	0.0	0.0	0.0	0.24	0.17	0.8	0.24
MSTRG.2656.1	2	0	3	4	1	0	1	1	0	2	1	2	2	0	3	2	0	0	0	0	1	1	1	4	0	3	0	0	0	1	0	0	0	1	1	1	0.53	0.0	0.78	0.9	0.35	0.0	0.32	0.35	0.0	0.6	0.33	0.85	0.6
MSTRG.26596.1	23	39	68	114	125	128	131	119	79	138	137	86	40	34	46	30	46	104	201	143	145	122	84	126	86	93	58	69	82	120	161	86	163	79	65	64	1.28	2.1	3.86	6.24	10.19	9.65	9.51	9.39	5.74	8.97	9.49	7.33	2.56
MSTRG.26612.1	0	0	0	1	0	0	0	0	0	0	0	0	0	0	1	0	0	0	0	0	0	1	0	1	0	0	0	0	0	0	0	0	0	0	0	0	0.0	0.0	0.0	0.1	0.0	0.0	0.0	0.0	0.0	0.0	0.0	0.0	0.0
MSTRG.2665.2	91	141	84	174	78	73	100	69	92	82	32	36	79	134	152	78	82	52	216	216	140	269	164	205	196	198	193	53	80	111	56	67	78	144	119	319	6.18	9.4	5.84	11.48	7.7	6.68	8.83	6.65	8.14	6.5	2.72	3.76	6.25
MSTRG.2665.3	2	0	2	0	0	4	0	0	0	0	0	0	0	0	0	0	0	0	0	0	0	0	0	0	0	0	0	0	0	0	0	0	0	0	0	0	0.42	0.0	0.37	0.0	0.0	1.16	0.0	0.0	0.0	0.0	0.0	0.0	0.0
MSTRG.26677.7	13	7	2	21	18	19	12	29	8	20	7	7	14	15	5	12	23	8	16	42	26	44	18	37	12	24	6	14	18	23	22	9	20	8	9	14	0.07	0.04	0.01	0.12	0.15	0.14	0.09	0.23	0.06	0.13	0.05	0.05	0.09
MSTRG.26679.1	40	26	45	162	149	154	101	78	82	80	89	64	40	45	33	34	53	49	162	128	181	151	111	130	77	85	60	64	74	112	119	106	149	57	59	50	0.54	0.35	0.63	2.27	3.06	2.93	1.84	1.54	1.49	1.29	1.52	1.31	0.64
MSTRG.26696.1	0	0	0	0	0	0	0	5	1	0	0	0	0	0	0	0	6	3	0	0	0	0	0	0	2	2	1	0	0	0	0	0	0	0	0	0	0.0	0.0	0.0	0.0	0.0	0.0	0.0	0.58	0.11	0.0	0.0	0.0	0.0
MSTRG.26699.2	2	4	0	9	8	9	5	0	7	3	0	3	12	1	9	2	1	4	16	3	0	14	3	15	12	5	2	11	9	4	8	5	3	8	9	11	0.02	0.05	0.0	0.1	0.14	0.14	0.08	0.0	0.11	0.04	0.0	0.06	0.16
MSTRG.26699.3	4	2	4	3	0	0	0	0	0	0	2	3	0	0	0	0	0	0	0	5	8	0	0	0	0	0	0	6	0	7	2	0	0	2	0	0	0.04	0.02	0.04	0.03	0.0	0.0	0.0	0.0	0.0	0.0	0.02	0.04	0.0
MSTRG.26699.5	0	0	0	0	7	8	0	0	0	0	0	0	0	0	0	0	0	0	0	0	0	0	0	0	0	0	0	0	0	0	0	0	2	0	0	0	0.0	0.0	0.0	0.0	0.09	0.09	0.0	0.0	0.0	0.0	0.0	0.0	0.0
MSTRG.26721.1	0	0	0	0	0	0	0	0	0	0	2	0	0	0	0	0	0	0	5	0	0	0	0	2	0	0	0	0	1	0	2	0	1	0	0	0	0.0	0.0	0.0	0.0	0.0	0.0	0.0	0.0	0.0	0.0	0.01	0.0	0.0
MSTRG.2673.8	1	0	0	3	0	2	17	13	10	0	1	0	0	0	1	0	2	4	5	0	1	2	5	6	0	0	1	2	0	0	0	0	1	1	0	3	0.01	0.0	0.0	0.02	0.0	0.02	0.17	0.14	0.1	0.0	0.01	0.0	0.0
MSTRG.2674.1	0	0	0	0	0	0	3	4	1	0	1	0	0	0	0	4	5	0	0	2	2	2	0	6	0	0	2	0	1	0	0	3	0	0	1	0	0.0	0.0	0.0	0.0	0.0	0.0	0.04	0.05	0.01	0.0	0.01	0.0	0.0
MSTRG.2675.1	0	0	0	0	0	0	0	0	1	0	0	0	0	0	0	0	1	1	1	0	0	0	0	3	0	0	0	0	0	1	0	2	0	0	0	0	0.0	0.0	0.0	0.0	0.0	0.0	0.0	0.0	0.03	0.0	0.0	0.0	0.0
MSTRG.26752.1	153	124	209	999	686	753	593	521	408	471	625	395	233	284	205	259	349	409	680	618	625	633	437	619	326	356	238	374	450	478	637	505	760	298	281	345	0.96	0.77	1.38	6.57	6.59	6.72	5.06	4.82	3.46	3.54	4.97	3.78	1.74
MSTRG.2676.1	0	0	0	0	0	0	0	0	0	0	1	0	0	0	0	0	2	0	0	0	0	0	0	0	0	0	0	1	0	0	0	0	0	0	0	0	0.0	0.0	0.0	0.0	0.0	0.0	0.0	0.0	0.0	0.0	0.05	0.0	0.0
MSTRG.26760.2	76	67	66	38	30	26	58	81	65	16	21	30	10	23	24	9	17	177	7	5	12	25	15	17	16	17	14	19	28	26	34	38	54	36	30	26	22.16	19.28	18.99	9.28	11.61	9.46	20.3	31.32	23.19	5.34	7.68	14.03	3.33
MSTRG.26763.1	0	0	0	0	0	0	2	0	0	0	1	0	1	0	0	0	0	0	1	0	0	0	2	0	0	0	0	0	0	0	0	0	1	0	0	0	0.0	0.0	0.0	0.0	0.0	0.0	0.17	0.0	0.0	0.0	0.08	0.0	0.08
MSTRG.2677.1	32	26	27	82	68	82	72	65	33	63	47	36	22	22	17	24	35	46	69	112	75	83	51	64	45	52	40	43	34	50	80	74	92	39	35	49	0.11	0.09	0.1	0.31	0.37	0.42	0.35	0.35	0.16	0.27	0.22	0.2	0.09
MSTRG.26790.1	0	2	2	2	4	4	4	0	0	2	4	3	0	2	0	1	1	0	1	3	6	2	3	5	1	0	2	1	2	2	3	5	3	1	2	1	0.0	0.03	0.03	0.03	0.1	0.1	0.08	0.0	0.0	0.04	0.09	0.08	0.0
MSTRG.26790.2	0	0	0	0	1	0	0	0	0	0	0	0	0	1	0	0	0	0	0	0	2	0	0	0	0	0	0	0	0	0	0	0	0	1	0	0	0.0	0.0	0.0	0.0	0.03	0.0	0.0	0.0	0.0	0.0	0.0	0.0	0.0
MSTRG.26792.1	3	3	2	20	9	9	15	5	2	13	12	7	1	3	4	2	6	2	21	12	11	9	15	6	6	5	9	1	1	4	7	7	12	3	9	5	0.05	0.04	0.04	0.31	0.22	0.2	0.32	0.11	0.04	0.23	0.23	0.17	0.03
MSTRG.26825.1	0	0	0	0	0	0	0	0	5	0	0	0	0	0	0	0	0	0	0	0	0	1	0	0	0	0	0	0	1	0	0	0	0	0	1	4	0.0	0.0	0.0	0.0	0.0	0.0	0.0	0.0	0.27	0.0	0.0	0.0	0.0
MSTRG.26825.2	0	0	0	0	0	0	0	0	0	0	0	0	0	0	0	0	4	0	0	0	0	0	0	0	0	0	5	0	0	1	0	0	0	1	0	0	0.0	0.0	0.0	0.0	0.0	0.0	0.0	0.0	0.0	0.0	0.0	0.0	0.0
MSTRG.26825.3	0	0	0	0	0	0	3	0	0	0	0	0	0	0	0	0	0	0	0	0	0	0	0	0	0	0	0	0	0	0	0	0	0	0	0	0	0.0	0.0	0.0	0.0	0.0	0.0	0.1	0.0	0.0	0.0	0.0	0.0	0.0
MSTRG.26825.4	0	0	0	0	0	0	0	0	0	0	0	0	0	0	0	0	0	0	0	0	0	0	2	0	0	10	0	0	0	0	0	0	0	0	0	0	0.0	0.0	0.0	0.0	0.0	0.0	0.0	0.0	0.0	0.0	0.0	0.0	0.0
MSTRG.26874.1	0	0	0	0	0	0	7	3	4	0	0	0	0	0	1	5	0	1	0	0	0	0	0	0	2	12	3	0	0	1	0	0	0	8	11	8	0.0	0.0	0.0	0.0	0.0	0.0	0.3	0.14	0.17	0.0	0.0	0.0	0.0
MSTRG.26887.1	3	2	5	10	8	10	1	0	4	3	13	4	2	8	3	6	6	4	6	7	7	9	6	9	5	6	2	6	6	9	16	11	11	9	7	6	0.07	0.04	0.12	0.23	0.26	0.32	0.03	0.0	0.13	0.08	0.38	0.15	0.05
MSTRG.26889.1	0	0	0	1	3	2	2	0	0	0	1	1	2	0	0	0	0	0	3	1	2	3	1	0	1	0	1	1	1	0	2	4	1	0	2	0	0.0	0.0	0.0	0.15	0.71	0.45	0.44	0.0	0.0	0.0	0.21	0.27	0.39
MSTRG.26900.1	4	2	6	21	42	33	9	14	14	12	9	6	3	5	11	2	13	15	15	8	28	14	13	25	3	5	12	7	17	20	6	14	13	11	8	1	0.06	0.03	0.1	0.35	1.02	0.74	0.2	0.33	0.3	0.23	0.18	0.15	0.06
MSTRG.26903.3	1	1	0	0	0	0	2	1	0	4	2	2	4	0	0	1	0	0	0	3	1	2	0	5	2	0	3	4	0	0	6	3	2	1	1	6	0.01	0.01	0.0	0.0	0.0	0.0	0.03	0.02	0.0	0.05	0.03	0.04	0.05
MSTRG.26903.4	0	3	2	4	2	6	16	6	1	2	1	3	0	3	1	3	0	1	5	9	0	7	9	6	5	3	10	4	5	6	6	4	4	0	1	5	0.0	0.13	0.1	0.18	0.13	0.38	0.97	0.39	0.06	0.08	0.05	0.19	0.0
MSTRG.26903.5	0	0	0	1	4	0	4	0	1	0	0	0	0	2	3	2	0	0	1	2	0	2	1	0	1	0	0	0	1	4	0	2	0	0	0	0	0.0	0.0	0.0	0.02	0.08	0.0	0.07	0.0	0.02	0.0	0.0	0.0	0.0
MSTRG.26906.1	0	0	0	0	0	0	0	0	0	0	0	0	0	0	1	0	3	0	0	3	0	0	0	0	0	0	0	0	0	0	0	0	0	1	0	0	0.0	0.0	0.0	0.0	0.0	0.0	0.0	0.0	0.0	0.0	0.0	0.0	0.0
MSTRG.26919.1	0	0	0	0	0	0	2	0	0	0	0	0	0	1	0	0	0	0	0	0	0	0	0	0	0	0	0	0	0	1	0	0	0	0	0	0	0.0	0.0	0.0	0.0	0.0	0.0	0.06	0.0	0.0	0.0	0.0	0.0	0.0
MSTRG.26923.1	0	1	4	8	6	4	1	2	6	7	3	0	1	2	0	0	1	2	2	5	12	4	1	8	1	1	1	2	1	4	4	2	11	3	0	1	0.0	0.24	0.97	1.68	1.98	1.22	0.3	0.66	1.81	1.94	0.92	0.0	0.28
MSTRG.2693.1	23	12	27	72	75	70	73	71	65	52	44	33	33	15	27	25	37	29	60	37	40	54	35	41	19	25	20	27	29	35	67	25	64	28	34	34	0.17	0.09	0.21	0.55	0.83	0.72	0.71	0.75	0.63	0.45	0.41	0.37	0.28
MSTRG.26934.1	33	47	0	39	16	0	41	39	57	16	0	8	9	45	42	17	17	19	6	9	9	3	17	14	9	15	14	8	0	17	15	0	0	7	18	0	0.19	0.27	0.0	0.23	0.14	0.0	0.32	0.33	0.44	0.11	0.0	0.07	0.06
MSTRG.26934.2	14	32	47	61	50	47	0	13	0	22	17	14	18	0	58	9	0	9	31	35	34	30	26	43	5	0	4	16	28	34	20	35	32	17	8	48	0.08	0.18	0.29	0.37	0.44	0.39	0.0	0.11	0.0	0.15	0.12	0.12	0.13
MSTRG.26935.2	2	13	2	20	13	13	7	1	11	6	1	4	7	2	18	4	0	5	6	6	3	17	7	5	1	2	0	13	14	8	9	2	5	5	8	4	0.02	0.1	0.02	0.16	0.15	0.14	0.07	0.01	0.11	0.05	0.01	0.05	0.06
MSTRG.26940.1	72	43	100	169	137	102	93	84	84	50	87	25	66	96	108	74	44	49	78	41	61	76	71	109	24	38	27	83	92	110	92	33	107	45	53	27	0.33	0.2	0.49	0.82	0.97	0.67	0.59	0.57	0.53	0.28	0.51	0.17	0.36
MSTRG.26940.2	1	0	0	17	0	23	0	0	0	7	0	6	0	8	17	0	0	0	4	3	3	12	8	15	1	2	3	0	0	0	0	0	0	0	0	0	0.02	0.0	0.0	0.43	0.0	0.77	0.0	0.0	0.0	0.19	0.0	0.24	0.0
MSTRG.26950.1	81	93	135	594	394	477	460	306	218	318	203	243	159	149	125	127	177	213	609	576	642	558	346	563	270	295	231	363	342	385	449	396	518	293	176	212	0.83	0.94	1.45	6.33	6.13	6.9	6.37	4.6	3.01	3.88	2.63	3.79	1.94
MSTRG.26954.1	4	3	2	21	7	11	19	12	15	8	8	1	2	4	4	4	4	5	18	9	9	16	8	12	8	2	5	5	5	3	11	6	23	8	4	4	0.04	0.03	0.02	0.22	0.11	0.15	0.26	0.17	0.2	0.09	0.1	0.02	0.02
MSTRG.26972.1	4	0	13	0	0	0	0	0	0	11	0	20	0	0	0	0	0	0	0	0	0	0	0	0	0	0	0	0	0	0	26	0	7	0	0	0	0.45	0.0	1.38	0.0	0.0	0.0	0.0	0.0	0.03	1.42	0.0	3.31	0.0
MSTRG.26972.4	194	130	96	882	512	433	26	20	9	60	63	53	341	707	722	21	22	7	75	117	69	864	835	685	128	24	27	792	797	681	134	127	300	37	57	69	11.69	7.69	5.94	52.07	45.12	35.36	2.03	1.74	0.71	4.23	4.74	4.86	23.99
MSTRG.26984.1	4	1	0	0	0	0	0	0	4	0	0	0	0	0	5	0	0	0	0	0	0	0	0	0	0	2	0	0	0	1	0	0	0	0	0	2	0.52	0.13	0.0	0.0	0.0	0.0	0.0	0.0	0.66	0.0	0.0	0.0	0.0
MSTRG.26984.2	0	0	1	0	1	2	0	0	0	0	0	0	0	0	0	1	0	0	0	1	0	5	2	0	3	0	3	1	0	0	0	0	0	4	1	0	0.0	0.0	0.15	0.0	0.21	0.39	0.0	0.0	0.0	0.0	0.0	0.0	0.0
MSTRG.26988.1	517	253	599	1872	2468	2325	1025	1457	1246	1438	1410	1245	644	481	525	475	822	1530	2054	1543	1661	1565	1480	1972	509	552	354	871	1246	1415	2063	1159	2028	672	715	371	18.01	8.68	21.63	65.95	128.48	112.28	47.51	73.55	57.65	59.25	61.83	66.41	26.48
MSTRG.26997.1	0	2	3	18	9	2	9	12	3	5	5	1	10	11	6	6	4	7	5	10	8	5	9	3	5	14	4	4	0	6	5	4	15	3	4	2	0.0	0.62	0.91	4.43	3.44	0.55	3.11	4.98	0.94	1.64	1.92	0.53	3.25
MSTRG.26999.2	0	0	0	0	0	0	0	0	0	0	0	0	0	0	0	0	0	0	0	0	0	0	0	0	0	0	0	0	0	0	0	0	0	0	0	0	0.0	0.0	0.0	0.0	0.0	0.0	0.0	0.0	0.0	0.0	0.0	0.0	0.0
MSTRG.27.1	1	1	1	2	1	2	1	2	0	4	1	2	1	0	2	1	0	0	7	2	7	1	1	0	2	4	6	3	0	3	9	5	4	0	0	4	0.23	0.23	0.23	0.4	0.32	0.58	0.28	0.63	0.0	1.06	0.29	0.75	0.27
MSTRG.27001.2	1	1	1	2	5	0	2	0	1	3	0	1	0	2	0	0	1	0	7	5	0	8	1	4	0	0	2	0	1	4	3	3	1	0	1	1	0.05	0.05	0.06	0.11	0.4	0.0	0.14	0.0	0.07	0.19	0.0	0.08	0.0
MSTRG.27019.3	24	24	33	87	68	69	48	45	27	42	38	34	19	29	41	16	24	40	88	84	85	95	64	92	36	45	21	39	60	67	101	84	101	35	31	43	0.28	0.27	0.4	1.05	1.2	1.13	0.76	0.77	0.43	0.59	0.57	0.6	0.27
MSTRG.27023.1	3	0	1	3	4	2	3	1	1	0	2	2	2	1	0	0	2	4	8	4	6	4	5	12	1	4	4	6	3	3	6	5	6	3	1	1	0.12	0.0	0.04	0.12	0.25	0.12	0.16	0.06	0.05	0.0	0.1	0.11	0.1
MSTRG.2706.1	0	0	0	0	0	1	0	0	0	0	0	0	0	0	0	0	0	0	2	0	0	0	0	0	0	0	0	0	0	0	0	1	0	0	0	0	0.0	0.0	0.0	0.0	0.0	0.1	0.0	0.0	0.0	0.0	0.0	0.0	0.0
MSTRG.2709.1	19	28	30	126	54	76	69	35	48	65	51	54	60	93	20	37	67	31	91	81	73	123	60	84	56	63	41	55	35	72	56	62	71	40	29	60	14.26	21.07	22.34	71.2	51.57	67.0	58.48	33.27	41.7	54.42	48.9	68.24	52.4
MSTRG.27104.1	0	0	0	3	3	4	0	0	0	0	0	0	0	0	1	0	0	0	2	0	1	2	0	0	1	0	0	0	0	0	0	0	0	0	1	0	0.0	0.0	0.0	0.13	0.19	0.24	0.0	0.0	0.0	0.0	0.0	0.0	0.0
MSTRG.27118.1	3	1	4	5	1	1	1	0	0	1	3	0	2	0	1	2	1	1	9	9	6	2	0	4	1	3	9	1	1	7	1	3	5	1	1	3	0.03	0.01	0.04	0.06	0.02	0.02	0.01	0.0	0.0	0.01	0.04	0.0	0.03
MSTRG.27124.1	0	0	0	3	1	5	1	0	1	0	0	2	0	0	0	0	0	3	4	1	0	0	1	5	0	1	0	0	0	0	3	1	2	4	0	2	0.0	0.0	0.0	0.04	0.02	0.1	0.02	0.0	0.02	0.0	0.0	0.04	0.0
MSTRG.27124.3	3	2	6	30	22	23	19	19	10	5	12	8	7	5	6	12	7	12	9	10	4	15	18	16	10	6	1	14	8	16	5	8	7	8	9	8	0.01	0.01	0.03	0.15	0.16	0.16	0.12	0.14	0.06	0.03	0.07	0.06	0.04
MSTRG.27145.5	2	8	4	15	24	18	10	5	3	5	5	4	3	3	1	1	2	4	8	11	8	5	13	12	14	3	6	6	6	13	15	9	12	4	5	4	0.03	0.1	0.06	0.2	0.47	0.34	0.17	0.1	0.06	0.08	0.08	0.08	0.05
MSTRG.27145.7	15	15	24	92	85	71	40	50	36	37	45	33	13	6	12	15	26	31	49	32	44	43	22	55	20	24	15	17	24	25	59	39	70	17	26	8	0.27	0.26	0.46	1.71	2.33	1.82	0.98	1.32	0.87	0.8	1.03	0.9	0.27
MSTRG.27145.8	1	3	8	17	22	13	13	7	8	8	19	6	5	6	4	6	5	6	21	18	10	16	10	20	8	13	5	13	11	11	16	11	22	8	7	9	0.01	0.02	0.07	0.14	0.27	0.15	0.14	0.08	0.09	0.08	0.18	0.08	0.05
MSTRG.27163.1	31	35	62	98	45	74	64	30	34	50	70	156	23	18	22	28	35	28	270	207	247	131	76	114	28	45	25	30	36	55	320	422	285	21	18	42	1.37	1.51	2.82	4.31	2.95	4.52	3.75	1.9	2.01	2.59	3.91	10.54	1.18
MSTRG.27188.1	1	0	1	2	3	4	2	0	5	3	0	0	1	3	0	0	2	0	3	6	2	4	3	0	0	0	3	0	0	1	3	1	0	2	0	1	0.23	0.0	0.23	0.3	1.03	1.12	0.55	0.0	1.37	0.89	0.0	0.0	0.26
MSTRG.27220.1	0	1	0	4	1	0	1	0	0	0	0	3	0	1	4	1	0	1	0	0	1	1	1	0	0	1	0	0	5	5	1	1	1	0	0	0	0.0	0.11	0.0	0.41	0.15	0.0	0.14	0.0	0.0	0.0	0.0	0.51	0.0
MSTRG.27220.2	14	3	9	25	24	15	5	2	8	3	1	9	11	4	3	1	1	10	6	10	3	3	6	5	3	4	4	1	18	17	27	8	36	7	13	3	0.21	0.04	0.14	0.39	0.54	0.32	0.1	0.04	0.16	0.05	0.02	0.2	0.2
MSTRG.27222.1	2	0	1	2	2	0	0	0	1	0	0	0	0	0	0	0	0	0	0	0	0	0	0	0	0	0	0	0	0	0	0	3	5	0	1	0	0.07	0.0	0.03	0.07	0.1	0.0	0.0	0.0	0.04	0.0	0.0	0.0	0.0
MSTRG.27235.1	0	0	0	0	0	0	0	0	0	0	0	0	0	0	0	0	0	0	2	0	0	0	0	0	0	0	0	0	0	0	0	0	1	0	0	0	0.0	0.0	0.0	0.0	0.0	0.0	0.0	0.0	0.0	0.0	0.0	0.0	0.0
MSTRG.27244.1	0	1	0	0	0	0	0	0	0	0	1	0	0	0	0	0	0	1	9	8	7	2	0	1	0	0	1	0	0	1	0	2	7	0	0	1	0.0	0.11	0.0	0.0	0.0	0.0	0.0	0.0	0.0	0.0	0.15	0.0	0.0
MSTRG.2725.4	2	2	0	17	4	6	14	1	2	0	0	2	3	13	3	0	3	0	9	0	2	8	3	3	2	2	1	3	0	5	10	2	6	3	0	6	0.02	0.02	0.0	0.15	0.05	0.07	0.16	0.01	0.02	0.0	0.0	0.03	0.03
MSTRG.2725.5	0	0	7	0	18	6	0	6	0	12	25	4	6	4	16	9	0	7	8	6	0	5	0	2	0	0	0	0	6	0	0	10	2	4	0	3	0.0	0.0	0.04	0.0	0.14	0.04	0.0	0.04	0.0	0.07	0.16	0.03	0.04
MSTRG.2725.6	1	5	2	14	4	0	2	0	0	4	5	0	0	0	0	0	2	2	2	4	3	0	0	0	4	2	0	2	0	0	5	9	8	0	0	0	0.01	0.04	0.01	0.11	0.05	0.0	0.02	0.0	0.0	0.04	0.04	0.0	0.0
MSTRG.27284.1	29	33	46	196	134	140	160	113	77	111	92	42	76	70	29	47	61	58	160	143	150	209	94	180	91	82	85	115	102	134	143	80	146	99	91	109	0.55	0.62	0.91	3.84	3.86	3.75	4.09	3.13	1.95	2.5	2.2	1.23	1.7
MSTRG.2731.1	0	1	1	2	0	0	0	0	1	0	0	0	0	1	1	0	1	0	1	1	2	1	1	4	3	0	0	1	0	0	1	2	0	0	4	0	0.0	0.07	0.07	0.14	0.0	0.0	0.0	0.0	0.09	0.0	0.0	0.0	0.0
MSTRG.27326.1	0	0	0	2	2	1	2	3	4	5	3	5	0	0	4	21	40	2	5	2	0	0	0	0	0	4	3	0	1	1	0	0	1	0	2	7	0.0	0.0	0.0	0.07	0.1	0.05	0.09	0.15	0.18	0.2	0.13	0.26	0.0
MSTRG.27341.1	10	7	17	75	41	49	36	28	31	24	20	28	16	21	13	13	21	20	51	51	43	40	31	59	28	40	15	39	41	42	39	33	36	28	21	46	0.07	0.05	0.12	0.54	0.42	0.47	0.33	0.28	0.29	0.2	0.17	0.29	0.13
MSTRG.27351.1	0	0	1	1	0	4	6	2	6	1	3	0	4	0	0	0	3	0	2	2	0	0	0	4	0	0	0	1	0	0	2	0	1	3	0	3	0.0	0.0	0.05	0.05	0.0	0.21	0.34	0.11	0.34	0.06	0.19	0.0	0.23
MSTRG.27352.1	113	138	167	640	559	529	430	333	224	442	341	328	156	181	160	136	219	296	598	595	580	527	378	492	258	290	186	369	363	506	494	455	562	270	273	239	1.0	1.2	1.55	5.89	7.52	6.62	5.13	4.32	2.66	4.65	3.8	4.41	1.64
MSTRG.27371.1	42	32	57	25	13	18	8	4	0	37	563	28	32	58	6	8	11	5	56	64	51	44	0	35	2	6	6	10	11	28	51	66	76	5	2	7	0.29	0.22	0.41	0.18	0.14	0.18	0.08	0.04	0.0	0.31	4.92	0.3	0.26
MSTRG.27371.2	0	0	0	0	0	0	0	0	0	0	363	0	0	0	0	0	0	0	21	19	0	0	26	0	0	0	0	0	0	0	24	0	22	0	0	0	0.0	0.0	0.0	0.0	0.0	0.0	0.0	0.0	0.0	0.0	3.17	0.0	0.0
MSTRG.27387.2	18	18	25	40	34	35	28	15	35	30	47	33	17	23	15	6	26	12	74	77	39	45	40	37	14	20	13	29	18	25	64	34	59	24	14	27	0.11	0.11	0.16	0.26	0.33	0.31	0.23	0.13	0.29	0.22	0.37	0.31	0.12
MSTRG.2744.1	1160	1494	1088	249	194	178	166	168	154	953	846	360	175	227	236	174	130	106	1139	978	1074	513	411	447	142	185	115	205	194	212	827	641	1378	157	166	187	159.09	201.03	149.02	31.11	37.07	31.46	28.58	31.72	26.75	149.9	144.79	77.15	27.52
MSTRG.2745.1	0	0	0	0	0	0	0	0	0	0	0	0	0	0	0	0	0	0	0	0	0	1	0	0	0	0	0	0	0	0	2	1	2	0	0	0	0.0	0.0	0.0	0.0	0.0	0.0	0.0	0.0	0.0	0.0	0.0	0.0	0.0
MSTRG.2747.1	19	11	19	148	95	101	105	75	55	75	68	49	27	20	31	42	37	60	119	146	109	129	67	105	70	73	55	74	80	71	92	102	113	57	64	60	9.02	5.19	8.75	55.81	58.68	57.56	58.18	46.74	31.1	39.94	40.94	38.4	14.54
MSTRG.27499.1	0	0	0	5	1	0	2	3	0	3	0	0	2	0	1	0	0	0	0	0	0	5	0	0	0	0	0	1	0	1	0	0	3	0	0	0	0.0	0.0	0.0	0.11	0.03	0.0	0.05	0.08	0.0	0.06	0.0	0.0	0.05
MSTRG.27499.2	0	2	0	0	0	3	1	0	1	1	2	0	0	2	0	2	2	1	2	1	1	5	1	2	2	1	1	0	0	2	3	2	3	2	1	2	0.0	0.07	0.0	0.0	0.0	0.14	0.06	0.01	0.04	0.03	0.08	0.0	0.0
MSTRG.2752.1	18	26	15	49	26	16	47	34	50	9	6	4	15	19	37	21	28	14	49	62	23	39	36	67	100	118	124	20	20	27	6	16	12	67	77	175	2.38	3.37	1.98	5.93	4.8	2.73	7.82	6.2	8.39	1.37	0.99	0.83	2.28
MSTRG.27548.1	0	0	0	0	0	0	0	0	0	0	0	0	0	0	0	0	0	0	0	0	0	0	0	1	0	0	0	0	0	0	0	0	0	0	0	0	0.0	0.0	0.0	0.0	0.0	0.0	0.0	0.0	0.0	0.0	0.0	0.0	0.0
MSTRG.27566.1	0	0	0	0	0	0	0	0	0	0	0	0	0	0	0	0	0	0	0	0	0	0	0	0	0	0	0	0	0	0	0	0	0	0	0	1	0.0	0.0	0.0	0.0	0.0	0.0	0.0	0.0	0.0	0.0	0.0	0.0	0.0
MSTRG.27574.1	25	40	47	115	94	89	69	45	31	63	53	60	51	75	53	13	37	48	95	94	80	87	61	85	46	52	27	57	72	100	97	72	110	51	50	54	0.12	0.19	0.24	0.59	0.71	0.62	0.46	0.33	0.21	0.37	0.33	0.45	0.3
MSTRG.27584.2	115	118	146	426	397	368	285	207	214	259	247	254	78	89	113	112	187	235	403	407	404	331	198	331	153	194	144	226	277	330	331	380	395	202	189	172	0.3	0.31	0.4	1.18	1.6	1.38	1.02	0.81	0.76	0.81	0.82	1.01	0.24
MSTRG.27592.1	3	1	0	134	44	83	4	14	8	2	3	3	13	11	53	0	5	6	10	7	5	73	13	69	8	5	2	172	119	29	9	7	8	4	15	11	0.02	0.01	0.0	0.78	0.37	0.66	0.03	0.12	0.06	0.01	0.02	0.03	0.09
MSTRG.27597.1	0	1	3	1	3	1	2	0	3	3	0	1	1	0	0	2	3	1	4	5	0	3	1	3	1	0	1	0	4	2	7	0	6	1	1	1	0.0	0.01	0.03	0.01	0.05	0.02	0.03	0.0	0.04	0.03	0.0	0.01	0.01
MSTRG.27609.1	0	0	0	30	0	0	0	0	0	0	0	0	0	0	0	0	7	0	16	0	0	0	0	0	11	0	0	0	0	10	0	0	0	0	0	0	0.0	0.0	0.0	0.22	0.0	0.0	0.0	0.0	0.0	0.0	0.0	0.0	0.0
MSTRG.27609.2	21	15	24	0	26	25	21	26	28	8	7	4	21	23	34	24	0	9	0	8	14	10	6	16	0	16	3	5	6	0	19	20	23	9	6	16	0.15	0.1	0.18	0.0	0.28	0.25	0.2	0.27	0.26	0.07	0.06	0.04	0.17
MSTRG.27614.8	0	0	0	1	1	5	1	0	0	0	0	0	1	1	1	0	0	0	0	0	0	1	0	0	1	0	0	0	0	4	2	0	0	0	0	0	0.0	0.0	0.0	0.02	0.03	0.15	0.03	0.0	0.0	0.0	0.0	0.0	0.02
MSTRG.27634.1	0	1	1	0	5	7	1	5	1	0	0	0	0	0	0	0	0	4	0	4	0	6	1	0	5	0	0	0	2	0	2	2	0	0	0	3	0.0	0.01	0.01	0.0	0.07	0.1	0.01	0.07	0.01	0.0	0.0	0.0	0.0
MSTRG.27634.2	0	0	0	16	0	0	0	0	0	0	7	4	4	6	0	0	5	0	2	0	1	0	0	5	0	3	3	3	0	5	5	0	7	0	0	0	0.0	0.0	0.0	0.12	0.0	0.0	0.0	0.0	0.0	0.0	0.06	0.04	0.03
MSTRG.27644.3	0	3	6	11	3	4	0	0	0	3	0	4	0	0	3	0	0	5	0	2	2	7	1	4	2	0	0	0	2	0	4	7	6	5	0	0	0.0	0.03	0.06	0.12	0.04	0.06	0.0	0.0	0.0	0.03	0.0	0.07	0.0
MSTRG.27644.4	0	0	0	0	0	0	0	0	0	0	0	0	0	0	0	0	0	0	0	0	0	0	0	0	0	0	0	0	0	0	0	0	1	0	1	0	0.0	0.0	0.0	0.0	0.0	0.0	0.0	0.0	0.0	0.0	0.0	0.0	0.0
MSTRG.27644.5	0	0	2	0	0	0	0	0	0	0	0	0	0	0	0	0	0	0	0	0	0	0	0	1	0	0	0	0	0	0	1	0	1	0	0	0	0.0	0.0	0.02	0.0	0.0	0.0	0.0	0.0	0.0	0.0	0.0	0.0	0.0
MSTRG.27644.6	0	0	0	0	1	0	0	0	0	0	0	0	0	0	0	0	0	0	0	0	0	0	0	0	0	0	0	0	0	0	1	0	0	0	0	0	0.0	0.0	0.0	0.0	0.02	0.0	0.0	0.0	0.0	0.0	0.0	0.0	0.0
MSTRG.27644.7	0	0	0	0	0	0	0	0	0	0	0	0	0	0	0	0	0	0	0	0	0	0	0	0	0	0	0	0	0	0	0	0	0	0	0	0	0.0	0.0	0.0	0.0	0.0	0.0	0.0	0.0	0.0	0.0	0.0	0.0	0.0
MSTRG.27649.1	0	1	0	0	1	0	0	0	0	0	0	0	0	0	0	0	0	0	0	1	0	0	0	0	0	0	0	0	0	0	0	0	0	0	0	0	0.0	0.05	0.0	0.0	0.08	0.0	0.0	0.0	0.0	0.0	0.0	0.0	0.0
MSTRG.27718.1	18	0	71	0	0	0	0	0	0	31	46	22	0	0	0	0	38	0	72	26	20	0	0	0	0	20	0	0	0	0	16	56	8	0	0	0	0.2	0.0	0.81	0.0	0.0	0.0	0.0	0.0	0.0	0.4	0.63	0.36	0.0
MSTRG.27718.2	14	47	27	338	208	204	189	137	109	117	72	105	95	62	52	58	38	81	179	274	239	285	182	270	135	112	107	146	122	192	175	139	238	133	79	142	0.19	0.62	0.37	4.67	4.21	3.84	3.4	2.68	1.95	1.86	1.21	2.14	1.5
MSTRG.27720.1	0	0	1	5	2	7	7	3	9	1	2	1	0	1	0	0	4	2	10	7	9	3	7	6	7	6	2	2	12	5	6	4	2	9	6	7	0.0	0.0	0.3	1.34	0.92	2.56	2.61	1.05	3.24	0.36	0.74	0.65	0.0
MSTRG.27743.1	0	0	0	0	0	0	0	0	0	0	2	0	0	3	0	1	1	0	0	0	0	0	0	0	0	0	0	0	0	0	1	0	0	0	0	0	0.0	0.0	0.0	0.0	0.0	0.0	0.0	0.0	0.0	0.0	0.21	0.0	0.0
MSTRG.27748.1	13	10	21	35	27	27	7	6	4	91	23	44	38	17	2	6	2	8	35	52	56	22	23	23	6	1	7	29	28	34	36	43	65	4	6	4	0.46	0.35	0.77	1.25	1.42	1.32	0.33	0.31	0.19	3.8	1.02	2.38	1.58
MSTRG.27751.1	95	111	162	219	167	149	123	102	94	109	102	139	71	68	51	86	83	79	152	160	176	174	144	167	78	95	110	125	147	160	228	189	265	103	98	93	2.09	2.4	3.7	4.93	5.53	4.57	3.61	3.27	2.75	2.83	2.8	4.65	1.83
MSTRG.27763.1	28	28	35	200	116	122	104	91	66	84	80	61	65	72	29	34	47	72	141	127	112	147	83	115	76	86	42	76	85	86	130	100	121	68	50	67	0.2	0.19	0.26	1.45	1.23	1.21	0.98	0.93	0.62	0.7	0.7	0.64	0.53
MSTRG.27763.2	19	16	23	73	56	53	44	38	31	50	39	26	36	42	23	21	36	41	58	41	39	40	26	57	22	24	12	32	43	45	65	66	64	26	25	29	0.11	0.09	0.14	0.43	0.48	0.43	0.34	0.32	0.24	0.34	0.28	0.23	0.24
MSTRG.27767.1	49	20	75	44	76	49	6	0	20	17	69	19	12	26	11	8	0	13	63	29	48	21	17	39	18	0	4	25	36	11	71	34	80	15	5	8	0.75	0.3	1.21	0.7	1.77	1.06	0.12	0.0	0.41	0.31	1.34	0.44	0.22
MSTRG.27767.2	0	8	0	32	14	16	0	9	0	34	28	0	35	0	4	17	19	11	21	13	0	18	18	13	0	19	8	0	0	21	38	25	0	0	17	0	0.0	0.13	0.0	0.56	0.36	0.38	0.0	0.22	0.0	0.69	0.6	0.01	0.7
MSTRG.27773.1	0	0	0	6	2	1	1	0	2	4	6	0	0	1	0	2	0	5	0	2	3	2	0	0	0	0	0	0	1	2	2	2	0	0	0	2	0.0	0.0	0.0	0.22	0.11	0.05	0.05	0.0	0.09	0.17	0.27	0.0	0.0
MSTRG.2778.1	8	5	11	97	139	94	74	73	75	8	7	2	19	21	12	38	35	70	3	9	5	10	11	20	26	41	34	9	20	33	11	6	12	41	40	11	0.09	0.06	0.14	1.2	2.51	1.58	1.19	1.27	1.2	0.11	0.1	0.04	0.27
MSTRG.27790.2	1	0	3	1	1	1	7	2	9	0	1	0	0	0	1	2	2	1	2	1	0	0	0	2	1	0	0	2	1	2	3	0	0	0	0	1	0.02	0.0	0.06	0.02	0.03	0.03	0.18	0.06	0.23	0.0	0.02	0.0	0.0
MSTRG.27800.1	2	0	4	16	25	11	12	10	6	6	3	4	7	4	1	4	3	8	10	14	9	8	7	24	10	1	10	5	4	3	6	7	14	8	9	10	0.04	0.0	0.1	0.37	0.84	0.35	0.35	0.33	0.19	0.16	0.1	0.14	0.19
MSTRG.27813.1	71	56	128	325	365	338	220	259	201	250	304	185	116	103	82	79	147	175	392	316	350	303	249	371	111	157	109	193	234	261	358	353	349	172	155	114	0.42	0.33	0.8	2.02	3.31	2.84	1.77	2.26	1.61	1.77	2.28	1.67	0.82
MSTRG.27813.2	0	0	0	4	0	0	0	0	0	0	0	0	0	3	0	0	0	0	0	0	0	0	0	0	0	0	0	0	0	5	0	0	0	0	0	0	0.0	0.0	0.0	0.02	0.0	0.0	0.0	0.0	0.0	0.0	0.0	0.0	0.0
MSTRG.27843.1	104	86	99	520	285	358	304	228	201	248	212	191	139	118	105	121	243	244	422	447	417	452	303	446	242	296	191	247	259	289	326	265	403	205	190	222	59.97	48.78	54.98	229.43	209.8	241.65	198.63	167.18	135.11	157.88	153.61	180.76	90.8
MSTRG.27846.1	0	0	0	0	1	0	22	27	6	0	0	0	0	0	0	0	0	14	0	1	0	0	0	0	0	0	0	0	0	0	0	0	0	0	0	0	0.0	0.0	0.0	0.0	0.08	0.0	1.59	2.12	0.43	0.0	0.0	0.0	0.0
MSTRG.27846.2	0	0	0	0	0	0	0	0	0	0	0	0	0	1	1	0	0	0	0	0	0	0	0	0	0	0	2	0	3	0	0	0	0	0	0	0	0.0	0.0	0.0	0.0	0.0	0.0	0.0	0.0	0.0	0.0	0.0	0.0	0.0
MSTRG.27851.1	0	0	0	1	1	3	0	3	0	0	0	0	1	1	1	2	0	0	0	0	0	9	2	3	1	3	0	10	4	8	0	0	0	1	1	1	0.0	0.0	0.0	0.03	0.04	0.11	0.0	0.11	0.0	0.0	0.0	0.0	0.03
MSTRG.27851.2	0	0	0	0	0	0	0	0	0	0	0	0	0	0	1	0	1	0	0	0	0	0	3	3	0	0	0	0	0	0	0	0	0	0	2	0	0.0	0.0	0.0	0.0	0.0	0.0	0.0	0.0	0.0	0.0	0.0	0.0	0.0
MSTRG.27852.1	1	1	2	9	3	1	4	6	1	2	2	5	1	1	2	3	5	4	2	7	3	11	6	9	4	6	2	0	1	5	4	9	4	2	1	1	0.03	0.03	0.06	0.29	0.12	0.04	0.17	0.29	0.05	0.07	0.08	0.24	0.05
MSTRG.27857.1	0	0	0	0	0	0	1	0	0	0	0	0	0	0	0	0	0	0	0	0	0	0	0	2	0	0	0	0	0	0	0	1	1	0	0	0	0.0	0.0	0.0	0.0	0.0	0.0	0.05	0.0	0.0	0.0	0.0	0.0	0.0
MSTRG.27865.1	18	20	35	113	107	102	61	38	53	59	54	46	32	59	33	15	48	29	85	78	64	79	62	70	44	50	33	40	47	65	69	46	80	43	17	50	0.78	0.87	1.59	5.0	7.07	6.24	3.61	2.41	3.13	3.07	3.03	3.16	1.69
MSTRG.27884.1	29	40	42	83	77	84	79	52	58	65	55	38	69	41	63	49	43	62	66	51	55	72	84	68	54	31	44	62	65	89	47	60	57	53	43	70	0.4	0.54	0.6	1.18	1.6	1.62	1.46	1.04	1.07	1.05	0.95	0.8	1.12
MSTRG.27916.1	0	2	2	1	0	0	0	2	3	0	0	0	1	4	4	0	0	0	0	0	0	1	1	1	2	2	1	0	1	0	0	0	0	2	2	3	0.0	0.1	0.1	0.05	0.0	0.0	0.0	0.14	0.19	0.0	0.0	0.0	0.06
MSTRG.2792.1	20	24	24	65	64	57	18	29	22	10	13	39	13	12	27	9	4	27	39	37	41	48	40	48	8	15	18	45	35	40	39	19	32	19	15	16	0.27	0.32	0.34	0.91	1.32	1.09	0.33	0.58	0.4	0.16	0.22	0.8	0.21
MSTRG.27920.2	0	0	0	0	0	3	0	0	0	0	0	0	0	1	0	0	0	0	0	1	0	0	0	0	0	0	0	0	0	0	0	0	0	0	0	0	0.0	0.0	0.0	0.0	0.0	0.16	0.0	0.0	0.0	0.0	0.0	0.0	0.0
MSTRG.27935.1	0	0	0	0	0	0	0	0	0	0	0	0	0	0	0	0	0	0	3	0	0	0	0	2	0	0	0	0	0	0	1	0	0	0	0	2	0.0	0.01	0.0	0.0	0.0	0.0	0.0	0.0	0.0	0.0	0.0	0.0	0.0
MSTRG.27935.5	7	13	10	55	27	38	22	20	8	16	32	15	14	8	2	5	20	12	37	40	24	40	25	28	16	22	15	19	16	29	23	20	28	11	17	24	0.03	0.06	0.05	0.27	0.19	0.25	0.14	0.13	0.05	0.09	0.19	0.1	0.08
MSTRG.27988.1	0	0	0	1	2	0	0	1	0	2	2	1	0	0	0	1	2	0	1	2	0	0	0	0	1	0	0	0	0	0	0	0	0	0	0	0	0.0	0.0	0.0	0.02	0.05	0.0	0.0	0.02	0.0	0.04	0.04	0.03	0.0
MSTRG.28018.1	1	0	0	0	0	3	0	0	1	1	0	1	0	0	0	0	0	1	0	0	1	1	0	1	0	2	0	0	0	0	1	0	0	0	0	0	0.03	0.0	0.0	0.0	0.0	0.14	0.0	0.0	0.04	0.04	0.0	0.06	0.0
MSTRG.2802.1	0	1	4	17	9	25	3	15	9	1	4	2	31	26	44	4	3	6	0	0	1	7	3	17	5	3	1	11	16	16	0	1	0	6	7	4	0.0	0.01	0.05	0.23	0.18	0.46	0.05	0.28	0.16	0.02	0.07	0.04	0.48
MSTRG.28026.1	0	0	0	0	0	0	0	0	0	0	0	0	0	0	0	0	0	0	0	0	0	1	1	0	0	0	0	0	0	2	0	0	0	0	0	0	0.0	0.0	0.0	0.0	0.0	0.0	0.0	0.0	0.0	0.0	0.0	0.0	0.0
MSTRG.28030.1	0	0	0	0	0	0	0	0	0	0	0	0	0	0	0	1	0	0	0	0	0	0	0	0	0	0	0	0	0	0	0	0	0	0	0	0	0.0	0.0	0.0	0.0	0.0	0.0	0.0	0.0	0.0	0.0	0.0	0.0	0.0
MSTRG.28030.2	0	0	0	0	0	0	0	0	0	0	0	0	0	0	0	0	0	0	6	8	0	0	0	0	0	0	0	0	0	0	0	4	0	0	0	0	0.0	0.0	0.0	0.0	0.0	0.0	0.0	0.0	0.0	0.0	0.0	0.0	0.0
MSTRG.28030.3	1	0	0	0	0	0	0	0	0	0	1	0	0	0	0	0	0	0	0	0	1	0	0	0	0	0	0	0	0	0	0	0	0	0	0	0	0.03	0.0	0.0	0.0	0.0	0.0	0.0	0.0	0.0	0.0	0.03	0.0	0.0
MSTRG.28030.4	0	0	0	1	3	0	0	0	0	6	1	0	0	0	0	0	0	0	0	3	9	2	0	3	0	0	0	0	1	0	4	0	8	1	3	0	0.0	0.0	0.0	0.02	0.1	0.0	0.0	0.0	0.0	0.16	0.03	0.0	0.0
MSTRG.28033.1	0	0	0	11	9	9	0	0	0	0	0	0	0	1	1	1	0	0	0	0	0	1	0	2	1	0	0	1	2	3	0	0	0	0	0	0	0.0	0.0	0.0	0.08	0.1	0.09	0.0	0.0	0.0	0.0	0.0	0.0	0.0
MSTRG.28035.1	4	3	1	0	0	0	0	0	0	3	0	0	0	0	0	0	0	0	4	1	2	0	0	0	0	0	0	0	0	0	0	1	0	0	0	0	0.09	0.07	0.02	0.0	0.0	0.0	0.0	0.0	0.0	0.08	0.0	0.0	0.0
MSTRG.28035.2	0	0	0	0	0	0	0	0	0	0	1	0	0	0	0	0	0	0	0	0	0	0	0	0	0	0	0	0	0	0	0	0	0	0	0	0	0.0	0.0	0.0	0.0	0.0	0.0	0.0	0.0	0.0	0.0	0.11	0.0	0.0
MSTRG.28036.1	22	11	24	94	85	99	130	90	64	20	23	28	28	15	20	23	21	55	45	28	34	43	28	48	52	51	34	21	47	29	43	53	51	28	29	18	0.35	0.17	0.41	1.58	2.09	2.27	2.84	2.15	1.4	0.38	0.47	0.68	0.54
MSTRG.28038.1	0	0	0	0	0	0	0	0	0	0	0	1	0	0	0	0	0	0	2	3	0	0	1	0	0	0	0	0	0	0	0	1	0	0	0	0	0.0	0.0	0.0	0.0	0.0	0.0	0.0	0.0	0.0	0.0	0.0	0.04	0.0
MSTRG.28068.1	20	19	57	194	137	102	87	77	64	68	71	45	49	36	16	41	34	78	187	110	100	103	101	108	40	47	32	39	79	88	123	69	107	49	75	37	5.3	5.0	14.96	43.98	49.14	33.71	28.28	27.52	21.24	20.59	24.05	19.3	14.83
MSTRG.28080.1	81	84	126	553	400	458	429	305	269	288	265	211	164	138	115	130	223	237	446	516	461	533	321	506	297	293	190	309	290	411	358	363	488	253	250	244	51.35	52.75	76.77	264.45	320.7	337.19	305.59	244.46	197.61	200.45	211.08	220.94	117.58
MSTRG.28115.1	5	9	8	49	47	46	8	16	18	6	3	7	5	6	15	7	0	11	45	15	21	20	10	18	16	9	7	11	20	32	27	17	38	14	7	12	0.08	0.15	0.14	0.83	1.17	1.06	0.18	0.38	0.39	0.12	0.06	0.17	0.1
MSTRG.28122.1	17	37	27	61	49	54	44	20	27	47	46	27	19	32	10	19	18	21	58	103	63	52	49	52	22	28	12	47	36	30	90	88	68	15	16	11	6.36	13.45	9.8	18.22	23.52	23.74	19.19	9.86	11.98	19.44	21.33	16.08	7.87
MSTRG.28126.1	4	11	21	6	0	3	5	4	2	25	0	70	8	2	6	0	5	11	65	79	50	34	21	0	0	0	2	0	7	18	82	11	36	10	4	2	0.09	0.23	0.46	0.13	0.0	0.1	0.14	0.13	0.06	0.63	0.0	2.29	0.21
MSTRG.28126.2	9	0	5	8	8	10	0	0	0	18	9	0	0	0	2	12	0	0	13	0	26	16	0	29	7	3	0	5	0	0	32	50	30	0	0	0	0.17	0.0	0.09	0.16	0.23	0.26	0.0	0.0	0.0	0.41	0.22	0.0	0.0
MSTRG.28158.1	0	0	0	1	0	0	0	0	1	0	0	0	0	0	0	0	1	1	0	0	0	0	0	0	0	0	0	0	0	0	0	0	0	0	1	1	0.0	0.0	0.0	0.09	0.0	0.0	0.0	0.0	0.13	0.0	0.0	0.0	0.0
MSTRG.28163.1	0	0	0	0	0	0	0	0	0	0	0	0	0	0	0	0	0	0	0	0	0	1	2	3	0	0	1	0	1	0	0	0	0	0	0	0	0.0	0.0	0.0	0.0	0.0	0.0	0.0	0.0	0.0	0.0	0.0	0.0	0.0
MSTRG.28177.3	0	4	5	0	0	0	0	0	0	2	7	2	0	0	0	0	0	0	14	8	14	4	0	6	1	0	0	0	0	0	10	15	18	4	1	6	0.0	0.02	0.03	0.0	0.0	0.0	0.0	0.0	0.0	0.01	0.05	0.02	0.0
MSTRG.28187.1	24	69	25	0	0	0	1	0	0	82	45	8	1	0	0	0	1	0	43	89	119	17	22	14	0	0	0	0	0	0	106	109	68	0	0	0	0.53	1.5	0.58	0.0	0.0	0.0	0.03	0.0	0.0	2.16	1.26	0.27	0.03
MSTRG.28241.4	0	0	0	0	0	0	0	0	0	0	0	0	0	0	0	1	2	0	0	0	0	0	0	0	0	0	0	0	0	0	0	0	0	0	0	0	0.0	0.0	0.0	0.0	0.0	0.0	0.0	0.0	0.0	0.0	0.0	0.0	0.0
MSTRG.28249.2	13	18	20	377	191	125	36	22	30	9	3	9	191	255	186	31	23	70	19	28	3	299	295	175	110	82	58	423	272	255	24	7	7	95	91	107	1.99	2.7	3.02	52.31	40.77	24.56	6.96	4.65	5.91	1.62	0.56	2.26	33.69
MSTRG.28259.2	3	0	1	0	2	0	0	0	1	0	0	0	0	0	0	0	0	1	1	1	0	1	3	2	0	0	1	0	0	0	1	0	0	0	0	0	0.15	0.0	0.05	0.0	0.15	0.0	0.0	0.0	0.07	0.0	0.0	0.0	0.0
MSTRG.28278.3	0	0	1	0	1	0	0	0	0	0	0	0	1	0	0	0	1	0	0	0	2	0	0	0	0	0	1	1	3	0	0	0	1	0	1	0	0.0	0.0	0.06	0.0	0.08	0.0	0.0	0.0	0.0	0.0	0.0	0.0	0.06
MSTRG.28290.1	84	83	112	512	384	424	363	255	235	235	239	213	145	136	105	108	168	220	427	369	350	469	251	426	253	249	142	255	275	350	350	319	345	200	190	189	2.4	2.34	3.33	14.89	16.47	16.85	13.83	10.59	8.94	7.95	8.59	9.28	4.89
MSTRG.28326.1	56	68	96	85	84	177	16	18	30	103	37	85	140	149	158	29	18	70	125	126	180	129	141	160	20	18	55	447	395	152	246	307	161	196	181	56	8.61	10.25	14.7	11.8	17.92	34.84	3.08	3.8	5.91	18.16	7.17	20.62	24.72
MSTRG.28326.2	39	27	58	32	63	80	0	0	5	5	21	36	39	42	0	6	38	0	25	28	72	51	108	132	60	31	40	218	234	133	100	66	35	117	95	36	6.97	4.75	10.24	5.02	15.3	18.03	0.0	0.0	1.01	1.01	4.6	9.98	7.86
MSTRG.28328.1	0	0	0	2	2	0	1	2	1	0	0	3	0	1	1	1	9	1	0	4	3	0	1	3	1	1	1	0	0	0	1	0	0	0	1	1	0.0	0.0	0.0	0.02	0.04	0.0	0.02	0.03	0.02	0.0	0.0	0.05	0.0
MSTRG.2834.1	4	1	2	5	1	11	7	8	1	1	4	5	6	6	2	0	6	1	3	12	13	16	3	15	7	5	1	2	4	6	4	3	6	2	1	2	1.93	0.57	1.07	1.86	0.78	6.33	3.79	4.97	0.45	0.74	2.16	3.58	3.27
MSTRG.28348.2	0	0	0	0	0	0	0	0	0	0	0	0	1	0	1	0	0	0	0	0	2	0	0	0	0	0	0	1	0	0	0	0	0	0	0	0	0.0	0.0	0.0	0.0	0.0	0.0	0.0	0.0	0.0	0.0	0.0	0.0	0.33
MSTRG.28350.1	0	0	0	0	0	0	0	0	0	0	6	0	0	0	0	0	13	0	0	0	0	0	0	0	0	0	0	1	0	0	0	0	0	0	0	1	0.0	0.0	0.0	0.0	0.0	0.0	0.0	0.0	0.0	0.0	0.21	0.0	0.0
MSTRG.28350.2	0	0	0	6	2	4	0	0	0	0	3	0	6	10	7	0	0	0	0	0	0	0	1	0	0	0	0	0	0	0	0	0	0	0	0	0	0.0	0.0	0.0	0.22	0.11	0.2	0.0	0.0	0.0	0.0	0.14	0.0	0.25
MSTRG.28355.2	3	3	2	4	0	4	2	1	0	2	4	1	1	3	2	2	5	2	4	5	4	5	4	1	8	6	3	0	0	1	1	1	2	8	3	13	0.57	0.56	0.38	0.67	0.0	0.96	0.47	0.26	0.0	0.43	0.95	0.3	0.22
MSTRG.28361.1	0	0	0	2	0	0	2	0	0	2	1	0	0	2	0	0	0	5	4	0	0	1	3	3	0	0	2	1	0	1	1	2	3	2	1	3	0.0	0.0	0.0	0.08	0.0	0.0	0.09	0.0	0.0	0.09	0.06	0.0	0.0
MSTRG.28364.1	0	0	0	0	0	0	0	0	0	0	0	0	0	0	4	0	0	0	1	1	0	0	0	0	0	0	0	0	0	0	0	0	0	0	0	1	0.0	0.0	0.0	0.0	0.0	0.0	0.0	0.0	0.0	0.0	0.0	0.0	0.0
MSTRG.2837.1	57	33	78	248	301	239	100	135	97	97	175	118	83	78	66	61	83	96	183	119	116	99	87	102	47	60	51	113	127	93	215	123	208	71	83	65	0.8	0.46	1.15	3.64	6.45	4.77	1.92	2.8	1.83	1.63	3.12	2.53	1.39
MSTRG.28431.1	7	7	20	92	38	35	31	23	14	24	11	19	21	46	15	13	15	22	40	27	28	50	40	52	9	43	16	25	18	29	31	22	28	22	29	20	4.77	5.06	14.03	49.91	35.23	29.26	24.99	21.15	12.08	19.5	10.33	22.99	17.12
MSTRG.28453.1	3	5	6	9	8	3	1	10	14	5	4	2	1	5	6	24	58	6	1	4	5	8	4	5	15	8	12	7	6	5	0	6	4	15	23	40	0.09	0.15	0.19	0.28	0.37	0.13	0.04	0.45	0.58	0.18	0.16	0.09	0.04
MSTRG.28465.1	1	1	0	3	1	0	0	2	4	1	0	0	3	0	1	2	0	2	0	0	1	0	0	0	2	1	0	0	2	3	0	0	0	8	3	9	0.07	0.07	0.0	0.21	0.11	0.0	0.0	0.21	0.38	0.09	0.0	0.0	0.26
MSTRG.28486.1	0	0	0	0	0	0	0	0	0	0	0	0	0	0	0	0	0	0	0	0	0	0	0	0	0	1	0	0	0	0	0	0	1	0	0	1	0.0	0.0	0.0	0.0	0.0	0.0	0.0	0.0	0.0	0.0	0.0	0.0	0.0
MSTRG.28494.1	1	3	0	6	3	2	0	0	0	0	0	1	0	1	2	0	0	0	0	0	0	2	3	5	4	0	0	4	2	1	1	1	0	0	1	2	0.07	0.2	0.0	0.4	0.3	0.18	0.0	0.0	0.0	0.0	0.0	0.1	0.0
MSTRG.28498.1	10	13	9	412	154	127	2	0	0	5	5	3	135	146	209	0	2	0	6	6	3	222	199	85	30	0	0	66	76	99	3	0	6	2	7	6	1.34	1.71	1.21	50.55	28.87	22.02	0.34	0.0	0.0	0.77	0.84	0.63	20.81
MSTRG.2850.1	0	0	0	26	22	18	9	10	13	5	8	0	13	0	0	0	0	0	0	0	0	0	0	9	0	6	0	7	0	0	21	0	0	4	0	8	0.0	0.0	0.0	0.49	0.61	0.47	0.22	0.27	0.32	0.11	0.19	0.0	0.28
MSTRG.2850.2	13	15	16	0	0	0	9	0	0	0	0	3	0	6	23	2	2	7	13	8	12	11	6	8	6	0	7	0	9	14	0	10	18	0	2	8	0.24	0.27	0.31	0.0	0.0	0.0	0.23	0.0	0.0	0.0	0.0	0.08	0.0
MSTRG.28505.1	0	0	0	0	0	0	0	0	0	0	0	0	0	0	0	0	0	0	0	0	0	3	4	2	0	0	0	0	0	1	0	0	0	0	0	1	0.0	0.0	0.0	0.0	0.0	0.0	0.0	0.0	0.0	0.0	0.0	0.0	0.0
MSTRG.28517.1	0	0	0	0	0	0	0	0	0	0	1	0	0	0	0	0	0	0	0	0	0	0	0	0	0	0	0	0	0	0	0	0	0	0	0	0	0.0	0.0	0.0	0.0	0.0	0.0	0.0	0.0	0.0	0.0	0.05	0.0	0.0
MSTRG.28518.3	1	1	1	4	0	0	0	1	0	11	10	0	13	7	0	5	4	2	31	49	53	10	9	7	1	2	0	0	1	4	5	0	3	2	0	3	0.01	0.01	0.01	0.03	0.0	0.0	0.0	0.01	0.0	0.08	0.08	0.0	0.1
MSTRG.28529.1	0	0	0	0	0	0	0	19	10	0	0	6	0	0	0	0	0	0	0	0	0	0	0	0	0	0	0	49	54	0	42	0	68	0	29	0	0.0	0.0	0.0	0.0	0.0	0.0	0.0	1.63	0.83	0.0	0.0	0.54	0.0
MSTRG.28529.2	0	0	1	218	95	98	94	26	19	0	0	0	1	4	4	0	0	3	60	129	68	151	109	143	83	88	27	0	17	88	1	46	45	37	12	80	0.0	0.0	0.07	11.62	7.57	7.18	6.63	2.03	1.37	0.0	0.0	0.0	0.09
MSTRG.28534.1	10	9	22	23	22	22	7	7	15	2	29	4	5	21	13	5	8	3	10	4	8	14	13	8	0	7	10	7	12	9	17	11	44	4	9	8	0.28	0.25	0.64	0.66	0.93	0.86	0.26	0.29	0.58	0.07	1.02	0.17	0.17
MSTRG.28536.2	4	1	3	2	4	3	1	2	4	2	18	7	6	12	3	6	2	3	12	11	15	6	3	11	3	5	7	5	4	11	12	15	14	0	4	0	0.08	0.02	0.06	0.04	0.12	0.09	0.03	0.06	0.11	0.05	0.46	0.22	0.14
MSTRG.28555.6	2	2	7	0	0	0	0	0	0	4	2	0	0	0	2	0	0	0	5	5	3	5	6	3	0	0	0	0	0	0	14	3	4	0	0	5	0.05	0.04	0.19	0.0	0.0	0.0	0.0	0.0	0.0	0.11	0.05	0.0	0.0
MSTRG.28555.7	5	7	5	12	9	6	14	6	4	18	16	15	13	9	4	6	6	2	33	33	30	25	12	29	3	11	12	5	10	21	24	24	48	6	16	7	0.03	0.04	0.03	0.08	0.09	0.06	0.12	0.06	0.04	0.14	0.13	0.15	0.1
MSTRG.28558.2	0	3	9	1	0	1	3	0	0	2	0	1	1	0	0	0	0	0	18	7	12	6	2	3	2	0	0	0	0	0	9	21	8	1	0	0	0.0	0.14	0.49	0.08	0.0	0.08	0.19	0.0	0.0	0.12	0.0	0.1	0.1
MSTRG.28594.1	0	0	0	0	0	0	0	0	0	0	0	0	0	0	0	0	1	0	0	0	0	0	0	0	0	0	1	0	0	0	0	0	0	1	2	1	0.0	0.0	0.0	0.0	0.0	0.0	0.0	0.0	0.0	0.0	0.0	0.0	0.0
MSTRG.28632.2	12	18	18	49	39	54	41	36	35	57	58	30	33	17	17	19	36	30	83	61	83	50	57	67	39	31	10	61	57	83	46	48	67	40	34	36	0.29	0.42	0.46	1.21	1.4	1.81	1.32	1.27	1.12	1.63	1.76	1.09	0.93
MSTRG.28666.2	0	3	2	4	4	0	1	5	1	0	0	0	3	2	3	0	1	2	0	2	2	1	2	3	1	1	3	0	4	1	2	2	2	3	2	0	0.0	0.08	0.05	0.11	0.16	0.0	0.04	0.19	0.04	0.0	0.0	0.0	0.09
MSTRG.28669.1	1	7	0	2	0	0	0	0	0	1	0	1	0	0	2	0	0	0	2	2	1	0	1	0	0	0	0	1	0	0	0	3	2	0	0	0	0.01	0.08	0.0	0.02	0.0	0.0	0.0	0.0	0.0	0.01	0.0	0.02	0.0
MSTRG.28689.1	5	0	3	8	5	9	8	7	4	14	10	1	2	2	6	1	2	6	11	9	14	7	9	12	1	9	1	1	2	3	12	7	15	10	3	4	0.03	0.0	0.02	0.05	0.06	0.08	0.08	0.08	0.04	0.12	0.09	0.01	0.02
MSTRG.28714.2	0	0	0	0	0	0	0	0	0	0	0	0	0	0	0	0	0	2	0	0	0	0	0	0	1	0	0	0	0	0	2	0	0	0	0	0	0.0	0.0	0.0	0.0	0.0	0.0	0.0	0.0	0.0	0.0	0.0	0.0	0.0
MSTRG.28716.1	9	8	40	90	59	58	30	39	20	73	58	42	14	12	12	20	21	31	125	72	87	74	78	102	42	44	37	57	46	58	96	35	100	33	51	31	2.05	1.75	8.95	17.53	17.85	16.19	8.26	11.85	5.66	18.71	16.43	15.02	3.47
MSTRG.28722.29	1	0	0	1	0	1	592	784	158	0	1	1	0	3	0	204	291	552	1	0	2	17	0	2	1379	669	1109	0	1	1	1	1	9	1640	924	1408	0.06	0.0	0.0	0.06	0.0	0.09	49.7	71.73	13.32	0.0	0.11	0.1	0.0
MSTRG.28722.49	0	0	3	0	0	0	93	59	118	0	3	0	0	0	0	14	147	5	0	8	5	0	0	4	35	103	21	0	0	0	1	0	5	188	136	174	0.0	0.0	0.16	0.0	0.0	0.0	6.86	4.74	8.78	0.0	0.19	0.0	0.0
MSTRG.28722.69	0	0	3	0	3	5	2768	3180	5014	0	0	0	0	4	0	2139	2465	64	7	0	0	0	0	0	1571	2705	1265	0	6	0	0	0	44	5217	5987	6806	0.0	0.0	0.21	0.0	0.28	0.43	227.43	285.01	412.6	0.0	0.0	0.0	0.0
MSTRG.28722.71	0	3	0	3	0	0	0	0	0	8	0	3	2	0	2	35	0	0	0	0	0	11	4	0	9	0	0	7	0	3	0	3	0	0	53	32	0.0	0.19	0.0	0.19	0.0	0.0	0.0	0.0	0.0	0.6	0.0	0.29	0.15
MSTRG.2877.3	0	0	8	38	26	23	0	0	0	6	2	7	0	14	24	0	0	14	8	25	0	31	27	18	5	7	4	43	21	24	0	0	10	0	11	11	0.0	0.0	1.28	5.38	5.53	4.71	0.0	0.0	0.0	1.02	0.31	1.73	0.0
MSTRG.28791.2	0	7	4	3	2	3	5	4	15	0	2	0	0	1	1	3	2	1	9	6	1	7	2	1	4	4	4	1	3	1	4	1	3	1	2	1	0.0	0.16	0.1	0.07	0.07	0.1	0.16	0.14	0.48	0.0	0.06	0.0	0.0
MSTRG.28802.5	0	2	1	5	5	2	6	0	0	7	1	2	1	0	3	5	1	0	6	10	15	2	3	3	3	4	5	0	1	2	14	9	3	3	3	1	0.0	0.04	0.02	0.09	0.14	0.05	0.15	0.0	0.0	0.16	0.02	0.06	0.02
MSTRG.28808.3	1	1	1	16	20	6	6	3	15	1	1	2	13	27	24	12	4	18	2	0	8	40	36	35	20	7	13	38	42	53	2	1	2	5	26	11	0.37	0.3	0.31	3.79	7.74	2.14	2.16	0.95	5.39	0.34	0.36	1.01	4.21
MSTRG.2881.1	0	4	0	0	0	0	0	0	0	0	3	0	0	0	0	0	0	0	3	2	1	1	0	2	0	0	0	0	0	0	0	4	0	0	0	0	0.0	0.45	0.0	0.0	0.0	0.0	0.0	0.0	0.0	0.0	0.43	0.0	0.0
MSTRG.28949.1	1	0	4	16	6	11	10	7	4	5	2	5	2	3	1	4	0	4	6	11	8	13	5	16	2	5	6	8	13	7	6	4	9	1	2	5	0.01	0.0	0.06	0.22	0.11	0.2	0.18	0.12	0.07	0.08	0.03	0.11	0.03
MSTRG.28949.2	0	0	0	1	2	1	0	0	0	0	0	0	0	0	1	0	0	0	0	0	0	0	2	0	0	0	0	0	0	0	0	0	0	0	0	0	0.0	0.0	0.0	0.07	0.18	0.09	0.0	0.0	0.0	0.0	0.0	0.0	0.0
MSTRG.28949.3	6	14	11	50	36	10	34	38	42	11	8	5	26	0	6	12	7	20	31	37	22	16	11	24	24	38	8	12	19	37	32	7	27	13	15	8	0.04	0.09	0.08	0.36	0.38	0.1	0.32	0.38	0.39	0.09	0.07	0.06	0.21
MSTRG.28949.4	26	12	39	158	92	117	95	48	42	102	82	80	31	44	47	51	77	59	113	104	161	146	97	132	69	66	63	66	67	109	98	113	141	64	60	83	0.25	0.12	0.39	1.58	1.35	1.59	1.24	0.68	0.54	1.17	0.99	1.18	0.36
MSTRG.28971.1	0	2	1	2	2	1	3	4	1	1	1	4	0	2	1	0	2	0	3	7	7	3	1	2	0	0	2	3	2	8	5	5	14	0	0	0	0.0	0.17	0.09	0.17	0.25	0.12	0.34	0.49	0.11	0.1	0.11	0.54	0.0
MSTRG.28973.1	0	5	8	11	9	11	9	8	7	5	12	8	5	6	4	1	14	6	15	15	10	7	2	13	11	7	6	7	6	11	6	6	12	9	5	7	0.0	0.19	0.31	0.42	0.48	0.57	0.46	0.45	0.35	0.23	0.56	0.46	0.22
MSTRG.28981.1	3	7	3	17	4	8	2	1	0	6	3	1	4	8	9	1	0	0	12	4	4	7	6	7	3	2	4	7	7	7	8	1	18	4	8	10	0.22	0.5	0.22	1.2	0.42	0.79	0.19	0.1	0.0	0.51	0.28	0.11	0.34
MSTRG.29008.2	0	0	0	1	0	0	56	47	50	2	0	0	0	0	1	40	41	120	0	0	0	0	1	0	77	86	85	0	0	2	0	0	0	128	126	179	0.0	0.0	0.0	0.31	0.0	0.0	25.58	24.08	23.3	0.73	0.0	0.0	0.0
MSTRG.29049.1	11	9	9	33	21	23	24	13	5	19	11	8	17	7	15	7	33	19	29	38	15	27	26	35	14	29	11	15	14	20	26	15	36	21	17	30	0.09	0.07	0.08	0.27	0.25	0.26	0.26	0.15	0.06	0.18	0.11	0.09	0.17
MSTRG.29051.1	55	80	95	400	201	209	31	14	29	33	26	41	154	277	223	37	31	29	115	109	125	350	472	279	86	52	63	258	314	304	77	77	153	70	48	89	0.49	0.69	0.88	3.68	2.7	2.61	0.37	0.18	0.35	0.35	0.29	0.55	1.62
MSTRG.29075.2	25	34	66	187	105	114	97	74	48	52	132	47	60	104	43	37	60	63	125	89	102	89	67	103	44	55	28	82	96	111	106	105	128	54	70	48	0.9	1.19	2.45	6.79	5.6	5.69	4.62	3.85	2.3	2.22	5.95	2.57	2.53
MSTRG.29103.2	0	2	0	6	2	3	0	0	3	0	0	1	1	3	0	0	0	0	5	7	0	1	1	0	2	0	2	0	5	4	3	7	1	1	0	4	0.0	0.14	0.0	0.41	0.23	0.28	0.0	0.0	0.28	0.0	0.0	0.12	0.08
MSTRG.29104.4	0	2	1	2	2	0	2	2	1	1	1	3	2	1	5	0	0	1	2	2	1	0	0	3	1	0	0	3	0	0	1	6	3	0	1	1	0.0	0.03	0.02	0.03	0.05	0.0	0.04	0.05	0.02	0.02	0.02	0.08	0.04
MSTRG.2913.1	0	3	6	15	6	12	2	6	8	0	2	1	6	4	0	5	2	7	11	15	13	6	5	8	4	4	7	1	1	10	7	8	4	6	1	1	0.0	0.02	0.04	0.1	0.06	0.11	0.01	0.06	0.07	0.0	0.02	0.01	0.04
MSTRG.2914.1	0	0	1	1	0	0	0	1	0	0	0	1	0	0	0	1	3	0	0	2	1	3	0	1	0	0	0	0	2	0	3	0	2	2	0	0	0.0	0.0	0.02	0.02	0.0	0.0	0.0	0.03	0.0	0.0	0.0	0.04	0.0
MSTRG.29169.2	1	0	0	0	0	0	0	2	1	0	3	0	1	0	6	0	0	0	1	0	0	1	0	0	3	0	0	0	0	0	3	0	2	1	0	0	0.02	0.0	0.0	0.0	0.0	0.0	0.0	0.04	0.02	0.0	0.05	0.0	0.02
MSTRG.29169.3	3	0	2	3	0	0	0	0	0	1	0	0	0	2	0	2	0	1	2	0	0	0	0	0	0	0	0	0	0	0	0	0	3	0	0	0	0.07	0.0	0.06	0.09	0.0	0.0	0.0	0.0	0.0	0.03	0.0	0.0	0.0
MSTRG.2917.1	0	0	1	0	0	0	22	13	9	0	2	0	0	0	0	25	19	0	0	0	0	0	0	0	5	8	4	1	0	0	2	0	0	15	20	10	0.0	0.0	0.01	0.0	0.0	0.0	0.19	0.12	0.08	0.0	0.02	0.0	0.0
MSTRG.29178.1	9	8	12	43	21	19	14	25	10	16	6	10	12	7	9	5	7	14	22	27	23	25	27	22	13	11	10	13	16	14	23	17	33	5	10	11	0.38	0.35	0.52	1.81	1.32	1.13	0.8	1.51	0.54	0.79	0.32	0.67	0.62
MSTRG.29182.1	3	1	0	4	2	0	2	1	3	0	4	3	5	2	0	1	5	0	1	10	3	2	1	6	1	1	4	5	2	0	6	3	1	2	0	7	0.07	0.03	0.0	0.1	0.09	0.0	0.08	0.06	0.12	0.0	0.13	0.15	0.17
MSTRG.29185.1	0	0	0	13	1	6	97	76	118	3	5	3	3	11	9	94	130	191	1	7	9	15	8	7	138	167	142	6	5	4	1	3	2	146	142	197	0.0	0.0	0.0	6.15	0.79	4.36	68.19	60.09	85.6	2.06	3.93	3.09	2.12
MSTRG.2919.11	36	30	47	192	142	127	158	132	108	105	62	98	47	31	43	48	64	88	226	230	210	167	119	213	90	108	45	103	109	150	144	156	201	86	78	88	0.29	0.24	0.4	1.62	1.74	1.45	1.72	1.56	1.17	1.01	0.63	1.2	0.45
MSTRG.2919.4	0	0	1	2	2	2	3	5	7	2	0	0	1	0	0	2	1	0	0	1	4	1	1	2	2	0	5	0	0	3	0	2	0	2	4	1	0.0	0.0	0.01	0.03	0.04	0.04	0.06	0.1	0.12	0.03	0.0	0.0	0.02
MSTRG.29194.1	2	6	2	7	10	6	0	0	0	3	1	2	4	1	6	2	3	0	17	15	4	24	10	10	6	3	1	10	8	10	5	5	6	0	0	1	0.03	0.09	0.03	0.1	0.22	0.12	0.0	0.0	0.0	0.05	0.02	0.04	0.07
MSTRG.29200.1	2	1	5	6	8	6	3	2	1	4	6	1	0	3	2	3	3	1	7	4	6	4	1	3	2	2	0	5	4	3	7	1	7	3	2	2	0.02	0.01	0.04	0.05	0.11	0.07	0.04	0.03	0.01	0.04	0.07	0.01	0.0
MSTRG.29205.3	10	14	16	10	17	8	1778	1889	1850	21	30	20	6	20	13	1045	1031	1593	15	14	33	20	31	6	784	1137	1388	15	13	23	33	20	57	1526	1722	1634	0.58	0.79	0.89	0.54	1.39	0.58	130.3	150.95	135.7	1.37	2.09	1.74	0.36
MSTRG.2921.1	298	288	372	1372	1310	1292	925	886	631	940	741	736	447	374	358	357	597	724	1423	1382	1403	1324	910	1472	716	603	431	906	939	1098	1167	1080	1210	598	557	527	1.45	1.38	1.9	7.01	9.78	8.95	6.12	6.37	4.15	5.48	4.56	5.46	2.6
MSTRG.29241.1	9	5	4	7	8	5	0	2	5	3	0	2	4	3	0	0	2	3	7	5	7	10	9	22	3	8	10	7	9	8	2	9	4	4	5	15	0.18	0.1	0.08	0.14	0.24	0.14	0.0	0.06	0.13	0.07	0.0	0.06	0.1
MSTRG.29268.3	66	42	33	91	95	108	32	27	25	44	38	47	44	20	41	8	3	35	100	185	97	109	99	127	75	83	87	87	74	113	150	139	131	80	44	88	0.35	0.22	0.18	0.5	0.76	0.81	0.23	0.21	0.18	0.28	0.25	0.38	0.27
MSTRG.29293.1	3	3	4	4	7	4	11	1	3	0	6	5	1	8	2	3	10	2	10	9	4	7	8	6	2	4	4	9	2	5	14	8	6	0	3	2	0.08	0.08	0.12	0.12	0.3	0.15	0.4	0.05	0.1	0.0	0.21	0.22	0.03
MSTRG.29298.1	0	0	11	41	38	0	0	0	0	0	10	0	0	10	19	5	0	38	1	31	37	0	0	40	0	11	0	19	0	38	0	0	0	16	0	0	0.0	0.0	0.23	0.83	1.13	0.0	0.0	0.0	0.0	0.0	0.25	0.0	0.0
MSTRG.29298.2	11	12	0	6	50	61	19	14	17	12	1	22	9	0	0	0	3	0	45	4	1	26	27	0	16	1	6	7	32	1	51	38	43	0	9	14	0.22	0.24	0.0	0.12	1.53	1.73	0.52	0.41	0.46	0.29	0.02	0.68	0.22
MSTRG.29299.1	2	3	4	30	38	24	5	8	11	5	7	18	3	8	3	10	10	7	17	7	5	17	15	12	0	6	3	13	20	24	23	9	16	9	4	0	0.05	0.08	0.11	0.78	1.45	0.85	0.17	0.3	0.37	0.15	0.22	0.7	0.09
MSTRG.29306.2	0	0	0	2	0	0	0	0	0	1	0	0	0	2	0	0	0	0	0	0	0	0	4	0	1	0	0	3	3	2	0	0	0	0	0	0	0.0	0.0	0.0	0.05	0.0	0.0	0.0	0.0	0.0	0.04	0.0	0.0	0.0
MSTRG.29306.3	0	3	1	2	3	3	0	0	1	0	0	0	4	3	8	3	1	0	1	1	0	6	1	10	0	1	0	0	9	10	5	1	2	0	0	1	0.0	0.05	0.02	0.04	0.07	0.07	0.0	0.0	0.02	0.0	0.0	0.0	0.07
MSTRG.29371.2	1	0	1	0	0	0	239	226	221	0	0	2	1	1	1	193	279	168	0	0	0	2	1	1	160	218	250	1	0	0	1	0	3	249	260	249	0.51	0.0	0.49	0.0	0.0	0.0	139.73	147.94	132.47	0.0	0.0	1.47	0.58
MSTRG.29390.1	122	167	107	12	12	6	6	7	5	138	89	72	3	7	9	1	2	1	260	275	158	75	59	61	16	6	12	16	21	20	135	81	88	8	9	6	3.22	4.34	2.93	0.32	0.48	0.22	0.21	0.27	0.18	4.32	2.96	2.9	0.09
MSTRG.29454.1	24	17	24	90	66	80	51	40	31	42	46	62	36	463	30	18	52	55	79	44	63	108	57	55	33	34	29	50	54	71	64	76	68	29	31	39	0.38	0.26	0.4	1.46	1.58	1.76	1.08	0.91	0.66	0.78	0.9	1.47	0.68
MSTRG.29469.1	17	16	23	69	71	47	42	38	34	31	21	37	17	13	17	9	15	40	35	35	42	52	26	47	27	17	15	38	19	48	29	21	40	29	13	26	0.08	0.07	0.11	0.33	0.49	0.3	0.26	0.25	0.2	0.17	0.12	0.25	0.09
MSTRG.29499.1	22	22	23	39	54	40	3	13	14	60	23	26	18	29	15	13	7	21	43	39	47	38	21	47	7	18	16	35	33	34	87	53	43	8	16	11	0.15	0.15	0.17	0.28	0.57	0.39	0.03	0.13	0.13	0.49	0.2	0.28	0.15
MSTRG.295.1	187	237	297	262	112	233	73	54	137	210	103	119	149	281	237	56	147	121	713	700	720	446	275	502	346	439	616	208	114	313	123	126	140	225	191	657	29.12	36.19	45.99	36.64	24.08	46.32	14.16	11.5	26.84	37.36	20.0	29.05	26.52
MSTRG.29502.2	14	13	7	25	12	13	12	0	2	7	10	3	1	12	16	2	5	3	24	15	12	11	3	11	7	8	4	5	2	12	3	10	6	3	8	7	0.1	0.09	0.05	0.18	0.12	0.13	0.11	0.0	0.02	0.06	0.09	0.03	0.01
MSTRG.29502.4	32	42	62	225	160	163	106	89	80	139	131	113	64	46	41	42	55	73	186	212	219	193	99	178	70	91	66	133	109	120	155	162	205	65	68	71	0.57	0.75	1.16	4.17	4.37	4.13	2.57	2.35	1.93	2.98	2.98	3.11	1.37
MSTRG.29504.1	4	4	11	26	28	10	14	6	13	9	21	8	6	13	5	6	5	5	24	20	18	25	13	22	14	10	6	4	20	19	14	11	21	10	9	12	1.94	2.26	5.53	10.67	18.92	6.11	8.55	4.29	8.35	5.38	14.44	7.19	3.4
MSTRG.29504.2	2	0	4	18	5	6	16	4	7	5	8	0	1	12	0	1	8	6	15	17	9	9	2	8	4	6	4	10	2	10	17	6	8	5	2	7	0.69	0.0	1.6	6.39	2.89	3.51	8.4	2.21	3.76	2.44	4.37	0.0	0.53
MSTRG.29506.3	0	0	0	0	0	0	4	5	67	0	0	0	0	0	0	90	62	4	0	0	0	0	0	0	4	0	3	0	0	0	0	0	0	0	0	0	0.0	0.0	0.0	0.0	0.0	0.0	0.24	0.33	4.34	0.0	0.0	0.0	0.0
MSTRG.29522.2	0	1	0	0	0	0	0	0	1	0	0	0	0	0	0	0	0	0	2	0	1	0	0	2	0	0	1	0	0	0	0	0	0	0	0	1	0.0	0.12	0.0	0.0	0.0	0.0	0.0	0.0	0.15	0.0	0.0	0.0	0.0
MSTRG.29538.2	2556	1454	2367	1864	883	1131	653	830	2157	2368	1233	926	1044	1676	1792	111	1153	803	9595	6216	4331	4930	3158	4906	2542	3614	3659	1021	1200	2439	1149	750	1472	2625	3062	2783	55.07	30.83	53.08	41.21	28.7	34.13	18.87	26.08	62.12	60.57	33.47	30.43	26.64
MSTRG.29548.3	3	2	3	1	3	0	6	0	3	3	5	4	2	1	0	0	0	0	16	7	3	2	0	5	3	0	0	1	2	2	2	2	5	3	1	0	0.03	0.02	0.03	0.01	0.04	0.0	0.07	0.0	0.03	0.03	0.05	0.05	0.02
MSTRG.29578.1	6	5	7	29	22	16	85	61	32	9	5	13	14	0	11	27	25	13	40	31	30	35	26	19	187	24	32	17	27	31	23	24	29	91	80	28	0.06	0.05	0.06	0.28	0.32	0.21	1.08	0.83	0.4	0.1	0.05	0.18	0.16
MSTRG.29578.2	6	5	7	29	22	16	85	61	32	9	5	13	14	13	11	27	25	13	40	31	30	35	26	19	187	24	32	17	27	31	23	24	29	91	80	28	0.06	0.05	0.06	0.28	0.32	0.21	1.08	0.83	0.4	0.1	0.05	0.18	0.16
MSTRG.29583.2	0	0	1	0	0	0	0	0	1	0	1	0	0	0	0	0	0	0	2	0	0	0	0	0	0	2	1	0	0	0	0	0	0	2	5	2	0.0	0.0	0.02	0.0	0.0	0.0	0.0	0.0	0.03	0.0	0.03	0.0	0.0
MSTRG.29583.3	0	0	0	3	1	0	1	5	1	0	2	1	0	0	0	0	5	0	3	0	0	0	0	0	1	0	0	0	0	0	0	0	0	0	1	0	0.0	0.0	0.0	0.43	0.22	0.0	0.2	1.1	0.17	0.0	0.38	0.25	0.0
MSTRG.2959.1	26	18	47	184	116	117	130	74	80	70	55	54	52	36	25	47	49	52	139	134	121	176	97	153	74	103	59	108	99	123	100	108	154	77	54	72	0.4	0.27	0.74	2.89	2.68	2.5	2.65	1.64	1.62	1.27	1.06	1.26	0.94
MSTRG.29592.1	0	0	0	2	0	0	4	0	0	0	0	1	4	2	6	0	3	1	0	4	2	2	3	9	3	3	0	3	3	4	5	1	6	1	2	1	0.0	0.0	0.0	0.08	0.0	0.0	0.22	0.0	0.0	0.0	0.0	0.07	0.2
MSTRG.29592.2	3	2	0	0	3	1	0	0	0	2	1	0	0	5	8	0	0	0	2	0	4	11	6	1	0	0	1	0	5	1	0	0	0	0	0	0	0.21	0.14	0.0	0.0	0.3	0.09	0.0	0.0	0.0	0.16	0.09	0.0	0.0
MSTRG.29607.1	1	4	1	10	4	4	1	2	2	0	0	0	2	11	7	1	5	1	0	0	1	10	5	12	3	2	2	10	13	9	0	0	1	1	4	3	0.02	0.08	0.02	0.2	0.12	0.11	0.03	0.06	0.05	0.0	0.0	0.0	0.05
MSTRG.29637.1	5	9	12	5	11	5	0	0	0	5	14	2	0	2	4	24	32	6	0	17	5	3	6	7	16	30	32	3	4	4	8	0	13	26	27	36	0.06	0.09	0.14	0.06	0.18	0.08	0.0	0.0	0.0	0.06	0.2	0.04	0.0
MSTRG.29637.2	3	3	5	2	1	1	77	41	82	2	2	2	5	1	2	3	31	3	21	0	3	1	2	3	7	9	0	1	1	1	2	16	1	0	10	36	0.03	0.04	0.05	0.02	0.02	0.02	1.15	0.66	1.22	0.03	0.03	0.03	0.07
MSTRG.29653.1	44	56	102	386	323	320	216	154	135	171	173	166	102	110	83	68	126	199	305	309	288	329	250	294	137	190	128	186	178	245	215	224	257	153	126	189	3.11	3.92	7.41	26.63	33.4	30.59	19.97	15.58	12.48	14.19	15.43	18.24	8.45
MSTRG.29672.4	0	0	0	0	2	1	0	0	1	2	0	1	0	0	0	0	0	3	1	2	0	0	0	0	0	0	0	0	2	2	0	0	0	0	1	0	0.0	0.0	0.0	0.0	0.08	0.05	0.0	0.0	0.06	0.07	0.0	0.07	0.0
MSTRG.29692.1	0	0	4	8	0	6	3	3	3	0	5	1	1	8	4	3	24	8	4	0	2	4	3	7	2	12	7	2	0	4	7	5	5	2	0	5	0.0	0.0	0.54	0.97	0.0	0.99	0.56	0.6	0.53	0.0	0.83	0.28	0.19
MSTRG.29708.1	2	0	0	2	3	0	1	1	0	0	2	1	0	2	2	3	1	3	1	0	1	1	0	2	1	1	1	3	2	2	0	0	3	0	1	1	0.31	0.0	0.0	0.32	0.65	0.0	0.22	0.23	0.0	0.0	0.38	0.21	0.0
MSTRG.29732.1	0	0	0	0	1	0	0	0	0	0	0	0	0	0	0	0	0	0	0	0	0	0	0	0	0	0	0	0	0	0	0	0	0	0	0	0	0.0	0.0	0.0	0.0	0.99	0.0	0.0	0.0	0.0	0.0	0.0	0.0	0.0
MSTRG.29772.1	6	0	0	1	0	0	0	0	0	2	1	0	0	0	0	0	1	0	0	1	2	2	2	1	0	0	0	0	0	0	0	1	1	0	0	0	0.51	0.0	0.0	0.08	0.0	0.0	0.0	0.0	0.0	0.2	0.11	0.0	0.0
MSTRG.29775.3	0	0	0	0	0	0	0	0	0	0	0	0	0	0	0	0	0	0	0	0	0	0	0	0	0	0	0	0	0	0	0	0	0	0	0	0	0.0	0.0	0.0	0.0	0.0	0.0	0.0	0.0	0.0	0.0	0.0	0.0	0.0
MSTRG.29776.1	1	0	0	4	4	1	2	1	2	1	1	1	2	4	0	0	4	0	2	2	2	2	1	2	2	3	2	1	2	1	1	3	1	3	3	6	0.15	0.0	0.0	0.87	1.42	0.39	0.61	0.41	0.85	0.34	0.37	0.24	0.67
MSTRG.29776.2	1	0	0	4	4	1	2	1	2	1	1	1	2	4	0	0	4	0	2	2	2	2	1	2	2	3	2	1	2	1	1	3	1	3	3	6	0.15	0.0	0.0	0.87	1.42	0.39	0.61	0.41	0.85	0.34	0.37	0.24	0.67
MSTRG.29797.1	1	1	1	4	0	1	3	3	0	7	4	1	1	1	2	0	3	0	7	6	5	0	2	2	1	6	0	1	2	1	2	2	9	1	1	2	0.11	0.11	0.11	0.42	0.0	0.15	0.43	0.47	0.0	0.91	0.56	0.18	0.13
MSTRG.29848.2	97	83	86	2	3	3	2	1	4	113	201	240	5	6	0	2	1	4	517	557	629	142	139	148	10	5	1	20	8	5	580	633	349	12	3	2	1.38	1.16	1.28	0.03	0.06	0.06	0.05	0.02	0.08	1.91	3.6	5.19	0.08
MSTRG.29865.1	1	0	0	5	1	4	0	0	0	1	1	0	4	0	0	0	0	0	1	0	0	0	3	1	1	0	0	5	9	2	0	1	4	2	0	1	0.04	0.0	0.0	0.22	0.07	0.24	0.0	0.0	0.0	0.05	0.06	0.0	0.21
MSTRG.2989.1	0	2	0	8	1	3	3	0	4	6	4	1	0	6	1	2	0	2	2	0	0	2	0	3	0	2	4	0	3	6	0	0	3	6	5	4	0.0	0.01	0.0	0.06	0.01	0.03	0.03	0.0	0.04	0.05	0.04	0.01	0.0
MSTRG.29908.1	32	51	38	73	46	44	110	121	124	17	12	39	63	93	123	135	193	155	35	76	70	138	145	116	163	167	137	83	63	128	16	43	43	178	139	223	5.49	8.58	6.46	11.12	10.82	9.56	23.35	28.23	26.62	3.32	2.57	10.51	12.32
MSTRG.29941.1	2	1	0	0	0	0	0	0	1	1	0	0	0	0	3	1	1	0	2	0	3	0	0	0	1	0	0	0	0	2	0	1	2	0	1	0	0.12	0.06	0.0	0.0	0.0	0.0	0.0	0.0	0.08	0.07	0.0	0.0	0.0
MSTRG.29963.1	0	0	0	0	0	0	1	0	0	0	0	0	1	1	0	0	0	0	2	0	0	0	0	0	1	1	0	0	2	0	0	0	0	0	0	0	0.0	0.0	0.0	0.0	0.0	0.0	0.04	0.0	0.0	0.0	0.0	0.0	0.03
MSTRG.29984.2	0	0	0	0	0	0	0	0	0	0	0	0	1	0	0	0	0	0	0	0	0	0	0	0	0	0	0	0	0	0	0	0	0	0	0	0	0.0	0.0	0.0	0.0	0.0	0.0	0.0	0.0	0.0	0.0	0.0	0.0	0.14
MSTRG.29984.9	0	0	0	0	0	0	0	0	0	0	0	0	1	0	0	0	0	0	0	0	0	0	0	0	0	0	0	0	0	0	0	0	0	0	0	1	0.0	0.0	0.0	0.0	0.0	0.0	0.0	0.0	0.0	0.0	0.0	0.0	0.21
MSTRG.30.1	0	1	0	11	7	2	0	0	0	0	27	0	5	12	0	0	0	0	2	5	1	1	1	1	0	0	0	1	1	4	1	0	3	0	0	0	0.0	0.03	0.0	0.38	0.36	0.09	0.0	0.0	0.0	0.0	1.15	0.0	0.2
MSTRG.30046.1	0	0	0	2	0	1	0	0	3	0	0	0	0	0	0	0	3	2	1	1	1	0	0	1	0	0	0	0	0	0	0	0	0	0	0	4	0.0	0.0	0.0	0.05	0.0	0.04	0.0	0.0	0.11	0.0	0.0	0.0	0.0
MSTRG.30049.1	0	0	0	0	0	0	0	0	0	0	0	0	0	0	0	0	0	0	0	0	0	0	0	0	0	0	0	0	0	0	0	0	0	0	0	0	0.0	0.0	0.0	0.0	0.0	0.0	0.0	0.0	0.0	0.0	0.0	0.0	0.0
MSTRG.30049.2	9	19	33	33	9	18	16	13	12	16	9	7	6	20	12	2	12	5	45	41	26	12	9	34	21	23	21	5	4	18	11	14	19	14	17	28	2.02	4.18	7.29	6.38	2.72	5.03	4.37	3.92	3.33	4.06	2.52	2.49	1.53
MSTRG.30053.1	3	0	0	7	5	5	9	4	3	1	4	0	0	0	0	0	3	2	4	3	4	5	3	11	4	10	2	3	4	2	0	4	4	5	6	0	1.56	0.0	0.0	2.67	2.94	2.72	4.65	2.51	1.48	0.72	2.53	0.0	0.0
MSTRG.30078.1	0	0	0	0	0	0	0	0	0	0	3	0	0	0	0	0	0	1	0	0	0	1	0	0	0	0	0	0	0	0	5	0	1	0	0	0	0.0	0.0	0.0	0.0	0.0	0.0	0.0	0.0	0.0	0.0	0.34	0.0	0.0
MSTRG.30089.1	2	1	2	1	0	0	0	0	0	6	4	1	4	1	1	1	1	0	4	4	5	0	4	3	1	5	3	3	0	2	3	0	3	2	0	4	0.17	0.08	0.17	0.08	0.0	0.0	0.0	0.0	0.0	0.6	0.43	0.13	0.4
MSTRG.3015.2	0	0	0	0	0	0	0	0	0	0	0	0	0	0	0	0	0	0	0	0	0	0	0	0	0	0	0	0	0	0	0	0	0	0	0	0	0.0	0.0	0.0	0.0	0.0	0.0	0.0	0.0	0.0	0.0	0.0	0.0	0.0
MSTRG.30181.1	0	0	0	6	3	0	1	0	0	0	0	5	0	0	0	0	0	2	3	2	7	1	1	2	0	4	0	1	2	3	4	1	8	4	0	2	0.0	0.0	0.0	0.12	0.09	0.0	0.03	0.0	0.0	0.0	0.0	0.15	0.0
MSTRG.30209.2	0	0	1	0	0	0	2	0	1	1	0	0	0	1	2	0	0	0	0	2	1	0	0	1	0	0	0	0	0	0	0	0	0	0	0	2	0.0	0.0	0.04	0.0	0.0	0.0	0.11	0.0	0.06	0.05	0.0	0.0	0.0
MSTRG.30241.1	0	2	1	0	4	1	0	0	0	0	1	0	1	1	2	0	1	3	1	0	1	2	3	0	0	0	0	0	3	0	0	1	1	2	0	3	0.0	0.06	0.03	0.0	0.19	0.04	0.0	0.0	0.0	0.0	0.04	0.0	0.04
MSTRG.30243.2	23	5	12	7	11	11	1	0	3	2	4	1	6	15	26	0	4	2	9	3	7	15	8	7	2	1	4	0	0	8	3	7	7	7	2	0	1.54	0.34	0.82	0.47	1.06	1.02	0.06	0.0	0.22	0.18	0.34	0.08	0.47
MSTRG.30257.1	9	19	9	13	8	11	66	77	66	19	24	30	5	2	11	8	37	27	22	39	27	9	13	17	18	19	30	10	7	7	16	19	17	15	27	17	0.19	0.39	0.2	0.27	0.25	0.32	1.84	2.35	1.84	0.47	0.63	0.96	0.12
MSTRG.30257.2	0	0	0	0	0	0	1	0	0	0	0	0	0	3	0	0	0	0	0	0	0	3	0	0	4	0	5	1	0	0	0	1	0	1	0	7	0.0	0.0	0.0	0.07	0.0	0.0	0.3	0.0	0.0	0.0	0.0	0.0	0.0
MSTRG.30258.1	0	2	2	0	0	0	0	2	1	5	7	1	3	2	0	3	2	1	4	4	1	2	1	4	1	0	0	1	3	0	1	2	2	0	0	3	0.0	0.05	0.05	0.0	0.0	0.0	0.0	0.07	0.03	0.15	0.23	0.04	0.09
MSTRG.30285.1	0	0	0	5	1	2	0	0	0	0	0	0	3	1	3	0	0	0	0	0	0	1	6	0	0	0	0	2	4	0	0	0	0	0	0	0	0.0	0.0	0.0	0.22	0.07	0.12	0.0	0.0	0.0	0.0	0.0	0.0	0.16
MSTRG.30286.1	0	0	0	4	3	3	3	4	8	2	0	0	2	0	0	1	1	2	1	1	0	1	1	2	0	0	0	1	1	0	1	0	1	2	1	0	0.0	0.0	0.0	0.34	0.39	0.36	0.35	0.51	0.94	0.21	0.0	0.0	0.21
MSTRG.30327.1	60	45	74	423	371	345	202	206	100	199	109	97	138	83	91	93	155	123	277	283	223	349	224	346	151	142	83	217	222	268	214	206	282	137	136	120	22.68	16.87	27.43	129.48	183.56	156.93	89.86	102.12	45.36	84.1	51.65	59.43	59.26
MSTRG.30334.1	13	17	19	0	0	0	0	0	2	5	8	16	0	0	0	0	0	0	57	47	50	18	15	8	0	1	1	0	0	0	31	39	41	1	1	0	0.55	0.71	0.83	0.0	0.0	0.0	0.0	0.0	0.11	0.25	0.43	1.04	0.0
MSTRG.30342.1	0	0	0	0	0	0	0	0	0	0	0	0	0	0	0	0	0	0	0	0	1	1	0	0	0	0	0	0	0	0	2	0	0	0	0	0	0.0	0.0	0.0	0.0	0.0	0.0	0.0	0.0	0.0	0.0	0.0	0.0	0.0
MSTRG.30348.6	0	0	0	5	1	3	3	0	0	0	1	0	0	1	1	0	0	2	12	3	4	1	2	8	2	2	0	2	0	3	1	1	1	0	0	1	0.0	0.0	0.0	0.05	0.01	0.04	0.04	0.0	0.0	0.0	0.01	0.0	0.0
MSTRG.30354.1	1	0	0	0	0	0	0	0	0	0	1	0	0	0	0	0	0	0	0	1	0	0	0	0	0	0	0	0	0	0	0	0	1	0	0	0	0.06	0.0	0.0	0.0	0.0	0.0	0.0	0.0	0.0	0.0	0.07	0.0	0.0
MSTRG.30355.2	0	0	0	0	0	0	0	0	0	0	0	0	0	0	0	0	0	0	0	2	0	0	0	1	0	0	0	0	0	0	0	0	0	0	0	0	0.0	0.0	0.0	0.0	0.0	0.0	0.0	0.0	0.0	0.0	0.0	0.0	0.0
MSTRG.30360.1	2	0	0	0	0	0	0	0	1	6	3	0	0	0	0	0	3	0	4	8	0	0	0	0	0	0	0	0	0	0	0	2	1	0	2	0	0.03	0.0	0.0	0.0	0.0	0.0	0.0	0.0	0.02	0.09	0.05	0.0	0.0
MSTRG.30360.2	0	0	0	8	0	4	0	0	0	0	0	0	0	2	0	0	0	0	0	0	0	0	0	0	0	3	0	0	0	0	2	0	0	0	0	2	0.0	0.0	0.0	0.11	0.0	0.07	0.0	0.0	0.0	0.0	0.0	0.0	0.0
MSTRG.30360.3	0	0	0	0	6	0	3	0	0	0	0	0	0	0	0	0	0	0	0	0	0	7	0	8	0	0	4	4	2	0	0	0	0	0	0	0	0.0	0.0	0.0	0.0	0.09	0.0	0.04	0.0	0.0	0.0	0.0	0.0	0.0
MSTRG.30360.4	0	0	0	0	0	0	0	0	0	0	0	0	1	1	7	3	0	0	0	0	0	5	4	10	2	0	0	2	9	7	0	0	0	1	0	0	0.0	0.0	0.0	0.0	0.01	0.0	0.0	0.0	0.0	0.0	0.0	0.0	0.02
MSTRG.30364.10	0	0	1	0	0	0	0	2	0	0	0	0	0	0	1	2	0	0	0	2	1	0	0	0	0	0	2	0	0	0	2	2	0	2	0	0	0.0	0.0	0.07	0.0	0.0	0.0	0.0	0.2	0.0	0.0	0.0	0.0	0.0
MSTRG.30364.2	0	0	0	1	0	0	0	0	1	0	0	0	0	1	0	1	0	2	2	1	1	1	0	0	0	0	0	0	0	1	0	1	0	0	0	1	0.0	0.0	0.0	0.04	0.0	0.0	0.0	0.0	0.05	0.0	0.0	0.0	0.0
MSTRG.30364.4	52	47	90	210	149	144	115	78	74	89	113	79	82	116	64	52	58	74	125	131	108	101	75	116	49	48	46	70	94	156	127	163	168	66	63	34	2.54	2.28	4.56	10.25	10.81	9.68	7.47	5.48	4.79	5.16	6.99	5.98	4.71
MSTRG.30364.5	2	1	1	5	0	0	6	3	4	2	2	1	0	1	1	1	0	5	5	2	2	3	0	0	0	3	0	2	1	1	2	5	3	11	2	3	0.02	0.01	0.01	0.06	0.0	0.0	0.08	0.04	0.05	0.02	0.02	0.02	0.0
MSTRG.30364.6	0	0	0	0	0	0	0	0	0	0	0	0	0	0	0	0	0	0	0	0	0	0	0	0	0	0	0	0	0	0	0	0	2	0	0	0	0.0	0.0	0.0	0.0	0.0	0.0	0.0	0.0	0.0	0.0	0.0	0.0	0.0
MSTRG.30375.1	0	0	0	1	0	0	0	0	0	0	0	0	0	0	0	0	0	0	0	0	0	0	0	1	0	1	0	0	0	0	0	0	0	0	0	0	0.0	0.0	0.0	0.04	0.0	0.0	0.0	0.0	0.0	0.0	0.0	0.0	0.0
MSTRG.30381.4	0	5	0	0	0	2	3	0	0	0	0	0	0	0	0	0	0	0	0	0	0	0	5	0	0	0	0	0	4	0	0	0	0	0	0	0	0.0	0.07	0.0	0.0	0.0	0.03	0.05	0.0	0.0	0.0	0.0	0.0	0.0
MSTRG.30381.5	0	0	0	14	19	8	0	0	0	9	0	0	1	0	0	0	0	0	0	0	0	0	0	0	0	0	0	0	0	0	9	3	4	0	0	0	0.0	0.0	0.0	0.15	0.3	0.12	0.0	0.0	0.0	0.11	0.0	0.0	0.01
MSTRG.30381.6	0	2	3	0	0	0	0	1	0	0	0	1	0	0	0	0	0	0	5	4	0	0	1	0	2	5	3	1	1	2	0	2	0	0	1	7	0.0	0.03	0.05	0.0	0.0	0.0	0.0	0.03	0.0	0.0	0.0	0.02	0.0
MSTRG.30381.8	3	0	0	0	0	0	3	0	7	0	8	3	0	4	2	3	4	3	0	7	4	11	0	9	0	0	5	0	0	0	0	0	0	4	3	0	0.04	0.0	0.0	0.01	0.0	0.0	0.04	0.0	0.12	0.0	0.12	0.06	0.0
MSTRG.30402.1	0	0	0	0	0	10	0	0	0	15	0	0	3	0	0	0	0	0	0	3	12	0	0	0	0	0	0	0	0	0	13	0	17	0	0	0	0.0	0.0	0.0	0.0	0.0	2.31	0.0	0.05	0.0	3.11	0.0	0.0	0.61
MSTRG.30402.2	0	4	4	23	16	0	3	0	8	0	10	4	0	0	1	1	2	5	14	16	0	21	14	18	3	14	7	0	7	0	0	11	0	5	2	3	0.0	0.72	0.63	3.68	3.92	0.0	0.61	0.0	1.78	0.0	2.27	1.1	0.0
MSTRG.30402.3	6	0	0	0	0	5	9	9	0	0	0	0	0	9	0	0	0	0	0	6	0	0	0	0	0	0	0	10	0	10	0	0	0	0	0	0	1.03	0.0	0.0	0.0	0.0	1.11	1.88	2.07	0.0	0.0	0.0	0.0	0.0
MSTRG.30406.1	0	3	0	0	0	0	0	0	0	1	0	0	1	0	0	0	0	0	1	1	2	2	0	0	0	0	1	0	0	0	1	4	1	0	0	0	0.0	0.21	0.0	0.0	0.0	0.0	0.0	0.0	0.0	0.08	0.0	0.0	0.08
MSTRG.30464.1	20	38	60	238	165	166	126	88	58	115	87	83	59	62	51	27	64	97	203	151	183	227	151	212	102	97	51	114	113	129	149	148	192	104	75	107	2.74	5.23	8.37	30.03	31.87	29.75	21.97	16.84	10.14	18.25	15.09	18.11	9.32
MSTRG.3052.1	1	0	0	2	1	0	2	0	0	0	0	0	0	0	0	0	0	0	1	1	0	0	0	2	0	0	0	2	1	0	7	2	0	0	0	0	0.08	0.0	0.0	0.15	0.12	0.0	0.21	0.0	0.0	0.0	0.0	0.0	0.0
MSTRG.3052.2	0	1	1	0	0	0	0	0	0	0	0	0	0	0	0	0	0	0	0	0	0	1	0	0	0	0	0	0	0	0	0	0	1	0	0	0	0.0	0.19	0.19	0.0	0.0	0.0	0.0	0.0	0.0	0.0	0.0	0.0	0.0
MSTRG.30521.4	7	0	1	1	5	4	1	3	2	2	5	3	3	0	4	0	2	2	9	13	12	6	3	2	1	0	4	1	4	1	1	3	4	3	1	0	0.05	0.0	0.01	0.01	0.06	0.04	0.01	0.03	0.02	0.02	0.05	0.03	0.03
MSTRG.30545.1	0	0	0	1	0	0	0	0	0	0	0	0	0	0	0	0	0	0	0	0	0	0	0	0	0	0	0	0	0	0	1	0	0	0	0	0	0.0	0.0	0.0	0.09	0.0	0.0	0.0	0.0	0.0	0.0	0.0	0.0	0.0
MSTRG.30552.1	12	16	25	21	16	19	15	9	15	32	5	51	6	5	17	16	4	23	72	65	47	15	18	23	10	4	7	6	17	19	117	108	111	13	5	9	0.05	0.07	0.12	0.1	0.11	0.12	0.09	0.06	0.09	0.17	0.03	0.34	0.03
MSTRG.30565.2	2	6	3	21	21	14	51	37	15	10	78	12	4	17	8	24	42	19	21	13	23	30	11	19	11	16	12	11	9	20	27	23	58	11	15	13	0.01	0.02	0.01	0.1	0.14	0.09	0.3	0.24	0.09	0.05	0.43	0.08	0.02
MSTRG.3057.1	11	16	12	50	34	41	29	20	12	43	19	22	14	13	4	8	12	7	40	30	26	31	31	32	24	25	21	16	29	22	21	28	35	18	34	24	0.98	1.34	1.01	4.1	4.2	4.73	3.19	2.49	1.29	4.3	2.01	2.9	1.37
MSTRG.30581.1	5	0	2	11	8	11	2	1	4	5	4	3	12	11	11	3	4	2	5	0	2	20	13	24	4	3	1	20	30	20	2	1	3	2	3	5	0.06	0.0	0.02	0.13	0.14	0.17	0.03	0.02	0.06	0.06	0.06	0.06	0.16
MSTRG.30581.3	0	0	0	3	8	2	0	4	0	1	0	2	1	0	0	2	0	2	0	0	3	0	0	3	0	0	0	4	8	0	2	0	0	3	0	0	0.0	0.0	0.0	0.17	0.63	0.17	0.0	0.3	0.0	0.09	0.0	0.14	0.04
MSTRG.30582.1	89	64	150	387	420	341	273	287	202	234	311	165	145	75	85	123	220	233	339	357	270	224	212	284	120	158	100	179	197	174	414	339	364	171	169	92	1.19	0.85	2.11	5.38	8.57	6.45	4.94	5.64	3.65	3.74	5.26	3.37	2.31
MSTRG.30615.2	116	125	212	558	408	468	283	207	187	312	404	197	253	536	148	150	159	202	348	313	338	335	299	368	170	179	149	336	426	518	446	343	475	234	203	180	2.66	2.82	5.06	13.09	14.09	15.0	8.69	6.9	5.7	8.47	11.66	6.88	6.85
MSTRG.30646.2	12	2	10	28	28	36	23	42	14	17	15	18	13	8	7	0	3	27	28	34	29	37	11	36	13	22	13	24	21	10	30	17	43	12	16	5	0.27	0.05	0.24	0.67	0.98	1.16	0.72	1.41	0.43	0.45	0.43	0.62	0.36
MSTRG.30657.1	1	3	2	0	1	2	0	1	0	1	0	3	1	0	0	0	0	1	2	4	0	4	6	3	0	1	0	0	0	4	2	0	0	0	0	0	0.01	0.03	0.02	0.0	0.02	0.03	0.0	0.01	0.0	0.01	0.0	0.05	0.01
MSTRG.3066.1	0	0	0	1	0	0	0	0	0	0	0	0	0	0	0	0	0	0	0	0	0	0	0	0	0	0	0	0	0	0	0	0	0	0	0	0	0.0	0.0	0.0	0.26	0.0	0.0	0.0	0.0	0.0	0.0	0.0	0.0	0.0
MSTRG.30668.1	0	0	0	2	1	2	93	105	67	0	0	0	0	0	0	11	15	39	0	0	0	0	0	3	10	33	14	2	5	0	0	0	0	25	18	26	0.0	0.0	0.0	0.03	0.02	0.03	1.39	1.71	0.99	0.0	0.0	0.0	0.0
MSTRG.30668.2	19	2	10	85	72	50	343	339	175	31	38	22	23	27	12	34	133	323	56	41	30	79	67	59	140	250	143	53	48	41	39	31	61	182	200	99	0.08	0.01	0.04	0.35	0.44	0.28	1.85	1.99	0.94	0.15	0.19	0.13	0.11
MSTRG.30668.4	638	433	670	2	1	0	20	20	15	122	227	140	0	0	3	2	2	24	182	251	237	10	2	0	0	6	1	2	2	0	94	224	135	7	2	4	10.7	7.15	11.71	0.03	0.03	0.0	0.46	0.48	0.34	2.43	4.79	3.57	0.0
MSTRG.30668.5	41	73	88	122	78	73	81	96	72	96	52	87	35	43	31	11	50	52	166	114	172	139	81	117	20	28	41	43	37	57	148	149	184	50	11	50	0.34	0.6	0.77	1.07	1.0	0.87	0.91	1.18	0.81	0.96	0.55	1.11	0.34
MSTRG.3069.1	2	7	2	23	1	7	7	4	2	1	1	0	4	8	4	3	4	3	1	6	5	15	8	15	16	8	12	1	6	6	2	1	4	3	6	12	0.12	0.4	0.12	1.31	0.08	0.55	0.53	0.33	0.15	0.07	0.07	0.0	0.27
MSTRG.3073.1	2	4	4	30	14	19	7	11	6	16	5	8	9	10	15	3	9	10	13	9	19	37	18	24	7	2	3	7	23	8	12	11	16	4	9	13	0.01	0.02	0.02	0.15	0.1	0.13	0.05	0.08	0.04	0.09	0.03	0.06	0.05
MSTRG.3073.3	0	0	1	10	3	1	0	0	1	0	1	2	0	1	4	0	0	0	1	0	2	0	0	4	1	2	0	1	4	2	0	1	0	1	1	0	0.0	0.0	0.08	0.92	0.43	0.11	0.0	0.0	0.08	0.0	0.08	0.24	0.04
MSTRG.30735.2	2	0	2	2	2	0	0	1	2	1	3	1	3	2	0	2	5	0	6	6	5	1	5	4	3	2	3	7	8	2	5	1	3	7	8	7	0.05	0.0	0.05	0.05	0.08	0.0	0.0	0.04	0.07	0.03	0.1	0.04	0.09
MSTRG.3076.1	6	2	7	40	16	21	10	4	11	8	13	14	3	8	4	14	6	5	23	22	14	9	24	13	6	8	7	10	10	12	21	12	24	8	5	7	0.04	0.01	0.05	0.29	0.18	0.2	0.09	0.05	0.1	0.06	0.11	0.15	0.03
MSTRG.3079.1	11	4	4	54	44	45	21	20	19	16	19	10	12	20	6	6	18	10	49	31	43	43	25	28	11	17	6	5	19	19	31	18	37	13	13	17	0.02	0.01	0.01	0.11	0.13	0.12	0.05	0.05	0.05	0.04	0.04	0.03	0.03
MSTRG.3089.1	0	0	0	0	0	0	0	0	0	0	0	0	0	0	0	0	0	0	0	0	0	0	0	0	0	0	0	0	1	0	0	0	0	0	0	0	0.0	0.0	0.0	0.0	0.0	0.0	0.0	0.0	0.0	0.0	0.0	0.0	0.0
MSTRG.30931.1	67	70	106	250	200	187	126	143	127	155	99	341	76	72	70	68	108	126	210	226	222	229	119	205	90	121	88	136	150	147	166	181	219	133	105	93	0.57	0.59	0.96	2.24	2.63	2.28	1.47	1.81	1.47	1.59	1.07	4.45	0.78
MSTRG.30934.1	0	5	0	2	0	0	0	0	3	0	0	0	0	0	0	0	2	2	0	0	3	1	0	0	0	7	5	3	0	0	4	0	3	1	0	0	0.0	0.05	0.0	0.02	0.0	0.0	0.0	0.0	0.04	0.0	0.0	0.0	0.0
MSTRG.30934.3	10	10	7	21	7	11	12	8	9	5	4	2	4	5	16	2	6	7	7	9	7	13	11	5	5	6	3	6	4	7	7	5	16	4	4	4	0.14	0.13	0.11	0.31	0.16	0.22	0.23	0.16	0.18	0.09	0.07	0.03	0.07
MSTRG.30952.1	18	14	21	40	44	47	47	35	14	38	38	20	19	19	11	7	20	15	51	38	35	44	20	49	17	15	20	44	34	31	100	59	72	27	14	21	0.18	0.14	0.22	0.43	0.69	0.67	0.65	0.52	0.19	0.46	0.49	0.3	0.23
MSTRG.30971.1	110	141	179	476	369	364	368	287	253	270	269	225	163	318	109	128	181	171	415	344	389	384	223	304	207	244	172	205	240	276	416	355	428	175	195	230	44.96	56.92	71.1	156.08	196.4	178.44	175.93	152.63	123.86	123.12	138.31	149.83	75.69
MSTRG.30987.1	0	1	2	2	3	6	1	0	1	5	1	2	0	0	2	1	1	4	14	8	7	3	8	8	0	3	5	0	0	7	4	5	5	0	1	8	0.0	0.06	0.13	0.13	0.22	0.47	0.07	0.0	0.07	0.36	0.1	0.17	0.0
MSTRG.30988.2	8	3	3	36	24	24	33	22	10	33	11	15	9	11	10	8	23	15	38	32	20	35	19	32	17	16	23	13	11	15	13	30	48	12	15	24	0.21	0.08	0.09	1.0	0.98	0.92	1.19	0.85	0.38	1.06	0.36	0.63	0.28
MSTRG.30991.1	0	0	0	0	0	0	0	0	0	0	0	0	0	0	0	0	0	0	0	0	0	0	0	2	0	0	0	0	0	1	0	0	0	0	0	0	0.0	0.0	0.0	0.0	0.0	0.0	0.0	0.0	0.0	0.0	0.0	0.0	0.0
MSTRG.30991.2	0	0	0	0	1	0	0	0	1	0	0	0	0	0	1	0	0	0	0	0	0	0	0	0	0	0	0	0	0	0	0	0	0	1	0	0	0.0	0.0	0.0	0.0	0.14	0.0	0.0	0.0	0.12	0.0	0.0	0.0	0.0
MSTRG.30993.2	0	10	17	111	151	101	40	49	27	11	0	18	12	0	0	0	0	22	0	11	0	32	0	44	0	0	8	40	20	57	26	10	25	0	21	0	0.0	0.06	0.11	0.7	1.39	0.87	0.33	0.44	0.22	0.08	0.0	0.17	0.09
MSTRG.30993.3	5	0	0	0	0	0	0	0	0	0	1	0	0	9	16	6	3	0	7	0	6	0	41	0	16	25	0	0	0	0	0	0	0	7	0	0	0.03	0.0	0.0	0.0	0.0	0.0	0.0	0.0	0.0	0.0	0.01	0.0	0.0
MSTRG.30993.5	0	0	0	0	8	0	1	9	13	0	0	0	3	0	0	5	7	0	18	1	9	2	0	7	20	6	5	3	11	0	0	7	4	2	0	9	0.0	0.0	0.0	0.0	0.1	0.0	0.01	0.11	0.16	0.0	0.0	0.0	0.04
MSTRG.3104.1	0	0	0	1	0	1	2	1	0	3	0	0	2	1	0	1	0	0	2	3	0	2	0	1	3	1	1	1	1	2	1	0	0	1	1	1	0.0	0.0	0.0	0.13	0.0	0.18	0.36	0.19	0.0	0.49	0.0	0.0	0.32
MSTRG.31040.1	0	0	0	1	0	0	0	0	0	0	0	2	1	0	1	0	1	0	0	1	0	0	1	3	0	1	1	4	1	1	0	0	0	4	0	2	0.0	0.0	0.0	0.05	0.0	0.0	0.0	0.0	0.0	0.0	0.0	0.15	0.06
MSTRG.31049.1	0	1	0	0	0	0	1	0	1	0	0	0	0	2	0	0	0	0	0	0	0	1	0	0	0	1	0	0	0	0	0	0	1	0	0	0	0.0	0.07	0.0	0.0	0.0	0.0	0.1	0.0	0.1	0.0	0.0	0.0	0.0
MSTRG.3105.1	0	0	1	3	4	0	0	1	1	0	0	2	0	1	3	0	0	9	0	2	3	0	2	3	0	1	0	0	1	5	3	0	3	1	2	3	0.0	0.0	0.01	0.02	0.04	0.0	0.0	0.01	0.01	0.0	0.0	0.02	0.0
MSTRG.3109.1	0	0	0	0	0	0	2	3	0	0	0	0	0	0	0	1	2	0	0	0	1	0	0	0	0	0	0	0	0	0	0	0	0	0	0	2	0.0	0.0	0.0	0.0	0.0	0.0	0.03	0.05	0.0	0.0	0.0	0.0	0.0
MSTRG.31105.1	0	0	0	0	0	0	0	0	0	0	0	0	0	0	0	0	0	1	0	0	0	0	0	0	0	0	0	0	0	0	0	0	0	0	0	0	0.0	0.0	0.0	0.0	0.0	0.0	0.0	0.0	0.0	0.0	0.0	0.0	0.0
MSTRG.31129.3	0	0	4	17	5	10	7	4	8	5	11	5	2	5	8	3	3	12	5	2	8	3	3	11	8	8	3	1	9	9	11	3	13	7	5	6	0.0	0.0	0.02	0.09	0.04	0.07	0.05	0.03	0.05	0.03	0.07	0.04	0.01
MSTRG.31129.4	0	0	1	34	15	37	14	31	13	2	15	1	11	13	11	11	35	18	1	7	8	24	26	27	19	9	3	43	42	15	0	0	0	14	13	14	0.0	0.0	0.03	0.79	0.51	1.15	0.41	1.01	0.4	0.05	0.42	0.05	0.29
MSTRG.31129.5	108	136	195	654	457	547	436	341	270	339	266	291	204	165	109	148	241	287	573	503	538	529	339	566	293	262	180	377	282	375	446	409	522	278	219	210	0.28	0.35	0.53	1.8	1.83	2.04	1.55	1.32	0.95	1.06	0.88	1.16	0.64
MSTRG.31129.6	0	0	0	1	0	6	0	0	2	1	1	0	0	0	1	0	1	0	0	0	4	1	0	0	0	0	0	0	0	1	0	1	0	0	0	0	0.0	0.0	0.0	0.01	0.0	0.06	0.0	0.0	0.02	0.01	0.01	0.0	0.0
MSTRG.31136.1	0	0	2	9	4	8	7	2	0	9	6	3	4	2	2	0	2	1	15	8	9	12	7	10	0	5	0	2	5	0	7	9	9	4	1	3	0.0	0.0	0.9	3.4	2.49	4.28	3.53	1.49	0.0	4.72	3.51	2.45	2.1
MSTRG.31137.1	6	0	11	52	19	14	20	14	13	17	10	4	6	6	12	0	6	14	29	30	31	13	17	18	17	14	9	16	11	11	25	12	33	13	8	9	0.02	0.0	0.04	0.2	0.11	0.07	0.1	0.08	0.06	0.07	0.05	0.02	0.03
MSTRG.31137.2	0	2	0	0	0	0	0	0	0	0	0	0	0	0	0	0	0	0	0	0	0	0	0	0	0	0	0	0	0	0	0	0	0	0	0	0	0.0	0.01	0.0	0.0	0.0	0.0	0.0	0.0	0.0	0.0	0.0	0.0	0.0
MSTRG.31139.1	0	0	0	3	0	0	0	0	0	0	0	0	0	0	0	0	0	0	0	0	0	0	0	0	0	0	0	0	2	0	0	0	0	0	0	0	0.0	0.0	0.0	0.07	0.0	0.0	0.0	0.0	0.0	0.0	0.0	0.0	0.0
MSTRG.31139.2	0	0	0	0	0	0	0	0	0	0	0	0	0	0	0	0	0	0	0	0	0	0	0	0	0	0	0	0	0	0	0	0	0	0	0	0	0.0	0.0	0.0	0.0	0.0	0.0	0.0	0.0	0.0	0.0	0.0	0.0	0.0
MSTRG.31139.3	7	0	5	0	0	0	0	0	0	2	2	1	0	0	0	0	0	0	0	2	5	1	0	0	0	0	0	1	0	0	0	1	0	0	0	0	0.46	0.0	0.34	0.0	0.0	0.0	0.0	0.0	0.0	0.15	0.17	0.1	0.0
MSTRG.31139.4	0	5	0	0	2	0	0	0	0	0	0	0	0	0	0	0	0	0	1	0	0	0	0	0	0	0	0	0	0	0	0	0	0	0	0	0	0.0	0.24	0.0	0.0	0.15	0.0	0.0	0.0	0.0	0.0	0.0	0.0	0.0
MSTRG.3118.1	1	0	0	0	0	0	0	0	0	0	1	0	1	0	0	0	0	0	0	0	0	0	0	0	1	0	0	0	0	0	0	0	0	0	0	0	0.18	0.0	0.0	0.0	0.0	0.0	0.0	0.0	0.06	0.0	0.22	0.0	0.2
MSTRG.31220.1	0	1	3	0	0	0	0	0	0	0	0	0	0	0	0	0	0	0	0	2	1	0	0	0	0	0	0	0	0	0	0	0	0	0	0	0	0.0	0.08	0.25	0.0	0.0	0.0	0.0	0.0	0.0	0.0	0.0	0.0	0.0
MSTRG.31229.1	0	0	0	0	1	0	0	0	0	0	0	0	0	1	0	0	0	0	0	0	0	0	0	0	0	0	0	0	0	0	0	0	0	0	0	0	0.0	0.0	0.0	0.0	0.11	0.0	0.0	0.0	0.0	0.0	0.0	0.0	0.0
MSTRG.31244.1	0	0	0	0	1	1	0	0	0	0	0	0	0	0	1	0	0	0	0	0	0	1	0	1	0	0	0	1	0	0	0	0	0	0	0	0	0.0	0.0	0.0	0.0	0.77	0.71	0.0	0.0	0.0	0.0	0.0	0.0	0.0
MSTRG.31262.1	0	0	0	0	0	0	0	0	0	0	0	1	0	2	1	0	0	0	2	1	1	0	0	0	1	0	0	0	0	0	0	0	0	0	2	0	0.0	0.0	0.0	0.0	0.0	0.0	0.0	0.0	0.0	0.0	0.0	0.03	0.0
MSTRG.31264.4	1	0	0	1	1	0	5	8	17	0	0	0	0	0	0	1	4	1	0	1	0	1	0	0	7	12	15	1	0	0	0	0	1	5	7	5	0.08	0.0	0.0	0.08	0.11	0.0	0.55	0.84	1.75	0.0	0.0	0.0	0.0
MSTRG.3130.1	0	0	0	0	0	0	0	0	2	0	0	0	1	1	1	0	2	0	0	0	0	0	1	0	0	1	0	0	2	0	0	0	0	0	0	0	0.0	0.0	0.0	0.0	0.0	0.0	0.0	0.0	0.55	0.0	0.0	0.0	0.25
MSTRG.31310.1	34	37	53	156	125	128	88	55	65	112	97	70	36	45	39	31	45	58	107	94	104	125	70	107	42	56	38	71	68	78	133	73	117	34	39	42	0.41	0.43	0.67	1.95	2.3	2.18	1.43	0.97	1.05	1.61	1.48	1.29	0.51
MSTRG.31315.1	4	0	5	3	2	8	6	4	3	2	5	4	6	2	3	4	2	2	8	5	5	5	1	6	4	5	0	0	5	0	5	0	3	4	0	1	0.26	0.0	0.33	0.19	0.2	0.72	0.53	0.36	0.26	0.16	0.4	0.4	0.45
MSTRG.31316.1	27	28	16	37	12	19	43	33	49	42	50	10	23	17	4	31	43	21	66	45	49	35	28	44	14	18	7	11	20	20	44	55	49	13	14	17	0.1	0.1	0.06	0.15	0.07	0.1	0.22	0.18	0.25	0.19	0.24	0.06	0.1
MSTRG.3132.1	4	0	0	6	1	0	1	1	3	0	0	0	0	1	0	0	3	0	4	1	0	0	0	1	1	2	2	0	2	1	2	1	3	0	0	0	0.1	0.0	0.0	0.14	0.04	0.0	0.04	0.04	0.1	0.0	0.0	0.0	0.0
MSTRG.31372.3	1	1	0	6	8	5	13	0	13	3	1	6	3	0	2	5	12	1	4	4	3	2	0	4	6	2	0	5	6	4	5	1	2	8	5	3	0.04	0.04	0.0	0.24	0.48	0.28	0.69	0.0	0.69	0.14	0.05	0.37	0.14
MSTRG.31383.3	1	3	6	706	583	820	9	19	16	1	9	4	1272	1449	1439	14	8	36	1	17	5	789	757	321	69	3	2	348	276	374	0	2	3	11	8	2	0.12	0.32	0.7	78.41	98.41	128.26	1.35	3.18	2.46	0.17	1.29	0.75	175.87
MSTRG.31476.2	2	6	16	26	34	16	9	16	9	19	8	12	6	6	7	8	5	9	27	21	26	13	13	24	9	30	32	12	15	31	39	18	26	23	22	24	0.02	0.06	0.17	0.28	0.53	0.24	0.13	0.25	0.13	0.23	0.1	0.19	0.07
MSTRG.31477.1	8	20	30	109	74	76	79	74	35	80	54	39	26	27	11	14	31	53	82	74	111	87	61	101	46	49	37	54	42	70	89	65	91	63	35	68	3.73	9.08	13.13	39.28	43.61	40.91	41.77	43.75	19.0	40.4	30.69	29.16	13.37
MSTRG.3156.1	0	0	0	0	1	0	1	0	1	0	3	0	0	0	0	0	2	0	1	2	0	0	0	0	1	0	0	0	0	1	0	2	3	0	0	0	0.0	0.0	0.0	0.0	0.03	0.0	0.03	0.0	0.03	0.0	0.08	0.0	0.0
MSTRG.31572.1	3	2	0	5	8	0	0	0	2	2	5	3	0	0	0	2	15	1	7	5	1	1	1	0	0	0	2	0	2	2	0	4	0	1	3	1	0.08	0.05	0.0	0.14	0.33	0.0	0.0	0.0	0.08	0.05	0.18	0.12	0.0
MSTRG.31652.3	5	3	12	40	29	14	12	9	10	10	16	6	6	11	16	2	14	8	9	25	23	24	20	15	20	8	7	14	17	10	23	19	27	17	7	16	0.04	0.02	0.09	0.3	0.32	0.14	0.12	0.09	0.1	0.09	0.15	0.07	0.05
MSTRG.31697.1	0	0	4	0	0	0	0	0	0	0	0	0	0	0	0	0	0	0	1	0	0	0	0	0	0	0	0	0	0	0	0	0	0	0	0	0	0.0	0.0	0.33	0.0	0.0	0.0	0.0	0.0	0.0	0.0	0.0	0.0	0.0
MSTRG.31703.1	0	0	0	3	0	0	0	0	0	0	0	0	0	0	0	0	0	0	1	0	0	0	0	0	0	0	0	0	1	0	0	0	0	0	0	0	0.0	0.0	0.0	0.17	0.0	0.0	0.0	0.0	0.0	0.0	0.0	0.0	0.0
MSTRG.31704.1	133	116	202	674	453	521	525	431	331	468	353	315	189	162	170	166	244	281	700	760	694	628	437	609	395	366	198	403	479	552	473	418	618	334	245	299	75.71	65.19	110.92	294.03	329.06	347.17	339.29	312.76	220.15	293.72	252.74	294.73	122.06
MSTRG.31708.4	0	0	0	0	3	0	1	1	4	0	0	1	2	2	6	3	5	6	0	0	1	4	4	4	0	14	3	0	5	0	2	0	2	3	10	8	0.0	0.0	0.0	0.0	0.06	0.0	0.02	0.02	0.08	0.0	0.0	0.02	0.03
MSTRG.31717.1	18	27	38	109	64	99	22	26	29	30	24	16	11	9	23	16	6	86	32	33	29	59	67	80	27	22	17	63	63	83	47	36	66	26	21	14	0.07	0.1	0.16	0.45	0.38	0.55	0.12	0.15	0.15	0.14	0.12	0.09	0.05
MSTRG.31753.1	0	0	0	0	0	0	1	0	0	0	0	0	0	0	0	0	0	0	0	0	0	0	0	0	0	0	1	1	0	0	0	0	0	0	0	2	0.0	0.0	0.0	0.0	0.0	0.0	0.1	0.0	0.0	0.0	0.0	0.0	0.0
MSTRG.31755.1	0	0	0	0	0	1	0	0	0	0	0	0	0	0	0	0	0	0	0	0	0	0	0	0	0	0	0	0	0	0	0	0	0	0	0	0	0.0	0.0	0.0	0.0	0.0	0.1	0.0	0.0	0.0	0.0	0.0	0.0	0.0
MSTRG.31764.1	38	66	61	163	85	122	79	60	43	58	71	42	38	92	40	42	58	51	104	97	76	92	79	93	52	47	37	60	60	62	84	76	94	45	45	58	0.12	0.21	0.2	0.54	0.41	0.55	0.34	0.28	0.18	0.22	0.29	0.2	0.14
MSTRG.31783.1	0	0	0	0	0	0	0	0	0	0	0	0	0	0	0	0	0	0	0	0	1	0	0	0	0	0	0	0	0	0	1	0	0	0	0	0	0.0	0.0	0.0	0.0	0.0	0.0	0.0	0.0	0.0	0.0	0.0	0.0	0.0
MSTRG.31795.2	87	56	62	218	287	321	62	87	73	200	202	100	82	116	88	55	51	101	101	142	193	110	93	121	33	72	31	84	104	129	285	185	274	66	36	61	4.04	2.53	2.93	10.06	19.65	20.4	3.78	5.78	4.46	10.9	11.74	7.11	4.46
MSTRG.31809.1	0	0	0	0	0	1	0	0	0	0	0	0	3	0	1	0	0	0	0	0	0	0	0	2	0	0	1	0	0	0	1	0	0	0	1	0	0.0	0.0	0.0	0.0	0.0	0.2	0.0	0.0	0.0	0.0	0.0	0.0	0.54
MSTRG.31810.1	0	0	1	1	5	2	0	0	0	0	0	0	0	2	2	0	0	0	4	0	4	2	1	6	0	1	0	0	2	0	1	1	0	1	1	0	0.0	0.0	0.11	0.1	0.79	0.29	0.0	0.0	0.0	0.0	0.0	0.0	0.0
MSTRG.31811.1	0	2	4	8	39	12	1	5	3	3	0	2	4	2	1	0	0	1	42	7	27	11	7	14	1	1	1	1	1	14	7	1	5	0	2	2	0.0	0.02	0.04	0.09	0.64	0.18	0.01	0.08	0.04	0.04	0.0	0.03	0.05
MSTRG.31820.1	0	2	0	2	0	0	0	0	0	0	0	0	0	0	0	0	0	0	0	0	0	0	0	1	0	0	0	1	0	0	0	1	2	0	0	0	0.0	0.02	0.0	0.02	0.0	0.0	0.0	0.0	0.0	0.0	0.0	0.0	0.0
MSTRG.31827.5	9	12	22	59	30	43	144	152	186	21	27	6	15	13	23	58	101	77	40	27	20	33	15	33	82	56	66	20	16	20	25	27	36	112	117	104	0.01	0.01	0.02	0.05	0.04	0.05	0.16	0.19	0.21	0.02	0.03	0.01	0.01
MSTRG.31836.1	0	0	2	0	0	0	0	1	4	0	0	0	0	0	0	1	0	0	0	0	1	0	0	0	0	0	0	0	0	0	0	0	0	1	0	2	0.0	0.0	0.11	0.0	0.0	0.0	0.0	0.06	0.29	0.0	0.0	0.0	0.0
MSTRG.31836.2	0	0	0	0	0	0	0	5	5	0	0	0	0	0	0	0	0	0	0	0	0	0	0	0	0	0	0	0	0	0	1	0	0	0	0	0	0.0	0.0	0.0	0.0	0.0	0.0	0.0	0.25	0.22	0.0	0.0	0.0	0.0
MSTRG.31856.1	0	0	0	0	0	0	6	5	11	0	0	0	0	0	0	6	4	18	0	0	0	0	0	0	30	32	16	0	0	0	0	0	1	14	15	35	0.0	0.0	0.0	0.0	0.0	0.0	0.88	0.8	1.62	0.0	0.0	0.0	0.0
MSTRG.31857.1	0	0	0	0	0	0	78	42	75	0	0	0	0	0	0	95	38	197	0	0	1	2	1	0	97	237	117	0	0	1	0	0	0	144	114	146	0.0	0.0	0.0	0.0	0.0	0.0	68.81	41.94	68.62	0.0	0.0	0.0	0.0
MSTRG.31876.3	161	104	139	195	168	171	478	621	318	740	867	265	310	79	47	336	271	138	197	187	301	137	80	165	79	101	84	73	100	75	323	267	206	91	89	90	1.52	0.96	1.37	1.91	2.41	2.28	6.1	8.61	4.04	8.32	10.32	3.8	3.47
MSTRG.31878.1	442	375	646	1281	1674	1923	1127	1218	886	1475	1389	1029	760	564	291	424	560	604	923	762	833	935	574	1037	312	360	241	788	798	743	1148	818	965	335	391	320	2.46	2.06	3.78	7.47	14.27	15.22	8.52	10.0	6.66	9.82	9.78	8.73	5.05
MSTRG.31892.2	0	0	0	0	0	0	0	0	0	0	0	0	1	0	0	0	0	0	0	0	0	0	0	0	0	0	0	0	0	0	0	0	0	0	0	0	0.0	0.0	0.0	0.0	0.0	0.0	0.0	0.0	0.0	0.0	0.0	0.0	0.05
MSTRG.31894.1	45	42	37	86	94	93	15	34	39	35	35	29	55	63	49	29	28	29	67	41	49	27	37	30	14	26	22	36	27	34	35	24	38	21	14	11	18.2	16.69	14.73	28.02	49.83	45.19	6.93	18.19	18.72	15.76	17.63	19.29	25.12
MSTRG.31895.4	0	0	0	22	14	8	5	9	15	8	5	3	3	4	6	3	0	12	2	6	7	22	6	17	13	7	7	11	3	5	7	4	7	8	0	9	0.0	0.0	0.0	6.53	6.91	3.75	2.12	4.43	6.64	3.36	2.09	1.89	1.08
MSTRG.31897.1	7	13	7	9	11	8	2	9	7	3	2	4	2	3	2	1	0	0	12	12	2	8	3	7	6	5	2	2	3	1	5	13	3	10	8	12	0.08	0.14	0.08	0.1	0.18	0.12	0.03	0.14	0.1	0.04	0.03	0.07	0.03
MSTRG.31918.1	0	0	0	0	0	0	0	0	0	0	0	0	0	0	0	0	0	0	0	0	0	0	0	3	0	0	0	0	0	0	0	0	0	0	0	0	0.0	0.0	0.0	0.0	0.0	0.0	0.0	0.0	0.0	0.0	0.0	0.0	0.0
MSTRG.31931.1	0	0	0	0	0	0	1	0	1	0	2	0	0	0	2	2	1	0	3	2	1	1	1	0	5	6	5	2	0	1	0	0	0	5	1	8	0.0	0.0	0.0	0.0	0.0	0.0	0.03	0.0	0.03	0.0	0.05	0.0	0.0
MSTRG.31934.1	0	0	0	0	0	6	0	1	0	0	0	0	0	0	0	0	1	1	0	0	0	0	0	1	0	0	0	3	0	3	0	0	0	0	0	1	0.0	0.0	0.0	0.0	0.0	0.14	0.0	0.01	0.0	0.0	0.0	0.0	0.0
MSTRG.31934.2	0	0	0	0	0	0	0	0	0	0	0	0	2	0	6	0	0	0	0	0	0	3	1	0	0	0	0	0	1	0	0	0	0	0	0	0	0.0	0.0	0.0	0.0	0.0	0.0	0.0	0.01	0.0	0.0	0.0	0.0	0.05
MSTRG.31942.1	4	6	6	15	17	18	5	14	8	6	9	16	1	7	6	5	8	17	15	13	12	18	26	13	48	29	15	6	3	7	21	4	13	10	5	7	1.91	2.81	2.9	5.6	10.42	10.14	2.74	8.72	4.5	3.16	5.37	12.41	0.54
MSTRG.31953.2	1	0	8	21	15	15	1	5	2	1	2	1	7	12	10	3	2	5	2	7	9	3	6	3	0	3	3	9	5	7	3	3	6	9	10	7	0.0	0.0	0.04	0.11	0.11	0.1	0.01	0.04	0.01	0.01	0.01	0.01	0.04
MSTRG.31953.3	4	1	0	19	10	12	8	5	4	7	7	1	2	4	6	1	0	7	7	2	5	11	7	8	5	5	2	8	3	3	9	8	9	7	6	1	0.01	0.0	0.0	0.03	0.02	0.02	0.01	0.01	0.01	0.01	0.01	0.0	0.0
MSTRG.31954.1	0	0	0	1	2	0	1	0	1	0	1	1	0	0	0	0	1	2	0	0	0	1	0	0	1	0	0	0	1	7	2	0	2	0	1	0	0.0	0.0	0.0	0.02	0.05	0.0	0.02	0.0	0.02	0.0	0.02	0.03	0.0
MSTRG.31957.2	10	6	2	7	8	11	5	0	9	8	4	1	1	10	0	4	3	1	14	10	4	7	5	3	1	3	2	6	4	3	8	4	4	2	1	1	0.05	0.03	0.01	0.04	0.06	0.08	0.04	0.0	0.06	0.05	0.03	0.01	0.01
MSTRG.31995.1	1	0	1	16	3	4	5	0	6	3	2	1	2	1	0	8	40	6	7	6	5	1	2	3	3	8	1	0	2	1	6	3	6	6	2	5	0.0	0.0	0.0	0.05	0.01	0.02	0.02	0.0	0.02	0.01	0.01	0.0	0.01
MSTRG.32019.1	1	4	0	5	1	1	0	0	0	0	0	0	4	0	7	0	0	0	1	3	0	0	0	10	1	0	1	1	0	2	2	2	1	1	0	2	0.0	0.01	0.0	0.02	0.01	0.01	0.0	0.0	0.0	0.0	0.0	0.0	0.02
MSTRG.32074.1	0	0	0	0	1	0	0	0	0	0	0	0	1	0	0	0	0	0	0	0	0	0	0	0	0	0	0	0	0	0	0	0	0	0	0	0	0.0	0.0	0.0	0.0	0.07	0.0	0.0	0.0	0.0	0.0	0.0	0.0	0.06
MSTRG.32083.1	0	1	0	0	0	0	0	0	0	0	0	0	0	0	0	0	0	0	0	0	3	0	0	0	0	0	0	0	2	1	0	0	2	0	0	0	0.0	0.39	0.0	0.0	0.0	0.0	0.0	0.0	0.0	0.0	0.0	0.0	0.0
MSTRG.32085.1	2	2	1	14	8	5	6	11	4	17	6	2	2	5	2	1	1	1	6	8	10	13	3	9	0	0	2	1	9	2	4	6	5	0	5	7	0.01	0.01	0.01	0.08	0.06	0.04	0.05	0.09	0.03	0.11	0.04	0.02	0.01
MSTRG.3209.1	13	17	25	104	78	64	86	37	36	41	37	38	24	23	10	21	32	27	88	94	69	69	49	88	45	50	28	65	61	56	62	63	77	31	30	49	4.8	6.16	9.29	31.54	38.1	28.69	37.87	18.2	16.08	17.09	17.17	23.2	9.98
MSTRG.3209.2	43	38	53	231	135	176	85	94	81	86	89	69	45	45	59	38	57	84	162	154	135	157	136	147	76	74	61	103	120	145	138	123	159	67	54	55	0.3	0.26	0.39	1.7	1.45	1.75	0.81	0.97	0.77	0.73	0.79	0.74	0.38
MSTRG.32098.2	34	40	56	258	165	171	149	105	98	94	101	71	52	57	46	61	75	87	176	198	171	219	146	197	120	112	82	110	116	129	154	128	188	92	72	101	0.22	0.25	0.38	1.75	1.64	1.58	1.32	1.0	0.86	0.73	0.83	0.71	0.41
MSTRG.32163.1	0	0	0	0	0	0	0	0	0	0	0	0	0	2	0	0	0	0	0	0	0	0	0	0	0	0	0	0	0	0	0	0	0	0	0	0	0.0	0.0	0.0	0.0	0.0	0.0	0.0	0.0	0.0	0.0	0.0	0.0	0.0
MSTRG.32209.1	0	0	0	0	0	0	0	0	0	1	0	0	0	0	0	0	0	0	2	1	0	0	0	0	0	0	0	0	0	0	0	0	1	0	1	0	0.0	0.0	0.0	0.0	0.0	0.0	0.0	0.0	0.0	0.06	0.0	0.0	0.0
MSTRG.32215.1	2	3	7	11	2	6	7	10	6	7	9	1	1	0	1	4	11	4	12	9	4	5	4	9	3	4	0	2	0	2	2	4	7	1	4	1	0.08	0.11	0.27	0.43	0.14	0.33	0.37	0.55	0.3	0.3	0.43	0.06	0.05
MSTRG.32216.2	0	0	1	16	11	0	1	3	0	2	2	0	6	3	1	1	6	6	2	10	0	9	3	4	1	3	2	8	3	10	0	0	5	0	2	3	0.0	0.0	0.01	0.19	0.2	0.0	0.02	0.05	0.0	0.03	0.04	0.0	0.08
MSTRG.32225.1	1	0	0	2	2	4	1	0	0	1	3	0	0	0	1	0	1	1	2	1	6	3	2	2	0	2	0	1	1	1	0	1	2	1	3	2	0.13	0.0	0.0	0.22	0.32	0.67	0.23	0.0	0.0	0.08	0.44	0.0	0.0
MSTRG.32225.2	1	0	0	2	2	4	1	0	0	1	3	0	0	0	1	0	1	1	2	1	6	3	2	2	0	2	0	1	1	1	0	1	2	1	3	2	0.13	0.0	0.0	0.22	0.32	0.67	0.23	0.0	0.0	0.07	0.44	0.0	0.0
MSTRG.32236.1	0	0	2	1	5	2	2	3	5	2	9	0	1	6	0	6	33	12	0	1	2	3	0	0	1	4	1	0	0	2	1	2	4	1	1	2	0.0	0.0	0.01	0.01	0.04	0.01	0.01	0.02	0.04	0.01	0.06	0.0	0.01
MSTRG.32238.1	33	16	11	29	20	21	5	9	4	18	33	19	5	5	14	7	8	1	21	28	32	9	10	20	2	2	4	5	9	9	15	11	44	3	3	1	0.13	0.06	0.05	0.12	0.12	0.12	0.03	0.05	0.02	0.08	0.16	0.11	0.02
MSTRG.32258.1	0	0	0	0	0	0	0	0	0	0	0	0	0	0	0	0	0	0	0	0	1	0	0	0	0	0	2	0	0	0	0	0	1	1	0	0	0.0	0.0	0.0	0.0	0.0	0.0	0.0	0.0	0.0	0.0	0.0	0.0	0.0
MSTRG.32259.1	4	8	3	3	0	1	1	0	0	4	3	0	1	0	0	0	0	0	5	12	11	3	2	3	0	2	0	3	0	0	2	4	13	0	2	1	0.04	0.08	0.03	0.03	0.0	0.01	0.01	0.0	0.0	0.05	0.04	0.0	0.01
MSTRG.3226.5	11	20	35	121	115	112	74	52	71	77	96	79	39	201	25	23	71	52	140	109	100	64	68	92	56	48	29	61	79	67	129	112	132	27	37	38	0.12	0.21	0.39	1.34	1.86	1.69	1.06	0.82	1.02	0.98	1.3	1.29	0.49
MSTRG.3229.1	156	166	268	880	795	699	626	399	401	475	601	384	300	474	253	250	399	406	700	615	655	568	440	576	298	351	256	378	478	556	706	610	767	322	280	361	0.25	0.26	0.45	1.48	1.95	1.59	1.36	0.94	0.87	0.91	1.21	0.93	0.57
MSTRG.32315.1	152	127	221	232	150	201	125	96	128	98	63	105	74	87	132	115	119	136	277	195	153	218	222	180	263	282	256	173	135	179	163	121	193	254	243	354	1.04	0.86	1.59	1.66	1.57	1.96	1.16	0.96	1.18	0.8	0.55	1.1	0.61
MSTRG.32329.1	1	2	0	5	1	2	0	0	3	1	0	0	0	2	2	0	3	1	3	0	1	1	2	0	0	0	0	0	0	0	0	4	4	0	1	1	0.02	0.03	0.0	0.08	0.02	0.04	0.0	0.0	0.06	0.02	0.0	0.0	0.0
MSTRG.32341.1	3	2	9	32	39	37	28	14	13	10	3	9	4	10	3	3	9	25	8	18	17	32	8	30	7	11	10	5	14	15	12	22	34	10	14	3	0.15	0.09	0.39	1.41	2.58	2.21	1.63	0.87	0.76	0.51	0.14	0.62	0.19
MSTRG.32341.2	3	0	13	15	3	1	0	8	0	35	23	4	6	2	0	2	0	0	27	15	18	1	10	4	3	0	0	15	0	12	11	5	30	7	0	6	0.18	0.0	0.94	1.02	0.35	0.09	0.0	0.83	0.0	2.95	2.03	0.43	0.51
MSTRG.32357.1	2	6	3	1	0	1	11	14	10	52	5	4	6	3	0	7	6	7	24	35	19	16	6	9	3	16	15	2	0	6	3	9	31	6	10	17	0.03	0.09	0.05	0.02	0.0	0.02	0.22	0.31	0.2	0.92	0.09	0.09	0.11
MSTRG.32366.1	6	14	14	59	50	49	48	16	21	23	22	11	19	25	19	14	14	22	42	40	19	44	24	34	24	29	15	24	34	30	42	35	41	20	15	20	0.04	0.09	0.09	0.38	0.47	0.43	0.41	0.15	0.17	0.17	0.18	0.11	0.14
MSTRG.3240.1	4	3	2	3	2	0	0	0	0	0	1	0	3	0	0	0	0	0	5	1	2	2	0	1	1	2	1	0	3	0	0	0	8	3	0	2	0.15	0.11	0.08	0.11	0.11	0.0	0.0	0.0	0.0	0.0	0.05	0.0	0.13
MSTRG.32406.3	0	0	0	2	14	9	1	2	0	1	1	0	0	0	7	0	0	5	0	0	0	3	0	1	1	1	0	9	11	2	3	0	0	2	2	0	0.0	0.0	0.0	0.09	0.95	0.57	0.06	0.13	0.0	0.05	0.06	0.0	0.0
MSTRG.32407.1	2	2	1	3	8	0	8	7	10	4	3	0	0	0	2	7	3	8	11	25	9	5	4	2	5	13	5	3	3	2	4	5	8	2	5	6	0.2	0.2	0.1	0.29	1.16	0.0	1.04	1.0	1.31	0.47	0.38	0.0	0.0
MSTRG.32411.1	123	125	184	637	669	567	451	371	259	382	303	325	190	178	128	151	232	299	675	662	616	598	331	647	304	331	194	461	419	545	551	527	584	333	271	258	0.93	0.93	1.45	5.02	7.71	6.07	4.61	4.12	2.63	3.44	2.88	3.73	1.7
MSTRG.32422.1	4	1	5	26	13	19	6	4	1	2	1	2	36	24	55	0	1	3	8	6	8	50	35	18	4	2	2	31	28	31	4	9	6	0	8	7	0.3	0.07	0.38	1.86	1.39	1.89	0.58	0.42	0.1	0.17	0.09	0.23	3.1
MSTRG.32427.1	38	44	66	150	199	200	124	134	135	170	100	144	47	43	45	45	68	102	281	257	288	199	125	196	109	70	66	79	91	109	189	150	158	97	55	45	0.59	0.69	1.08	2.43	4.75	4.42	2.62	3.08	2.84	3.18	1.97	3.45	0.89
MSTRG.32439.1	0	0	0	4	3	4	0	0	2	2	0	0	2	1	0	0	1	0	2	2	3	0	1	1	1	2	1	0	0	4	1	5	2	1	1	2	0.0	0.0	0.0	0.09	0.09	0.12	0.0	0.0	0.07	0.05	0.0	0.0	0.06
MSTRG.32497.1	0	2	0	0	0	0	0	0	0	0	0	0	0	0	0	0	0	0	0	2	0	0	0	0	0	0	0	0	0	0	0	0	0	0	0	0	0.0	0.08	0.0	0.0	0.0	0.0	0.0	0.0	0.0	0.0	0.0	0.0	0.0
MSTRG.3252.2	0	0	1	0	0	0	0	0	0	0	1	1	0	0	5	1	0	0	0	2	0	2	0	0	0	0	2	0	0	0	0	1	0	0	0	0	0.0	0.0	0.11	0.0	0.0	0.0	0.0	0.0	0.0	0.0	0.12	0.16	0.0
MSTRG.32557.2	93	132	64	172	52	99	32	34	50	39	25	37	76	91	151	26	31	20	98	115	86	176	134	169	75	63	34	99	93	139	55	79	96	67	75	113	1.42	1.98	1.02	2.71	1.2	2.13	0.66	0.76	1.02	0.71	0.48	0.86	1.38
MSTRG.3259.2	4	0	0	30	19	21	4	4	7	5	9	3	59	10	9	11	4	40	4	0	0	51	86	151	32	13	20	241	225	206	3	12	16	66	41	33	0.34	0.0	0.0	2.44	2.36	2.37	0.48	0.54	0.83	0.46	0.97	0.37	5.88
MSTRG.3259.3	0	0	0	0	0	0	0	0	0	0	0	0	0	0	0	0	0	0	0	0	0	4	4	6	0	0	0	8	0	11	0	5	0	0	2	0	0.0	0.0	0.0	0.0	0.0	0.0	0.0	0.0	0.0	0.0	0.0	0.0	0.0
MSTRG.3259.4	0	1	8	17	23	48	7	6	3	1	0	2	31	33	15	1	13	19	1	0	3	138	41	148	11	17	2	209	134	129	1	3	7	21	16	44	0.0	0.33	2.65	4.78	10.21	19.86	2.7	2.46	1.06	0.54	0.0	1.21	11.97
MSTRG.32601.1	1	0	0	0	1	0	0	0	0	0	0	0	3	2	0	0	0	0	0	0	2	0	0	0	0	2	0	0	0	1	1	0	1	0	0	0	0.08	0.0	0.0	0.0	0.12	0.0	0.0	0.0	0.0	0.0	0.0	0.0	0.29
MSTRG.32625.1	68	47	81	343	216	226	238	211	124	153	108	120	91	69	83	66	126	131	246	292	242	306	206	266	154	153	116	150	182	223	177	148	248	146	99	146	28.67	19.4	33.38	115.53	118.4	113.92	117.07	115.63	62.4	71.89	57.07	82.57	43.51
MSTRG.32627.1	0	0	0	0	0	0	0	0	0	0	0	0	0	0	0	0	0	0	0	0	0	0	0	0	0	0	0	0	0	0	0	0	0	0	0	0	0.0	0.0	0.0	0.0	0.0	0.0	0.0	0.0	0.0	0.0	0.0	0.0	0.0
MSTRG.32627.2	0	0	1	0	0	0	0	0	0	0	0	0	0	0	0	0	0	0	0	0	0	0	0	0	0	0	0	0	0	0	0	0	0	0	0	0	0.0	0.0	0.03	0.0	0.0	0.0	0.0	0.0	0.0	0.0	0.0	0.0	0.0
MSTRG.3263.1	17	17	37	107	113	100	79	73	45	72	85	40	51	54	32	35	58	52	96	76	64	81	52	111	57	44	44	46	38	68	97	92	120	46	48	54	0.17	0.17	0.39	1.14	1.77	1.46	1.1	1.1	0.63	0.88	1.1	0.62	0.62
MSTRG.32687.3	2	0	0	106	4	2	11	14	0	5	3	2	358	410	70	3	133	120	1	2	0	13	53	27	5	10	9	0	77	0	0	0	3	0	6	4	0.29	0.0	0.0	13.91	0.81	0.4	1.91	2.78	0.0	0.77	0.54	0.45	59.11
MSTRG.32693.1	0	2	0	0	0	2	0	0	0	0	0	0	2	1	0	0	0	0	1	0	0	4	0	3	0	0	0	4	1	0	0	0	0	0	0	2	0.0	0.04	0.0	0.0	0.0	0.06	0.0	0.0	0.0	0.0	0.0	0.0	0.05
MSTRG.32705.1	3	6	6	8	2	3	4	2	2	4	4	3	2	3	8	0	1	0	6	15	10	7	4	4	1	1	1	1	2	10	0	5	3	2	3	5	0.06	0.12	0.13	0.17	0.06	0.09	0.11	0.06	0.05	0.1	0.1	0.09	0.05
MSTRG.32706.3	21	10	78	77	77	104	110	146	113	54	50	138	41	38	21	16	35	79	46	21	46	38	41	46	38	42	21	17	21	29	48	27	34	14	37	2	0.12	0.06	0.48	0.47	0.68	0.85	0.86	1.24	0.88	0.37	0.36	1.21	0.28
MSTRG.32715.1	211	235	369	898	905	721	654	511	401	624	610	569	231	158	209	211	260	460	1161	1006	966	740	641	896	419	544	389	543	570	757	1133	710	1027	425	366	226	11.38	12.5	20.49	47.98	71.94	53.12	46.46	39.56	28.46	39.62	41.42	47.3	14.65
MSTRG.32720.1	0	0	0	0	0	0	0	0	0	0	0	0	0	0	0	0	0	0	0	0	0	0	0	0	0	0	0	0	0	0	0	0	0	0	0	0	0.0	0.0	0.0	0.0	0.0	0.0	0.0	0.0	0.0	0.0	0.0	0.0	0.0
MSTRG.32720.2	0	0	0	0	0	0	0	3	0	0	0	0	0	0	0	0	0	0	0	0	1	1	0	0	0	0	0	0	0	0	0	1	0	0	0	0	0.0	0.0	0.0	0.0	0.0	0.0	0.0	0.02	0.0	0.0	0.0	0.0	0.0
MSTRG.32764.1	4	11	8	15	3	4	7	5	13	2	3	0	5	10	7	3	5	4	7	0	7	12	4	5	1	7	3	5	3	4	1	4	2	5	11	4	0.02	0.06	0.05	0.09	0.03	0.03	0.05	0.04	0.1	0.01	0.02	0.0	0.03
MSTRG.32769.1	0	0	1	0	0	0	0	0	0	0	0	0	0	0	0	0	0	0	0	0	0	0	0	0	0	0	0	0	0	0	0	0	0	0	0	0	0.0	0.0	0.21	0.0	0.0	0.0	0.0	0.0	0.0	0.0	0.0	0.0	0.0
MSTRG.32770.2	0	0	2	10	8	7	2	1	1	0	1	0	1	2	8	0	0	0	6	1	1	3	0	5	2	0	2	0	7	3	0	5	1	3	1	3	0.0	0.0	0.01	0.06	0.07	0.06	0.02	0.01	0.01	0.0	0.01	0.0	0.01
MSTRG.32776.1	0	0	0	0	0	0	0	0	0	0	0	2	0	0	0	0	0	0	0	0	2	0	0	0	0	0	0	0	0	0	0	0	1	0	0	0	0.0	0.0	0.0	0.0	0.0	0.0	0.0	0.0	0.0	0.0	0.0	0.17	0.0
MSTRG.32776.2	0	0	0	0	0	0	0	0	0	0	0	0	0	0	0	0	0	0	0	0	0	0	0	0	0	0	0	0	0	0	0	0	0	0	0	0	0.0	0.0	0.0	0.0	0.0	0.0	0.0	0.0	0.0	0.0	0.0	0.0	0.0
MSTRG.32821.1	7	14	23	81	58	68	37	41	27	31	53	15	7	23	7	7	27	25	69	43	39	71	27	53	8	12	3	31	26	27	51	30	76	27	14	8	4.73	8.98	14.11	39.25	46.85	50.49	26.97	33.03	20.36	21.63	43.04	16.39	5.2
MSTRG.3283.1	54	90	82	0	0	0	0	1	0	50	24	22	0	0	1	0	0	3	37	65	29	19	3	15	0	0	0	1	2	3	54	69	61	1	2	0	3.26	5.34	5.07	0.0	0.0	0.0	0.0	0.09	0.0	3.54	1.82	2.04	0.0
MSTRG.32836.1	51	32	36	141	96	120	68	66	68	77	81	51	30	38	40	38	48	55	116	118	141	173	70	125	79	65	41	71	82	89	107	86	126	55	56	49	0.47	0.29	0.35	1.35	1.35	1.56	0.85	0.89	0.85	0.84	0.94	0.72	0.33
MSTRG.32844.1	0	0	0	0	0	0	3	3	1	0	0	0	0	0	0	0	5	1	0	0	0	0	0	0	0	0	0	0	0	0	0	0	0	0	0	1	0.0	0.0	0.0	0.0	0.0	0.0	0.11	0.11	0.04	0.0	0.0	0.0	0.0
MSTRG.32850.1	615	724	785	2775	2381	2253	1606	1418	1031	1468	2427	1241	1278	2954	892	734	934	1099	1982	1889	1788	1642	1149	1563	818	868	605	1410	1766	1782	2175	1823	2332	871	869	798	18.87	21.85	24.96	86.44	109.43	96.07	65.71	63.11	42.06	53.29	93.69	58.17	46.31
MSTRG.32850.2	1	0	0	1	2	0	0	0	0	0	1	1	0	0	0	0	0	1	0	0	0	0	0	0	0	0	2	0	2	0	1	0	0	0	0	0	0.19	0.0	0.0	0.17	0.57	0.0	0.0	0.0	0.0	0.0	0.24	0.3	0.0
MSTRG.32867.2	0	0	0	2	0	0	0	0	0	0	0	0	0	1	2	1	0	0	0	1	0	0	2	0	0	0	0	0	2	1	1	1	0	1	0	0	0.0	0.0	0.0	0.02	0.0	0.0	0.0	0.0	0.0	0.0	0.0	0.0	0.0
MSTRG.32882.1	5	20	24	4	2	1	0	4	0	8	15	14	1	4	5	0	2	2	12	6	6	3	2	4	0	5	0	3	0	1	11	9	7	0	0	0	0.04	0.16	0.21	0.04	0.02	0.01	0.0	0.05	0.0	0.08	0.15	0.17	0.01
MSTRG.3289.2	1	1	1	1	2	2	4	2	4	0	0	0	1	0	2	1	2	0	3	2	2	1	1	1	4	2	1	1	2	0	3	4	2	2	1	8	0.03	0.03	0.03	0.03	0.09	0.09	0.17	0.09	0.17	0.0	0.0	0.0	0.04
MSTRG.32911.1	0	0	0	0	0	0	0	0	0	0	0	1	0	0	0	0	0	0	0	1	1	0	0	0	0	0	0	0	0	0	0	0	0	0	0	0	0.0	0.0	0.0	0.0	0.0	0.0	0.0	0.0	0.0	0.0	0.0	0.08	0.0
MSTRG.32923.1	0	4	0	0	0	0	0	0	1	0	2	0	0	0	2	0	0	0	0	0	0	0	0	0	1	0	0	0	0	0	0	0	0	0	4	1	0.0	0.03	0.0	0.0	0.0	0.0	0.0	0.0	0.02	0.0	0.03	0.0	0.0
MSTRG.32923.2	3	2	5	8	8	2	6	4	18	7	0	4	15	3	3	8	10	6	3	6	10	7	7	7	0	2	2	3	0	12	4	3	7	1	1	5	0.03	0.02	0.06	0.08	0.12	0.04	0.09	0.07	0.24	0.08	0.0	0.06	0.19
MSTRG.32923.3	0	0	0	0	0	0	0	0	0	0	0	0	0	0	0	0	0	0	0	0	0	0	0	0	0	0	0	0	0	0	0	0	0	0	0	0	0.0	0.0	0.0	0.0	0.0	0.0	0.0	0.0	0.0	0.0	0.0	0.0	0.0
MSTRG.32923.4	0	0	0	0	0	0	0	0	0	0	0	0	0	2	0	2	0	0	0	0	0	0	0	0	0	1	0	0	0	0	0	0	0	0	0	0	0.0	0.0	0.0	0.0	0.0	0.0	0.0	0.0	0.0	0.0	0.0	0.0	0.0
MSTRG.32923.5	0	0	6	12	12	4	3	2	5	2	3	8	2	6	6	0	0	0	18	13	6	16	1	22	12	3	2	10	3	4	11	8	4	0	6	0	0.0	0.0	0.19	0.36	0.5	0.15	0.1	0.07	0.2	0.08	0.09	0.34	0.08
MSTRG.32923.6	11	13	5	19	12	20	11	7	13	7	3	7	7	11	18	8	9	10	19	26	18	16	16	18	11	17	24	8	6	5	12	3	20	31	23	32	0.44	0.55	0.24	0.82	0.76	1.15	0.64	0.45	0.71	0.33	0.16	0.47	0.37
MSTRG.32927.2	10	2	3	31	11	7	7	1	1	1	0	1	3	15	26	1	1	1	2	0	0	7	10	18	2	5	2	8	18	11	1	2	2	5	5	5	0.33	0.06	0.1	1.02	0.54	0.32	0.3	0.05	0.04	0.04	0.0	0.05	0.12
MSTRG.32956.1	7	1	6	14	45	31	15	19	5	22	12	17	2	1	8	4	3	14	19	17	11	7	11	14	5	6	4	9	9	16	27	26	28	4	14	10	0.16	0.03	0.14	0.34	1.59	1.03	0.48	0.65	0.17	0.61	0.35	0.61	0.06
MSTRG.32961.1	0	0	0	0	0	0	0	0	0	0	0	0	0	0	0	0	0	0	0	0	0	0	0	0	0	0	0	0	0	0	0	0	0	0	2	0	0.0	0.0	0.0	0.0	0.0	0.0	0.0	0.0	0.0	0.0	0.0	0.0	0.0
MSTRG.32961.2	0	0	0	0	0	0	0	0	1	0	0	0	0	2	1	0	0	0	0	0	0	0	0	0	0	0	0	0	0	0	0	0	0	0	0	1	0.0	0.0	0.0	0.0	0.0	0.0	0.0	0.0	0.05	0.0	0.0	0.0	0.0
MSTRG.32961.3	0	0	0	0	0	0	0	0	0	0	0	0	0	0	0	0	0	0	0	0	0	0	0	0	1	0	0	0	0	0	0	0	0	0	0	0	0.0	0.0	0.0	0.0	0.0	0.0	0.0	0.0	0.0	0.0	0.0	0.0	0.0
MSTRG.32962.1	1	5	1	0	0	1	3	4	4	0	2	0	2	2	1	0	4	1	2	0	0	1	0	1	0	0	0	0	0	0	0	0	0	1	1	2	0.01	0.07	0.02	0.0	0.0	0.02	0.06	0.09	0.08	0.0	0.04	0.0	0.03
MSTRG.3297.1	282	417	831	1569	1712	1375	954	940	669	1297	1080	1048	468	353	341	352	459	910	2298	1908	1935	1377	1249	1603	600	766	555	1005	919	1179	2149	1461	1955	700	636	418	2.88	4.2	8.9	16.7	26.67	19.89	13.19	14.13	9.2	15.82	13.95	16.32	5.7
MSTRG.32973.2	0	0	0	2	0	2	2	1	0	0	0	0	0	1	0	0	4	2	4	1	3	2	0	1	2	0	0	1	0	1	2	2	1	0	3	2	0.0	0.0	0.0	0.05	0.0	0.07	0.07	0.03	0.0	0.0	0.0	0.0	0.0
MSTRG.33010.1	0	0	1	3	0	0	2	0	1	0	9	0	0	15	2	0	3	0	1	2	1	1	2	2	3	2	0	1	0	3	0	1	2	1	0	0	0.0	0.0	0.23	0.68	0.0	0.0	0.64	0.0	0.33	0.0	2.98	0.0	0.0
MSTRG.33017.1	2	2	3	15	1	6	3	3	3	11	22	4	5	3	1	1	1	4	9	3	7	3	6	8	3	0	1	0	6	10	9	4	6	1	1	4	0.09	0.08	0.13	0.64	0.06	0.35	0.17	0.19	0.17	0.56	1.18	0.26	0.25
MSTRG.33031.1	109	155	170	588	465	433	441	356	301	359	308	267	221	175	131	235	325	262	567	508	558	538	427	517	331	299	209	319	347	378	474	387	624	330	305	301	1.22	1.71	2.0	6.86	7.95	6.88	6.69	5.87	4.54	4.81	4.37	4.56	2.95
MSTRG.33050.1	175	200	216	731	528	584	491	317	287	442	329	356	206	192	199	179	253	366	765	652	719	668	459	672	342	424	232	442	521	490	689	680	826	354	276	325	4.19	4.69	5.36	17.86	18.99	19.51	15.71	11.04	9.15	12.53	9.89	12.97	5.82
MSTRG.33073.1	0	0	0	0	0	0	0	0	0	0	1	0	0	0	0	0	0	0	1	1	1	0	0	0	0	0	0	0	0	0	0	0	0	0	0	0	0.0	0.0	0.0	0.0	0.0	0.0	0.0	0.0	0.0	0.0	0.05	0.0	0.0
MSTRG.33099.1	23	9	9	0	0	1	0	0	0	7	2	14	0	0	0	0	0	0	48	69	10	16	18	14	0	0	0	0	0	0	62	97	64	0	0	0	4.15	1.59	1.61	0.0	0.0	0.23	0.0	0.0	0.0	1.44	0.45	3.98	0.0
MSTRG.33100.1	0	0	0	0	0	0	0	0	0	0	0	0	0	0	0	0	0	0	0	0	0	0	0	0	0	0	0	0	0	0	0	0	0	0	0	1	0.0	0.0	0.0	0.0	0.0	0.0	0.0	0.0	0.0	0.0	0.0	0.0	0.0
MSTRG.33110.1	3	9	11	49	35	31	23	20	14	17	28	11	6	13	2	10	12	16	30	36	31	48	21	37	25	16	14	14	26	25	34	30	40	27	17	11	0.03	0.1	0.12	0.55	0.58	0.48	0.34	0.32	0.2	0.22	0.38	0.18	0.08
MSTRG.33116.1	0	0	0	0	0	0	0	0	0	0	0	0	0	0	0	0	0	0	0	0	0	0	0	0	0	0	0	1	0	0	0	0	0	0	0	3	0.0	0.0	0.0	0.0	0.0	0.0	0.0	0.0	0.0	0.0	0.0	0.0	0.0
MSTRG.33136.2	11	11	15	60	28	41	19	43	37	14	8	15	22	42	67	9	3	13	5	10	7	27	16	9	6	5	2	3	8	13	2	6	11	6	5	1	0.12	0.12	0.17	0.67	0.46	0.63	0.28	0.68	0.54	0.18	0.11	0.24	0.28
MSTRG.33150.1	0	0	0	0	0	0	0	0	0	0	1	0	0	0	0	4	0	0	1	0	0	0	0	0	0	0	0	0	0	0	0	0	0	0	0	0	0.0	0.0	0.0	0.0	0.0	0.0	0.0	0.0	0.0	0.0	0.03	0.0	0.0
MSTRG.33165.1	0	0	0	0	0	2	0	0	0	0	2	1	1	0	0	0	1	3	0	0	0	0	0	0	0	0	0	0	0	0	0	0	0	0	1	0	0.0	0.0	0.0	0.0	0.0	0.04	0.0	0.0	0.0	0.0	0.03	0.02	0.02
MSTRG.33170.10	226	255	328	991	882	815	580	502	370	584	709	525	409	724	229	312	468	423	781	736	788	680	508	699	363	417	331	518	584	633	894	847	788	356	411	407	0.44	0.49	0.67	2.03	2.64	2.27	1.54	1.45	0.98	1.36	1.75	1.56	0.95
MSTRG.33170.11	0	0	0	0	0	0	0	0	0	0	0	0	0	0	69	0	0	0	0	0	0	0	0	0	0	0	0	0	2	0	0	0	0	0	0	0	0.0	0.0	0.0	0.0	0.0	0.0	0.0	0.0	0.0	0.0	0.0	0.0	0.0
MSTRG.33170.7	8	5	4	0	0	0	0	0	0	0	0	2	0	0	0	0	0	0	6	3	5	4	0	2	0	0	0	0	0	0	4	2	23	0	0	0	0.13	0.08	0.07	0.0	0.0	0.0	0.0	0.0	0.0	0.0	0.0	0.05	0.0
MSTRG.33236.1	2	1	3	11	3	9	5	3	8	6	7	5	5	5	0	1	2	1	20	7	9	9	4	12	6	4	3	5	4	8	9	9	8	3	3	2	0.12	0.05	0.16	0.56	0.2	0.6	0.37	0.26	0.55	0.35	0.47	0.36	0.3
MSTRG.33238.1	14	24	4	4	0	0	0	3	0	52	78	8	1	5	3	0	2	1	19	8	15	10	5	4	1	1	0	0	5	2	20	22	16	4	0	1	0.17	0.28	0.05	0.05	0.0	0.0	0.0	0.05	0.0	0.74	1.18	0.15	0.01
MSTRG.33251.1	0	0	0	0	0	0	0	0	0	0	1	0	0	0	1	0	0	0	0	0	0	2	0	0	0	0	0	0	2	0	0	0	0	0	3	0	0.0	0.0	0.0	0.0	0.0	0.0	0.0	0.0	0.0	0.0	0.14	0.0	0.0
MSTRG.33251.2	0	1	0	3	0	0	1	0	0	0	0	0	0	0	0	0	0	0	1	0	0	4	0	2	1	0	2	5	0	2	0	0	0	0	0	3	0.0	0.17	0.0	0.47	0.0	0.0	0.22	0.0	0.0	0.0	0.0	0.0	0.0
MSTRG.33251.3	0	0	0	0	0	0	0	0	0	0	1	0	0	0	0	0	0	0	0	0	0	0	0	0	0	0	0	0	1	0	1	0	0	0	0	0	0.0	0.0	0.0	0.0	0.0	0.0	0.0	0.0	0.0	0.0	0.1	0.0	0.0
MSTRG.33251.4	0	0	0	0	0	0	0	0	0	0	0	0	0	0	0	0	0	0	0	0	0	0	0	0	0	0	0	0	0	0	0	0	0	0	0	0	0.0	0.0	0.0	0.0	0.0	0.0	0.0	0.0	0.0	0.0	0.0	0.0	0.0
MSTRG.33293.1	0	0	0	0	0	0	0	0	0	0	0	0	0	0	0	0	0	0	0	0	0	0	0	0	0	0	1	0	0	0	0	0	0	0	1	0	0.0	0.0	0.0	0.0	0.0	0.0	0.0	0.0	0.0	0.0	0.0	0.0	0.0
MSTRG.33293.2	0	0	0	0	0	1	0	0	0	0	0	0	0	0	0	0	0	0	0	0	0	0	0	0	0	0	0	0	0	0	0	0	0	0	0	0	0.0	0.0	0.0	0.0	0.0	0.56	0.0	0.0	0.0	0.0	0.0	0.0	0.0
MSTRG.33294.1	3	3	0	19	1	10	1	0	3	0	6	0	0	5	4	4	3	1	3	6	10	10	9	15	9	14	13	4	2	12	2	1	5	15	8	6	0.04	0.04	0.0	0.26	0.02	0.19	0.02	0.0	0.05	0.0	0.1	0.0	0.0
MSTRG.33301.2	0	0	0	0	1	0	0	0	0	0	0	0	0	0	0	0	0	0	0	0	0	1	0	0	0	0	0	0	0	0	0	0	0	0	0	0	0.0	0.0	0.0	0.0	0.14	0.0	0.0	0.0	0.0	0.0	0.0	0.0	0.0
MSTRG.33302.1	52	17	67	17	8	6	12	2	5	49	46	31	5	3	1	0	5	9	157	116	151	59	29	61	3	18	5	13	3	13	109	108	223	8	1	8	2.33	0.73	3.09	0.77	0.52	0.38	0.7	0.11	0.3	2.58	2.62	2.15	0.25
MSTRG.33303.2	22	2	15	22	14	17	9	4	20	66	51	50	41	33	38	8	3	21	144	58	96	99	51	77	25	22	12	48	117	50	67	29	152	27	26	37	0.53	0.05	0.38	0.55	0.51	0.58	0.29	0.14	0.65	1.9	1.56	1.85	1.18
MSTRG.33339.1	26	25	20	876	427	545	13	8	11	7	13	14	484	1012	826	10	6	12	35	55	29	726	885	600	85	14	13	606	470	534	19	39	17	20	19	31	2.51	2.37	1.95	79.92	58.82	69.53	1.61	1.08	1.37	0.78	1.57	2.1	54.11
MSTRG.33353.1	316	286	352	871	652	667	651	546	396	539	471	380	230	245	243	202	311	380	879	935	1012	819	462	791	424	403	307	373	430	566	703	824	990	355	305	376	155.86	138.85	167.58	334.88	413.09	387.97	368.21	345.77	230.38	293.99	291.35	305.76	127.83
MSTRG.33375.2	20	12	42	51	36	44	48	33	35	20	35	32	13	19	9	12	24	33	51	42	35	56	20	34	28	26	21	33	40	41	48	42	56	26	21	34	0.22	0.13	0.49	0.58	0.61	0.69	0.73	0.54	0.53	0.27	0.49	0.55	0.17
MSTRG.33384.1	1	0	0	0	0	0	3	0	0	0	0	0	0	0	0	1	0	0	0	0	0	0	0	0	2	1	0	0	0	0	0	0	2	0	1	1	0.51	0.0	0.0	0.0	0.0	0.0	1.98	0.0	0.0	0.0	0.0	0.0	0.0
MSTRG.33388.2	0	0	0	0	0	0	0	0	0	0	0	0	0	0	0	0	0	0	0	0	0	0	0	2	0	0	0	0	0	0	0	0	0	0	0	0	0.0	0.0	0.0	0.0	0.0	0.0	0.0	0.0	0.0	0.0	0.0	0.0	0.0
MSTRG.33397.1	0	0	0	0	0	0	0	0	0	0	0	0	0	0	0	0	0	0	0	1	0	0	0	0	0	0	0	0	2	0	0	0	0	0	0	0	0.0	0.0	0.0	0.0	0.0	0.0	0.0	0.0	0.0	0.0	0.0	0.0	0.0
MSTRG.33405.1	5	14	6	11	2	14	2	4	12	7	1	3	1	9	8	4	15	5	44	42	19	13	8	16	15	20	29	4	6	11	6	2	3	10	9	28	0.1	0.3	0.13	0.25	0.08	0.45	0.07	0.12	0.36	0.18	0.03	0.12	0.03
MSTRG.33405.2	53	103	75	118	45	64	44	27	81	59	33	37	60	91	84	14	57	55	436	440	272	160	90	170	205	245	227	48	41	106	44	61	45	160	97	400	7.84	14.88	11.02	15.71	9.08	12.0	8.01	5.53	15.02	9.96	6.02	8.43	10.06
MSTRG.33407.1	1	2	0	2	0	0	0	1	0	0	1	0	2	0	0	0	4	1	1	2	1	0	1	3	2	1	0	0	1	0	0	1	1	5	0	2	0.05	0.1	0.0	0.1	0.0	0.0	0.0	0.07	0.0	0.0	0.06	0.0	0.12
MSTRG.33410.1	22	12	42	89	59	64	53	36	24	44	51	44	26	46	16	21	26	36	76	84	63	73	50	52	35	44	41	27	32	49	53	47	73	22	21	38	17.48	9.31	32.25	52.04	59.19	59.08	46.44	35.53	21.58	38.77	51.97	59.21	23.25
MSTRG.33448.1	35	21	23	151	74	104	155	122	146	64	53	48	26	45	24	105	79	35	113	119	107	148	86	125	60	66	57	75	73	57	76	51	104	65	75	87	0.32	0.18	0.21	1.42	1.01	1.33	1.89	1.62	1.77	0.69	0.61	0.66	0.28
MSTRG.33449.2	3	2	0	3	1	0	1	0	0	6	4	1	1	0	1	0	0	3	1	1	3	3	0	3	0	0	0	1	0	9	5	2	4	1	0	1	0.18	0.12	0.0	0.2	0.05	0.0	0.08	0.0	0.0	0.44	0.31	0.11	0.07
MSTRG.3349.1	1	0	0	2	0	1	0	0	0	0	3	0	2	0	0	0	1	0	0	0	0	2	0	0	0	0	0	0	0	1	1	3	2	0	0	0	0.01	0.0	0.0	0.03	0.0	0.02	0.0	0.0	0.0	0.0	0.05	0.0	0.03
MSTRG.3349.2	0	0	0	0	0	0	0	0	0	0	0	0	0	0	0	0	0	0	0	0	0	0	0	0	0	0	0	0	0	0	1	0	2	0	0	0	0.0	0.0	0.0	0.0	0.0	0.0	0.0	0.0	0.0	0.0	0.0	0.0	0.0
MSTRG.33495.1	0	0	0	4	5	5	1	2	1	0	24	0	16	8	7	0	4	2	0	0	0	6	7	6	1	2	3	6	13	14	1	0	1	2	1	7	0.0	0.0	0.0	0.07	0.12	0.11	0.02	0.05	0.02	0.0	0.49	0.0	0.31
MSTRG.33532.1	0	0	0	0	0	0	0	0	0	0	0	0	0	0	0	0	0	1	0	2	6	1	1	1	0	1	0	0	1	0	0	0	0	1	0	0	0.0	0.0	0.0	0.0	0.0	0.0	0.0	0.0	0.0	0.0	0.0	0.0	0.0
MSTRG.33537.1	0	0	0	1	0	0	1	0	1	0	0	1	0	0	0	0	0	0	0	4	0	4	0	1	0	0	0	0	0	0	0	0	1	0	0	0	0.0	0.0	0.0	0.24	0.0	0.0	0.35	0.0	0.36	0.0	0.0	0.47	0.0
MSTRG.33542.1	4	14	21	36	26	43	10	12	10	6	5	2	14	26	19	8	13	16	5	14	10	29	29	23	21	19	8	39	35	42	17	15	12	22	30	16	0.12	0.4	0.64	1.08	1.14	1.75	0.39	0.51	0.37	0.21	0.18	0.09	0.5
MSTRG.33579.1	4	2	4	12	2	1	1	1	3	2	3	1	3	4	4	2	5	7	9	4	5	10	3	6	18	13	8	2	7	0	5	1	3	8	17	29	0.32	0.16	0.33	0.93	0.23	0.11	0.1	0.11	0.31	0.19	0.3	0.12	0.28
MSTRG.33633.1	35	43	20	62	33	39	29	32	29	24	24	11	19	40	38	14	13	8	47	33	45	53	47	38	26	16	18	47	26	42	29	30	66	34	22	39	0.12	0.14	0.07	0.22	0.17	0.18	0.13	0.16	0.13	0.1	0.1	0.06	0.08
MSTRG.33647.5	0	0	0	0	0	0	0	0	0	0	2	0	0	0	0	0	0	0	1	0	0	0	0	0	0	0	0	0	0	0	0	0	0	0	0	0	0.0	0.0	0.0	0.0	0.0	0.0	0.0	0.0	0.0	0.0	0.14	0.0	0.0
MSTRG.33678.1	5	7	2	5	4	7	15	10	12	5	5	4	4	2	1	3	4	7	9	3	11	4	6	4	3	3	14	2	8	9	5	7	4	5	1	6	0.73	1.03	0.32	0.76	0.77	1.4	2.99	2.14	2.41	0.83	1.05	1.0	0.73
MSTRG.33678.10	1	5	1	0	0	0	0	0	0	0	12	0	0	0	0	0	0	0	0	0	0	0	7	0	0	0	0	0	0	0	0	0	0	0	0	0	0.09	0.33	0.07	0.0	0.0	0.0	0.0	0.0	0.0	0.0	1.05	0.0	0.0
MSTRG.33678.11	0	0	0	0	0	0	0	0	0	0	0	0	0	0	0	0	0	0	0	0	0	0	0	0	0	0	0	0	0	0	0	0	0	0	0	0	0.0	0.0	0.0	0.0	0.0	0.0	0.0	0.0	0.0	0.0	0.0	0.0	0.0
MSTRG.33678.12	0	0	0	0	0	0	0	0	0	0	0	0	0	0	0	0	0	0	0	0	0	0	0	0	0	0	0	0	0	0	0	0	0	0	0	0	0.0	0.0	0.0	0.0	0.0	0.0	0.0	0.0	0.0	0.0	0.0	0.0	0.0
MSTRG.33678.2	12	14	8	0	0	6	0	0	0	0	0	0	0	0	0	1	0	0	1	0	1	0	6	0	0	0	3	0	2	4	0	0	0	1	0	0	0.57	0.61	0.36	0.0	0.0	0.4	0.0	0.0	0.0	0.0	0.0	0.0	0.0
MSTRG.33678.4	9	0	0	0	8	0	0	0	0	0	0	0	0	0	0	0	0	0	19	19	8	16	0	0	2	0	0	0	0	0	0	0	0	0	0	0	0.44	0.0	0.0	0.0	0.55	0.0	0.0	0.0	0.0	0.0	0.0	0.0	0.0
MSTRG.33678.5	31	0	3	15	0	23	8	2	3	0	4	3	3	6	2	1	0	7	7	1	7	11	0	9	10	3	1	4	3	4	5	6	5	0	1	1	1.49	0.0	0.16	0.71	0.0	1.51	0.49	0.14	0.18	0.0	0.21	0.2	0.18
MSTRG.33678.6	0	0	8	0	7	0	11	0	2	4	1	13	0	1	4	0	9	9	2	12	5	6	0	22	0	0	2	0	10	1	3	1	0	5	0	0	0.0	0.0	0.36	0.0	0.5	0.0	0.67	0.0	0.13	0.19	0.04	0.92	0.01
MSTRG.33678.7	0	0	11	0	0	16	0	17	6	11	9	0	11	0	0	5	0	0	5	4	0	12	7	0	13	7	1	2	0	1	0	8	8	0	1	6	0.0	0.0	0.56	0.0	0.0	1.06	0.0	1.17	0.38	0.64	0.53	0.0	0.6
MSTRG.33678.8	4	0	0	2	0	0	0	0	0	0	0	0	0	0	0	0	0	0	0	0	0	6	0	0	0	0	0	0	0	0	0	5	1	0	0	0	0.19	0.0	0.0	0.12	0.0	0.0	0.0	0.0	0.0	0.0	0.0	0.0	0.0
MSTRG.33678.9	0	0	0	0	0	0	0	0	0	0	0	0	0	0	0	0	0	0	0	0	0	0	0	0	0	0	0	0	0	0	0	0	0	0	0	0	0.0	0.0	0.0	0.0	0.0	0.0	0.0	0.0	0.0	0.0	0.0	0.0	0.0
MSTRG.3368.2	25	24	25	43	54	39	27	33	25	26	8	21	35	9	16	28	6	15	60	43	35	46	29	38	9	20	11	20	33	37	65	34	76	41	25	28	0.29	0.28	0.31	0.53	0.97	0.65	0.42	0.57	0.39	0.36	0.12	0.38	0.49
MSTRG.33684.1	1	0	3	5	4	2	11	16	18	0	0	1	4	1	1	5	0	4	3	0	2	1	0	7	4	1	9	0	0	0	0	1	1	2	2	9	0.02	0.0	0.05	0.09	0.1	0.05	0.25	0.4	0.41	0.0	0.0	0.03	0.08
MSTRG.33708.1	0	0	0	0	0	0	0	0	0	2	0	0	0	3	0	2	0	1	2	3	3	0	2	0	4	1	0	1	2	1	3	1	3	4	3	0	0.0	0.0	0.0	0.0	0.0	0.0	0.0	0.0	0.0	0.08	0.0	0.0	0.0
MSTRG.33781.1	9	3	7	24	21	36	10	17	10	10	43	6	8	7	6	5	14	15	34	80	57	62	40	34	28	35	15	21	36	77	44	28	42	28	19	10	0.17	0.06	0.14	0.46	0.59	0.95	0.25	0.47	0.25	0.22	1.01	0.17	0.18
MSTRG.33795.1	0	2	0	0	1	0	0	0	0	0	0	0	0	3	0	1	0	0	0	0	1	1	0	0	0	0	0	0	0	0	0	0	0	0	0	0	0.0	0.43	0.0	0.0	0.3	0.0	0.0	0.0	0.0	0.0	0.0	0.0	0.0
MSTRG.338.1	0	0	5	0	0	0	0	0	0	0	0	0	0	0	0	0	0	0	3	1	4	0	0	0	0	0	0	0	0	0	0	0	0	0	0	0	0.0	0.0	0.36	0.0	0.0	0.0	0.0	0.0	0.0	0.0	0.0	0.0	0.0
MSTRG.3385.1	807	712	1655	3250	3431	3013	2173	1980	1558	2841	2737	2135	1028	603	796	728	992	1816	4997	3627	3720	2669	2196	3179	1430	1755	1350	2131	2069	2366	4683	2581	4186	1664	1423	847	13.62	11.84	29.14	56.63	87.72	71.51	49.37	48.89	35.24	57.03	58.24	54.92	20.59
MSTRG.33859.2	11	11	7	8	14	0	6	5	0	0	12	4	0	2	16	6	4	4	5	8	5	9	4	3	5	0	4	3	2	4	0	12	2	0	17	11	0.13	0.14	0.09	0.1	0.26	0.0	0.11	0.09	0.0	0.0	0.19	0.07	0.0
MSTRG.33859.3	25	68	38	76	21	33	20	21	42	22	0	10	30	21	44	5	11	9	35	35	17	46	34	41	15	22	23	16	26	32	18	28	34	50	23	64	0.53	1.38	0.82	1.62	0.66	0.96	0.55	0.64	1.16	0.54	0.0	0.33	0.74
MSTRG.33863.1	34	35	44	163	122	102	111	71	72	81	86	72	39	56	40	35	44	65	141	137	111	119	72	100	60	86	45	65	85	109	150	130	161	61	91	49	5.22	5.24	6.76	22.57	25.93	19.97	21.26	14.97	13.86	14.21	16.52	17.34	6.77
MSTRG.33879.1	8	2	11	9	4	9	20	9	14	8	8	5	0	0	2	12	15	23	38	20	16	17	9	5	10	17	10	2	2	3	23	27	23	8	9	8	0.23	0.07	0.32	0.27	0.16	0.36	0.74	0.36	0.53	0.26	0.28	0.22	0.0
MSTRG.33880.1	7	2	19	2	7	4	26	14	9	23	26	9	1	2	0	17	48	19	45	28	54	10	8	32	17	37	14	0	5	7	54	30	35	25	22	16	0.09	0.03	0.26	0.03	0.14	0.07	0.46	0.27	0.16	0.36	0.43	0.18	0.02
MSTRG.33883.1	24	27	53	240	165	157	130	105	70	100	119	58	50	64	38	37	63	78	149	163	175	177	115	165	94	117	74	104	89	131	124	98	149	81	66	76	0.16	0.17	0.36	1.61	1.62	1.44	1.13	0.99	0.61	0.77	0.97	0.57	0.39
MSTRG.33901.1	6	11	15	18	16	12	13	8	12	10	27	7	4	12	1	3	2	3	19	10	8	25	26	18	5	9	5	5	7	11	18	18	11	10	8	5	0.05	0.1	0.14	0.16	0.21	0.15	0.15	0.1	0.14	0.1	0.3	0.09	0.04
MSTRG.33903.3	10	58	2	0	0	0	0	0	0	0	0	0	0	0	50	0	0	0	0	0	0	0	0	0	0	0	0	0	0	0	0	0	0	0	0	4	0.17	1.0	0.04	0.0	0.0	0.0	0.0	0.0	0.0	0.0	0.0	0.0	0.0
MSTRG.33929.1	0	0	0	0	0	0	0	1	0	0	0	1	0	0	0	0	0	0	0	0	0	0	1	0	0	0	0	0	0	2	0	0	0	0	0	0	0.0	0.0	0.0	0.0	0.0	0.0	0.0	0.13	0.0	0.0	0.0	0.14	0.0
MSTRG.33957.1	2	0	1	24	18	16	9	8	11	8	2	9	2	1	1	2	12	4	14	14	20	16	18	23	7	11	8	1	4	17	17	17	12	13	2	14	0.05	0.0	0.02	0.56	0.62	0.52	0.26	0.26	0.33	0.22	0.06	0.3	0.06
MSTRG.33987.3	0	0	0	0	0	0	0	1	0	0	0	0	1	0	0	0	0	1	1	0	0	0	1	1	0	1	1	1	0	3	0	1	1	0	0	0	0.0	0.0	0.0	0.0	0.0	0.0	0.0	0.02	0.0	0.0	0.0	0.0	0.02
MSTRG.34.3	34	66	34	119	137	153	0	4	0	137	79	19	136	47	49	1	0	0	100	187	138	71	121	126	9	4	4	39	37	70	73	45	118	0	2	0	0.39	0.75	0.41	1.42	2.4	2.49	0.0	0.06	0.0	1.88	1.15	0.33	1.86
MSTRG.34003.2	22	56	40	82	33	19	80	80	135	20	33	37	27	26	70	69	115	48	13	39	26	48	48	25	88	76	51	32	36	37	22	15	27	97	78	107	0.08	0.2	0.15	0.31	0.18	0.1	0.4	0.43	0.66	0.09	0.15	0.2	0.12
MSTRG.3401.1	0	0	0	0	2	1	9	4	40	1	2	0	0	2	0	3	29	5	0	0	0	2	0	0	4	5	7	0	0	3	1	0	0	6	13	4	0.0	0.0	0.0	0.0	0.06	0.03	0.24	0.12	1.08	0.02	0.05	0.0	0.0
MSTRG.34030.1	326	382	548	2126	1834	1810	1133	941	786	1003	910	728	667	599	552	355	602	960	1570	1456	1666	1867	1268	1695	912	789	530	1125	1089	1493	1287	1304	1693	701	658	693	148.38	171.36	241.79	763.24	1078.76	977.9	596.31	553.46	424.73	506.61	519.78	539.95	343.04
MSTRG.34031.1	2	4	8	3	4	0	0	1	1	1	0	0	0	0	1	0	0	0	4	0	2	0	3	0	0	0	0	0	1	0	0	0	0	1	0	0	0.02	0.04	0.09	0.03	0.07	0.0	0.0	0.02	0.02	0.01	0.0	0.0	0.0
MSTRG.34031.2	0	0	0	0	0	1	0	2	0	1	0	1	1	1	0	0	0	0	0	0	0	1	0	2	0	0	1	0	0	0	0	0	2	0	0	2	0.0	0.0	0.0	0.0	0.0	0.02	0.0	0.03	0.0	0.01	0.0	0.02	0.01
MSTRG.34047.1	79	98	93	292	192	180	176	133	125	131	148	95	61	106	45	67	89	100	251	270	195	241	181	261	125	118	77	126	158	164	195	170	278	99	102	99	13.43	16.3	15.62	44.01	44.77	38.86	36.94	30.69	26.56	25.32	31.27	25.29	11.74
MSTRG.34066.1	3	4	3	16	15	10	6	4	6	9	9	8	1	2	0	1	2	2	19	6	11	16	8	10	6	7	4	2	4	12	7	4	12	3	8	14	0.09	0.12	0.1	0.52	0.7	0.44	0.27	0.16	0.25	0.33	0.35	0.39	0.04
MSTRG.3407.1	0	0	0	0	0	0	0	0	0	0	0	0	0	0	0	0	0	0	0	0	0	1	0	0	0	0	0	0	0	0	0	0	0	0	0	0	0.0	0.0	0.0	0.0	0.0	0.0	0.0	0.0	0.0	0.0	0.0	0.0	0.0
MSTRG.34144.3	0	1	1	0	0	0	0	0	0	0	0	0	0	0	0	0	0	0	0	0	1	0	0	0	0	0	0	0	0	0	0	0	0	0	0	0	0.0	0.08	0.08	0.0	0.0	0.0	0.0	0.0	0.0	0.0	0.0	0.0	0.0
MSTRG.34157.5	1	14	0	0	0	7	0	7	0	0	2	10	5	0	13	0	0	10	0	0	0	6	0	0	4	2	5	0	0	5	3	0	8	4	0	0	0.02	0.31	0.0	0.0	0.0	0.22	0.0	0.24	0.0	0.0	0.06	0.35	0.13
MSTRG.34157.6	0	0	0	0	0	0	0	0	0	0	0	0	0	0	0	0	0	0	0	0	1	0	0	0	0	0	0	0	0	0	0	0	0	0	0	0	0.0	0.0	0.0	0.0	0.0	0.0	0.0	0.0	0.0	0.0	0.0	0.0	0.0
MSTRG.34157.8	13	0	14	0	0	0	0	0	6	1	0	0	0	2	10	15	0	0	0	0	0	0	0	0	0	0	0	0	5	0	0	4	0	0	1	0	0.29	0.0	0.32	0.0	0.0	0.0	0.0	0.0	0.2	0.02	0.0	0.0	0.0
MSTRG.34158.1	3	0	0	7	0	0	0	0	0	0	8	7	0	32	0	0	0	5	2	0	0	0	0	0	0	0	0	2	0	4	5	5	0	0	0	0	0.12	0.0	0.0	0.29	0.0	0.0	0.0	0.0	0.0	0.0	0.41	0.46	0.0
MSTRG.34158.2	0	0	0	0	0	0	0	0	0	0	0	0	0	0	0	0	0	0	20	0	15	0	0	0	0	0	0	0	0	5	12	0	0	0	0	0	0.0	0.0	0.0	0.0	0.0	0.0	0.0	0.0	0.0	0.0	0.0	0.0	0.0
MSTRG.34158.3	6	2	2	13	0	2	0	4	0	5	2	7	10	0	10	2	0	2	11	5	0	3	9	0	2	0	5	1	0	2	3	0	0	0	0	0	0.22	0.09	0.09	0.52	0.0	0.11	0.0	0.21	0.0	0.25	0.08	0.42	0.44
MSTRG.34158.4	2	1	9	0	7	2	0	0	0	0	10	0	0	0	0	1	8	0	0	8	0	7	0	6	4	2	4	0	0	5	0	2	8	0	0	3	0.09	0.03	0.44	0.0	0.47	0.14	0.0	0.0	0.0	0.0	0.57	0.0	0.0
MSTRG.34158.5	0	0	0	0	0	0	0	0	5	0	5	0	5	0	3	0	0	0	6	0	5	0	0	7	0	0	0	2	9	0	11	2	7	8	1	5	0.0	0.0	0.0	0.0	0.0	0.0	0.0	0.0	0.29	0.0	0.29	0.0	0.27
MSTRG.34158.6	6	14	5	35	20	13	8	9	2	14	20	16	4	21	10	0	0	4	27	40	4	19	11	8	4	5	0	14	13	19	13	26	29	5	3	14	0.22	0.52	0.18	1.33	1.11	0.69	0.4	0.51	0.11	0.61	0.96	0.9	0.2
MSTRG.34173.1	2	2	5	4	1	2	3	5	0	0	0	0	0	0	2	0	1	2	0	1	1	0	0	1	0	0	0	0	0	0	0	0	0	0	5	0	0.06	0.06	0.17	0.13	0.05	0.09	0.13	0.23	0.0	0.0	0.0	0.0	0.0
MSTRG.34192.1	0	0	0	0	0	1	0	0	0	0	0	0	0	0	0	0	0	0	0	0	0	0	0	0	0	0	0	0	0	0	0	0	0	0	0	0	0.0	0.0	0.0	0.0	0.0	0.08	0.0	0.0	0.0	0.0	0.0	0.0	0.0
MSTRG.34192.2	0	0	0	1	0	0	0	0	0	0	0	0	0	0	0	0	0	0	0	0	0	0	0	0	0	0	0	0	0	0	0	0	0	0	0	0	0.0	0.0	0.0	0.12	0.0	0.0	0.0	0.0	0.0	0.0	0.0	0.0	0.0
MSTRG.34206.1	60	93	107	396	292	319	240	204	107	222	146	173	130	119	101	74	83	135	287	339	316	270	210	287	161	171	118	196	167	231	236	249	306	125	116	135	36.71	56.32	63.47	184.94	228.39	229.03	166.72	159.17	76.35	150.07	112.81	175.81	90.48
MSTRG.34261.1	0	0	0	0	3	0	2	0	0	0	0	0	0	1	0	0	2	0	1	0	0	3	0	0	0	0	2	1	1	0	3	0	0	1	0	0	0.0	0.0	0.0	0.0	0.06	0.0	0.04	0.0	0.0	0.0	0.0	0.0	0.0
MSTRG.34271.1	17	18	31	142	86	80	84	78	73	61	86	41	42	93	19	17	40	50	106	112	86	86	56	77	37	57	24	55	46	73	101	60	88	53	47	53	4.71	4.78	8.22	32.52	31.28	26.65	27.32	28.24	24.11	18.67	29.12	17.57	12.98
MSTRG.34299.1	0	0	0	1	1	2	3	0	1	0	0	1	0	1	0	1	0	0	1	1	1	2	0	1	1	0	0	0	0	1	0	0	3	0	0	1	0.0	0.0	0.0	0.31	0.41	0.45	0.98	0.0	0.15	0.0	0.0	0.19	0.0
MSTRG.34299.2	0	0	0	1	1	2	3	0	1	0	0	1	0	1	0	1	0	0	1	1	1	2	0	1	1	0	0	0	0	1	0	0	3	0	0	1	0.0	0.0	0.0	0.31	0.41	0.45	0.98	0.0	0.15	0.0	0.0	0.19	0.0
MSTRG.34305.1	132	216	228	599	508	453	266	205	203	263	370	233	263	551	164	163	192	193	460	419	367	326	247	370	210	181	126	279	313	387	486	506	502	180	213	148	27.85	44.81	47.47	109.67	145.23	119.4	68.6	58.32	53.17	62.96	97.29	77.95	63.16
MSTRG.34313.3	36	41	57	199	199	172	158	112	92	100	100	89	37	44	33	33	49	119	187	168	204	168	130	191	66	82	67	73	95	86	149	128	185	61	82	77	0.09	0.1	0.14	0.49	0.72	0.58	0.51	0.39	0.3	0.28	0.3	0.32	0.11
MSTRG.34323.4	0	1	0	1	0	0	0	4	0	0	3	1	3	3	0	0	0	0	2	4	0	0	0	0	0	5	0	0	1	0	0	0	2	0	1	0	0.0	0.07	0.0	0.07	0.0	0.0	0.0	0.43	0.0	0.0	0.28	0.12	0.26
MSTRG.34326.3	59	30	71	175	180	101	10	12	15	31	30	51	19	11	24	0	3	6	229	218	226	123	98	139	19	11	16	100	104	96	286	106	225	35	17	18	0.96	0.48	1.21	2.95	4.45	2.32	0.22	0.29	0.33	0.6	0.62	1.27	0.37
MSTRG.34342.2	0	0	0	0	0	0	0	0	0	0	0	0	0	0	0	0	0	0	0	0	0	0	0	0	0	0	0	0	0	0	0	0	0	0	0	0	0.0	0.0	0.0	0.0	0.0	0.0	0.0	0.0	0.0	0.0	0.0	0.0	0.0
MSTRG.34357.1	1	3	0	11	5	5	4	5	1	3	0	1	2	2	2	1	1	3	3	3	7	5	5	2	1	1	0	10	1	7	1	5	10	5	1	4	0.02	0.05	0.0	0.25	0.18	0.15	0.12	0.16	0.03	0.08	0.0	0.03	0.05
MSTRG.34358.1	18	10	46	84	94	70	38	69	27	56	35	33	24	28	20	19	31	28	64	40	35	39	34	54	16	14	24	18	39	46	62	26	50	17	17	14	0.11	0.06	0.29	0.52	0.85	0.59	0.31	0.61	0.21	0.4	0.27	0.3	0.17
MSTRG.34361.1	0	3	14	1	0	0	2	3	5	7	2	9	0	0	0	1	0	0	12	7	19	2	2	5	0	0	1	4	0	0	17	6	24	1	3	3	0.0	0.49	2.31	0.15	0.0	0.0	0.41	0.68	1.04	1.33	0.42	2.35	0.0
MSTRG.34363.4	8	8	4	1	3	0	2	3	0	3	8	5	1	4	2	2	4	2	18	15	14	8	4	5	7	14	8	0	3	3	4	3	10	3	5	10	0.15	0.15	0.08	0.02	0.09	0.0	0.05	0.08	0.0	0.07	0.19	0.14	0.02
MSTRG.34363.6	0	0	4	4	1	3	2	5	0	4	1	1	1	0	1	0	2	0	1	8	6	2	2	4	1	0	0	0	0	3	5	9	2	1	1	0	0.0	0.0	0.04	0.04	0.02	0.04	0.03	0.07	0.0	0.04	0.01	0.02	0.01
MSTRG.3438.1	0	2	0	0	0	0	0	0	1	0	3	0	0	0	0	0	1	4	4	1	1	6	1	2	0	2	1	0	0	0	1	0	1	1	5	2	0.0	0.04	0.0	0.0	0.0	0.01	0.0	0.0	0.03	0.0	0.08	0.0	0.0
MSTRG.34388.2	1	0	2	3	1	5	0	1	0	2	3	0	7	2	2	0	0	1	3	9	4	2	6	9	1	1	0	4	3	4	3	0	2	2	2	1	0.01	0.0	0.02	0.03	0.02	0.08	0.0	0.02	0.0	0.03	0.04	0.0	0.09
MSTRG.34400.1	0	0	0	0	0	1	0	0	0	0	0	0	1	3	2	0	1	0	2	0	2	2	0	0	0	0	0	1	2	2	0	4	1	1	0	0	0.0	0.0	0.0	0.0	0.0	0.02	0.0	0.0	0.0	0.0	0.0	0.0	0.02
MSTRG.3444.1	33	35	52	10	13	13	5	13	1	20	6	37	2	3	6	4	3	2	18	19	33	9	11	12	4	1	1	3	4	1	19	8	14	5	3	3	1.3	1.36	2.12	0.4	0.76	0.71	0.26	0.74	0.05	0.93	0.3	2.23	0.09
MSTRG.34449.1	1	0	2	0	0	1	1	2	4	9	0	3	1	1	0	0	2	1	3	4	0	0	4	0	1	0	0	0	0	2	5	3	1	0	1	0	0.2	0.0	0.39	0.0	0.0	0.25	0.24	0.53	0.98	2.01	0.0	0.93	0.22
MSTRG.3447.1	0	0	1	1	2	0	2	0	1	1	3	0	0	0	0	0	0	1	3	2	2	0	1	1	1	1	0	0	3	2	3	0	2	1	3	0	0.0	0.0	0.03	0.02	0.07	0.0	0.07	0.0	0.03	0.03	0.09	0.0	0.0
MSTRG.34475.1	72	41	83	274	214	221	158	174	132	149	144	111	55	44	41	39	83	124	249	221	206	241	175	256	90	90	59	90	108	153	193	139	217	79	76	65	1.23	0.69	1.49	4.86	5.56	5.32	3.66	4.37	3.04	3.04	3.12	2.9	1.12
MSTRG.34475.2	4	2	0	5	6	1	0	0	0	0	2	0	0	0	1	0	0	0	4	6	5	3	0	4	0	0	0	1	0	1	8	9	4	0	0	1	0.03	0.02	0.0	0.04	0.08	0.01	0.0	0.0	0.0	0.0	0.02	0.0	0.0
MSTRG.3449.1	43	35	57	278	180	192	148	100	91	113	112	65	73	83	54	56	89	91	192	176	167	252	138	240	122	122	80	99	114	143	146	129	164	79	66	100	0.37	0.29	0.51	2.45	2.32	2.29	1.69	1.24	1.04	1.14	1.19	0.83	0.74
MSTRG.34498.1	10	10	8	58	31	30	29	26	19	27	29	25	10	8	15	12	20	24	32	59	28	40	18	34	14	22	12	13	18	18	44	29	28	15	21	31	0.05	0.05	0.04	0.3	0.23	0.21	0.19	0.19	0.13	0.16	0.18	0.19	0.06
MSTRG.34527.1	5	15	6	23	15	22	10	10	14	15	15	18	9	8	4	13	10	5	128	75	46	59	18	28	7	16	8	6	14	7	41	48	59	15	4	16	0.71	2.06	0.85	2.99	2.95	3.95	1.82	2.03	2.58	2.4	2.68	4.0	1.47
MSTRG.34589.1	1	0	0	2	0	1	1	2	2	1	1	0	1	0	0	2	0	0	3	0	0	1	0	1	5	0	1	1	0	0	0	0	0	0	1	2	0.12	0.0	0.0	0.22	0.0	0.16	0.15	0.33	0.31	0.14	0.15	0.0	0.14
MSTRG.3461.1	0	0	0	3	1	1	0	0	0	0	0	0	0	0	2	0	0	0	0	1	0	3	0	3	0	0	0	0	0	1	0	0	0	0	0	0	0.0	0.0	0.0	1.67	0.95	0.87	0.0	0.0	0.0	0.0	0.0	0.0	0.0
MSTRG.34671.1	115	104	92	92	58	50	39	35	31	90	77	57	53	76	44	44	39	18	152	144	131	166	153	138	88	86	90	72	85	73	124	85	151	71	77	58	2.2	1.96	1.83	1.81	1.68	1.34	1.0	0.98	0.79	2.04	1.85	1.66	1.2
MSTRG.34693.11	0	0	0	0	0	0	0	0	4	0	0	2	0	0	0	0	5	0	0	0	0	0	0	0	0	0	4	4	0	0	0	0	0	1	0	0	0.0	0.0	0.0	0.0	0.0	0.0	0.0	0.0	0.25	0.0	0.0	0.13	0.0
MSTRG.34693.12	0	0	0	0	0	0	0	0	0	0	7	0	0	9	0	5	0	0	1	0	0	0	4	0	0	0	0	0	0	0	0	0	0	0	0	0	0.0	0.0	0.0	0.0	0.0	0.0	0.0	0.0	0.0	0.0	0.3	0.0	0.0
MSTRG.34693.13	2	1	1	0	0	0	1	4	9	0	0	0	0	0	0	0	0	2	9	2	7	1	2	1	1	0	1	0	1	2	0	3	2	4	0	3	0.56	0.28	0.28	0.0	0.0	0.0	0.34	1.5	3.1	0.0	0.0	0.0	0.0
MSTRG.34693.14	1	0	1	2	1	1	0	4	0	0	10	0	0	3	2	0	7	5	0	0	0	4	0	5	3	9	0	0	0	0	0	0	0	0	3	0	0.03	0.0	0.03	0.05	0.05	0.04	0.0	0.15	0.0	0.0	0.33	0.0	0.0
MSTRG.34693.16	0	0	0	0	0	0	11	0	0	2	11	0	0	0	4	3	6	0	1	0	3	2	0	0	0	0	0	0	1	3	3	0	4	0	1	0	0.0	0.0	0.0	0.0	0.0	0.0	0.45	0.0	0.0	0.07	0.43	0.0	0.0
MSTRG.34693.17	0	1	1	0	2	0	0	0	4	0	0	0	0	0	0	0	0	0	0	0	0	8	0	5	0	0	3	0	5	1	0	3	0	3	0	16	0.0	0.03	0.03	0.0	0.07	0.0	0.0	0.0	0.15	0.0	0.0	0.0	0.0
MSTRG.34693.8	0	1	0	0	0	0	0	0	0	0	5	0	0	0	0	2	0	0	0	4	0	0	0	0	2	0	0	0	0	0	0	0	0	0	0	0	0.0	0.04	0.0	0.0	0.0	0.0	0.0	0.0	0.0	0.0	0.22	0.0	0.0
MSTRG.34693.9	0	0	0	0	0	0	3	0	13	0	29	0	8	0	0	8	8	0	8	0	4	0	0	2	0	0	4	5	6	4	6	3	0	0	0	7	0.0	0.0	0.0	0.0	0.0	0.0	0.09	0.0	0.43	0.0	0.9	0.0	0.23
MSTRG.34704.2	0	0	0	0	0	0	0	0	0	0	0	0	0	0	0	0	0	28	0	32	0	0	0	0	0	16	0	0	0	45	0	0	32	10	11	0	0.0	0.0	0.0	0.0	0.0	0.0	0.0	0.0	0.0	0.0	0.0	0.0	0.0
MSTRG.34704.3	37	58	46	35	30	32	27	24	25	44	33	17	22	11	42	18	8	2	82	23	43	54	54	37	27	11	21	32	43	17	66	80	24	25	23	49	0.45	0.69	0.57	0.44	0.54	0.54	0.43	0.42	0.4	0.63	0.5	0.31	0.31
MSTRG.34722.1	77	60	111	471	313	322	317	291	237	236	223	159	124	79	112	72	144	220	394	397	363	504	303	538	273	252	131	215	236	322	296	228	395	166	157	172	44.51	33.93	61.91	207.96	230.46	217.11	207.1	213.44	159.43	149.63	161.47	150.63	80.86
MSTRG.3475.1	1	2	0	5	2	10	1	2	2	0	1	1	0	2	2	1	4	3	3	2	3	4	5	2	1	4	0	7	0	4	4	1	2	2	2	2	0.02	0.04	0.0	0.11	0.06	0.29	0.03	0.06	0.06	0.0	0.03	0.03	0.0
MSTRG.34757.1	168	186	242	1036	710	726	789	592	494	508	341	509	220	249	217	334	417	452	825	887	909	900	598	936	480	571	313	571	572	706	655	654	845	453	405	441	83.75	91.05	116.37	402.38	454.52	426.67	451.03	378.48	290.38	279.9	212.98	414.63	124.03
MSTRG.34781.1	0	0	0	0	0	0	0	0	0	0	0	0	0	0	0	0	0	0	0	0	0	0	0	0	0	0	0	0	0	0	0	0	0	0	0	0	0.0	0.0	0.0	0.0	0.0	0.0	0.0	0.0	0.0	0.0	0.0	0.0	0.0
MSTRG.3483.2	71	110	123	454	315	347	333	232	214	345	250	216	191	127	89	138	194	185	415	356	443	376	219	449	231	210	129	210	237	291	377	319	409	194	202	185	0.66	1.01	1.19	4.4	4.46	4.58	4.19	3.18	2.68	3.83	2.93	3.06	2.11
MSTRG.34860.1	0	0	0	0	0	2	0	0	0	0	1	0	2	2	0	0	0	0	1	1	0	0	2	0	0	0	0	0	0	0	0	0	0	0	0	0	0.0	0.0	0.0	0.0	0.0	1.23	0.0	0.0	0.0	0.0	0.66	0.0	1.18
MSTRG.34868.1	0	0	0	0	0	0	2	0	3	0	0	0	0	0	0	1	4	3	0	0	0	0	0	0	0	0	2	0	0	0	0	0	0	1	4	3	0.0	0.0	0.0	0.0	0.0	0.0	0.33	0.0	0.49	0.0	0.0	0.0	0.0
MSTRG.34913.1	0	0	0	0	0	3	0	1	0	0	0	0	2	0	0	1	0	0	0	0	1	0	3	3	0	0	1	2	1	5	0	0	0	0	0	0	0.0	0.0	0.0	0.0	0.0	0.4	0.0	0.14	0.0	0.0	0.0	0.0	0.23
MSTRG.34913.2	0	0	0	2	4	0	0	0	0	0	0	0	0	3	2	0	0	0	0	0	0	0	0	0	0	0	0	0	0	0	0	0	0	0	0	2	0.0	0.0	0.0	0.14	0.51	0.0	0.0	0.0	0.0	0.0	0.0	0.0	0.0
MSTRG.34917.2	16	14	23	46	30	30	15	22	10	77	299	13	9	22	22	13	12	32	49	32	34	30	30	37	16	11	8	23	25	32	32	38	22	18	17	17	0.11	0.1	0.17	0.34	0.32	0.3	0.14	0.23	0.09	0.64	2.64	0.14	0.07
MSTRG.34920.1	13	4	3	7	1	5	5	2	8	18	23	2	3	3	6	1	1	7	19	16	10	4	13	4	1	10	0	8	3	13	2	0	4	3	1	4	1.34	0.41	0.31	0.68	0.15	0.68	0.66	0.29	1.06	2.15	2.97	0.32	0.36
MSTRG.34937.2	53	80	61	0	0	0	0	0	0	52	38	35	0	0	0	0	3	0	95	78	104	25	8	16	0	0	0	0	0	0	66	65	101	0	0	0	1.26	1.87	1.5	0.0	0.0	0.0	0.0	0.0	0.0	1.47	1.14	1.27	0.0
MSTRG.34950.1	13	31	15	89	50	59	81	90	29	836	325	17	629	192	50	416	603	16	34	88	130	25	23	34	15	11	7	27	24	25	54	69	38	15	8	27	0.49	1.15	0.58	3.37	2.8	3.06	4.04	4.89	1.44	37.08	15.35	0.98	27.85
MSTRG.34950.2	0	0	0	0	0	0	0	0	0	0	28	0	0	36	16	0	0	3	0	0	0	0	0	0	0	0	0	0	0	0	0	0	0	0	0	0	0.0	0.0	0.0	0.0	0.0	0.0	0.0	0.0	0.0	0.0	7.3	0.0	0.0
MSTRG.34950.4	0	0	0	0	0	0	0	0	0	0	0	0	0	0	0	0	3	0	0	0	0	0	0	0	0	0	0	0	0	0	0	0	0	0	0	0	0.0	0.0	0.0	0.0	0.0	0.0	0.0	0.0	0.0	0.0	0.0	0.0	0.0
MSTRG.34993.2	27	29	17	65	49	63	144	145	106	10	21	18	12	34	29	206	101	161	13	29	25	63	78	54	188	146	125	53	63	64	16	11	31	235	225	277	9.78	10.29	6.02	18.84	23.15	27.29	60.72	68.1	45.64	3.98	9.25	10.63	4.8
MSTRG.35025.1	0	0	0	6	1	3	2	1	1	0	0	2	3	2	1	0	4	5	3	4	1	2	2	1	4	0	8	1	2	4	3	2	6	1	3	0	0.0	0.0	0.0	0.11	0.03	0.08	0.05	0.03	0.02	0.0	0.0	0.05	0.06
MSTRG.35089.1	78	41	91	430	389	322	246	218	190	205	228	209	95	127	96	105	156	204	286	300	302	380	248	372	152	141	108	202	209	221	296	237	350	161	125	156	0.49	0.25	0.6	2.82	3.74	2.88	2.1	2.01	1.61	1.54	1.81	2.0	0.71
MSTRG.35127.1	0	0	0	0	0	0	0	0	0	1	1	0	0	0	0	0	0	0	0	0	0	0	0	2	0	0	0	0	0	1	0	0	0	0	0	0	0.0	0.0	0.0	0.0	0.0	0.0	0.0	0.0	0.0	0.03	0.04	0.0	0.0
MSTRG.35135.2	11	21	14	59	37	30	38	41	80	6	5	7	16	25	32	4	13	12	6	7	5	11	2	8	14	18	10	2	4	9	8	5	13	17	27	33	0.05	0.09	0.07	0.27	0.25	0.19	0.23	0.27	0.48	0.03	0.03	0.05	0.08
MSTRG.35143.1	31	46	74	298	221	185	172	151	87	120	130	85	76	67	53	85	122	122	258	232	200	237	180	262	124	127	90	142	111	180	155	145	208	122	96	105	0.25	0.36	0.61	2.45	2.66	2.07	1.83	1.75	0.92	1.13	1.3	1.03	0.72
MSTRG.35147.1	58	19	62	0	2	0	0	0	0	12	1	32	1	0	0	0	0	0	60	47	34	11	13	21	0	0	0	0	0	0	65	39	36	0	0	0	1.4	0.45	1.55	0.0	0.07	0.0	0.0	0.0	0.0	0.34	0.03	1.18	0.03
MSTRG.35184.1	0	0	0	0	1	0	0	0	0	0	0	0	0	0	0	0	0	0	0	0	0	0	0	0	0	0	0	0	0	0	0	0	0	0	0	0	0.0	0.0	0.0	0.0	0.09	0.0	0.0	0.0	0.0	0.0	0.0	0.0	0.0
MSTRG.35188.1	0	0	0	0	0	0	0	0	3	0	0	0	0	2	0	0	0	0	1	1	0	0	0	0	0	0	0	0	0	0	0	0	0	0	0	0	0.0	0.0	0.0	0.0	0.0	0.0	0.0	0.0	0.1	0.0	0.0	0.0	0.0
MSTRG.35208.1	0	0	0	0	0	0	0	0	0	0	0	0	0	0	0	0	0	0	0	0	0	0	0	0	0	0	0	0	2	1	0	0	0	0	0	0	0.0	0.0	0.0	0.0	0.0	0.0	0.0	0.0	0.0	0.0	0.0	0.0	0.0
MSTRG.35223.2	0	0	0	1	0	1	0	0	0	0	0	0	0	2	0	0	0	0	3	2	0	2	0	0	0	0	0	0	0	0	0	0	0	0	0	0	0.0	0.0	0.0	0.07	0.0	0.1	0.0	0.0	0.0	0.0	0.0	0.0	0.0
MSTRG.35232.1	5	7	5	15	9	10	3	3	0	1	0	3	1	4	16	1	0	2	8	2	1	5	2	13	5	0	2	7	1	4	1	1	7	2	5	4	0.08	0.12	0.09	0.26	0.23	0.24	0.07	0.07	0.0	0.02	0.0	0.08	0.02
MSTRG.35246.1	2	2	4	5	5	1	1	3	4	4	3	2	3	0	1	0	1	5	16	9	11	4	6	13	0	9	1	1	0	3	11	7	4	3	1	6	0.07	0.07	0.15	0.18	0.26	0.05	0.05	0.15	0.19	0.17	0.13	0.11	0.12
MSTRG.35255.2	46	8	43	108	130	105	54	55	44	56	63	37	24	23	26	40	48	52	51	57	42	65	37	65	27	22	26	36	59	56	83	32	93	30	39	16	1.54	0.27	1.51	3.67	6.58	4.89	2.43	2.69	1.98	2.25	2.66	1.92	0.97
MSTRG.35276.1	18	9	18	51	65	76	25	23	32	20	40	14	18	13	9	8	18	42	17	24	15	15	12	18	6	23	8	13	30	23	51	30	70	19	17	15	1.6	0.78	1.61	4.29	8.23	8.88	2.82	2.88	3.63	2.04	4.4	1.9	1.85
MSTRG.35285.4	0	1	1	6	7	7	2	8	3	1	3	0	1	3	4	0	5	7	1	1	2	8	2	4	4	5	5	2	3	1	2	4	2	1	5	7	0.0	0.05	0.05	0.29	0.51	0.47	0.13	0.57	0.19	0.06	0.19	0.0	0.06
MSTRG.35296.2	18	33	20	35	56	58	38	44	43	18	13	17	6	23	17	11	18	74	27	18	17	28	26	45	19	29	33	17	19	21	24	23	37	35	26	72	0.23	0.42	0.27	0.47	1.1	1.06	0.66	0.83	0.75	0.28	0.21	0.33	0.09
MSTRG.35324.1	0	0	0	0	0	0	0	0	0	0	0	0	0	0	0	0	0	0	0	0	0	0	1	0	0	0	0	0	0	0	0	2	0	0	0	0	0.0	0.0	0.0	0.0	0.0	0.0	0.0	0.0	0.0	0.0	0.0	0.0	0.0
MSTRG.35332.1	0	0	0	2	2	8	2	0	0	0	1	0	0	2	1	0	0	0	3	2	3	2	4	16	1	1	0	1	1	2	1	3	2	0	0	0	0.0	0.0	0.0	0.39	0.61	2.25	0.55	0.0	0.0	0.0	0.28	0.0	0.0
MSTRG.35344.1	26	21	39	92	115	110	53	60	53	56	81	37	30	8	23	3	21	23	87	82	64	72	48	77	23	17	11	62	95	53	104	82	130	26	26	3	0.24	0.19	0.37	0.88	1.61	1.43	0.66	0.81	0.65	0.61	0.94	0.52	0.33
MSTRG.35351.1	10	6	5	15	23	19	1	1	0	11	3	3	7	37	8	0	1	0	1	2	10	27	20	15	3	3	1	18	15	21	8	8	8	3	1	1	0.5	0.29	0.26	0.74	1.69	1.3	0.07	0.07	0.0	0.64	0.19	0.23	0.41
MSTRG.35359.1	0	0	1	0	0	0	0	0	1	0	4	0	0	0	1	0	1	0	1	0	0	0	0	0	0	0	0	0	0	0	2	1	1	1	2	0	0.0	0.0	0.02	0.0	0.0	0.0	0.0	0.0	0.03	0.0	0.1	0.0	0.0
MSTRG.35372.1	0	0	0	0	0	0	0	0	4	0	0	0	0	0	0	0	0	0	1	0	0	0	0	0	0	0	0	0	0	0	0	0	0	0	0	0	0.0	0.0	0.0	0.0	0.0	0.0	0.0	0.0	0.21	0.0	0.0	0.0	0.0
MSTRG.35417.1	0	0	0	2	0	4	1	0	0	1	1	0	0	0	0	1	0	0	0	0	0	0	0	0	0	4	2	0	0	0	0	2	1	0	0	0	0.0	0.0	0.0	0.94	0.0	2.28	0.65	0.1	0.0	0.61	0.69	0.0	0.0
MSTRG.35432.1	0	0	0	0	0	1	0	0	0	0	1	0	0	0	1	0	0	0	0	0	0	0	0	0	0	0	0	0	0	0	0	0	0	0	0	0	0.0	0.0	0.0	0.0	0.0	0.7	0.0	0.0	0.0	0.0	0.75	0.0	0.0
MSTRG.35437.1	12	14	16	17	3	9	11	11	12	5	4	1	1	8	12	7	3	2	7	1	7	3	4	0	0	4	2	0	0	1	9	2	5	2	1	6	0.16	0.19	0.23	0.24	0.06	0.17	0.2	0.22	0.22	0.08	0.07	0.02	0.02
MSTRG.35460.1	0	0	0	0	0	1	0	0	0	0	1	0	0	0	1	0	0	0	0	0	0	0	0	2	0	0	0	0	0	0	0	0	0	0	0	0	0.0	0.0	0.0	0.0	0.0	0.22	0.0	0.0	0.0	0.0	0.21	0.0	0.0
MSTRG.35463.1	1	0	0	1	2	0	0	0	0	0	0	0	0	0	0	0	0	0	0	0	0	1	0	0	0	0	0	0	0	0	0	0	0	0	0	0	0.12	0.0	0.0	0.11	0.35	0.0	0.0	0.0	0.0	0.0	0.0	0.0	0.0
MSTRG.35468.5	3	6	2	22	29	15	77	57	82	14	34	12	7	2	14	30	18	174	28	20	17	16	10	19	28	34	25	16	11	7	24	20	20	32	16	14	0.14	0.27	0.09	1.0	1.95	0.94	4.63	3.73	4.93	0.75	1.94	0.84	0.37
MSTRG.35479.1	0	0	0	0	0	0	0	0	0	0	0	1	0	2	0	0	0	1	2	0	2	0	2	0	0	0	0	2	0	0	0	2	0	4	0	0	0.0	0.0	0.0	0.0	0.0	0.0	0.0	0.0	0.0	0.0	0.0	0.01	0.0
MSTRG.35479.2	5	5	6	8	1	4	0	0	3	2	0	0	1	0	2	0	1	0	4	1	0	0	0	4	1	1	0	0	0	2	0	2	2	0	0	1	0.04	0.03	0.04	0.06	0.01	0.04	0.0	0.0	0.03	0.02	0.0	0.0	0.01
MSTRG.35492.5	1	4	1	9	6	6	3	2	4	1	1	0	0	1	6	0	3	1	2	7	4	1	1	6	1	0	0	1	0	2	2	9	2	0	3	2	0.02	0.08	0.02	0.2	0.19	0.18	0.09	0.06	0.11	0.03	0.03	0.0	0.0
MSTRG.35533.1	0	0	0	1	0	0	0	0	0	0	0	0	0	0	0	0	0	0	0	0	0	0	0	1	0	0	0	0	0	0	0	0	0	0	0	0	0.0	0.0	0.0	0.04	0.0	0.0	0.0	0.0	0.0	0.0	0.0	0.0	0.0
MSTRG.35533.2	0	0	0	1	3	0	0	0	0	0	0	0	4	1	0	0	0	0	1	0	0	0	2	1	0	0	0	0	1	1	0	0	0	0	0	0	0.0	0.0	0.0	0.05	0.39	0.0	0.0	0.0	0.0	0.0	0.0	0.0	0.42
MSTRG.35533.4	0	0	0	0	0	0	0	0	0	0	0	0	0	0	0	0	0	0	0	0	0	1	0	0	0	0	0	0	0	0	0	0	0	0	0	0	0.0	0.0	0.0	0.0	0.0	0.0	0.0	0.0	0.0	0.0	0.0	0.0	0.0
MSTRG.35558.1	3	1	1	1	0	2	0	0	1	0	0	0	0	1	9	0	0	0	1	1	8	1	0	1	0	1	0	2	1	0	1	1	0	2	0	0	0.08	0.03	0.03	0.03	0.0	0.07	0.0	0.0	0.04	0.0	0.0	0.0	0.0
MSTRG.35603.1	4	3	0	7	1	6	4	6	5	6	3	4	1	3	1	0	2	3	8	11	6	9	1	6	1	3	3	4	10	8	2	14	12	0	1	0	0.15	0.09	0.0	0.25	0.05	0.29	0.17	0.29	0.23	0.24	0.12	0.22	0.04
MSTRG.35604.1	191	60	195	21	11	10	8	11	7	57	51	88	3	2	2	3	3	16	47	98	74	18	0	55	9	6	5	6	3	10	107	51	65	5	5	13	5.36	1.65	5.66	0.61	0.46	0.4	0.28	0.47	0.26	1.88	1.79	3.77	0.09
MSTRG.35604.2	35	57	31	21	11	10	8	0	7	30	13	33	3	2	2	3	3	0	89	58	50	27	20	11	9	6	5	6	3	10	34	78	65	5	5	13	0.99	1.58	0.9	0.61	0.46	0.4	0.28	0.0	0.26	0.99	0.47	1.42	0.09
MSTRG.35691.1	0	0	4	5	1	2	6	4	0	0	1	1	2	0	0	1	3	2	1	1	0	0	1	0	1	1	0	2	0	1	4	2	4	2	1	1	0.0	0.0	0.13	0.19	0.06	0.09	0.29	0.22	0.0	0.0	0.04	0.05	0.09
MSTRG.35713.1	0	0	0	0	0	0	0	0	0	1	0	0	0	1	0	0	0	0	0	0	0	0	0	0	0	0	0	0	0	0	0	0	0	0	0	0	0.0	0.0	0.0	0.0	0.0	0.0	0.0	0.0	0.0	0.03	0.0	0.0	0.0
MSTRG.35713.2	0	2	1	0	0	0	0	0	0	7	5	0	0	0	0	0	0	0	0	3	2	0	0	0	0	0	0	0	0	0	0	0	2	0	0	0	0.0	0.07	0.04	0.0	0.0	0.0	0.0	0.0	0.0	0.29	0.2	0.0	0.0
MSTRG.35713.3	0	0	0	0	0	0	0	0	0	0	2	0	0	0	0	0	2	0	0	0	0	0	0	0	0	0	0	0	0	0	0	0	0	0	0	0	0.0	0.0	0.0	0.0	0.0	0.0	0.0	0.0	0.0	0.0	0.2	0.0	0.0
MSTRG.35713.4	0	0	0	0	0	0	0	0	0	1	0	0	0	0	0	0	0	0	3	0	0	0	0	0	0	0	0	0	0	0	0	0	0	0	0	0	0.0	0.0	0.0	0.0	0.0	0.0	0.0	0.0	0.0	0.04	0.0	0.0	0.0
MSTRG.35715.1	38	18	21	8	1	7	0	0	0	8	3	5	3	2	2	0	0	0	17	36	17	7	14	9	0	2	2	5	0	1	18	17	30	1	0	2	3.13	1.46	1.76	0.63	0.12	0.77	0.0	0.0	0.0	0.77	0.31	0.64	0.29
MSTRG.35735.1	1	3	6	1	3	0	0	1	1	5	4	0	14	1	1	7	7	0	8	8	6	3	3	3	1	5	0	5	7	5	10	2	4	4	3	3	0.06	0.18	0.38	0.06	0.27	0.0	0.0	0.09	0.08	0.36	0.31	0.0	1.01
MSTRG.35757.1	5	8	9	10	6	8	2	15	4	0	4	3	6	4	8	7	1	6	10	7	6	9	8	3	4	4	2	1	4	8	10	6	3	2	8	4	0.22	0.35	0.41	0.45	0.4	0.49	0.12	0.96	0.24	0.0	0.22	0.2	0.31
MSTRG.35787.1	0	1	0	0	0	1	0	0	0	0	0	0	0	0	0	1	0	0	1	0	0	2	0	2	0	0	0	1	0	0	0	0	0	0	2	0	0.0	0.17	0.0	0.0	0.0	0.24	0.0	0.0	0.0	0.0	0.0	0.0	0.0
MSTRG.35834.1	0	0	0	0	0	0	0	0	1	0	0	0	0	0	0	0	4	1	0	0	0	0	0	0	0	0	0	0	0	3	0	0	0	2	0	0	0.0	0.0	0.0	0.0	0.0	0.0	0.0	0.0	0.01	0.0	0.0	0.0	0.0
MSTRG.35846.1	7	7	10	0	10	15	0	25	20	4	2	3	6	16	0	2	3	17	12	11	0	21	12	28	1	13	11	7	11	0	10	0	24	0	0	0	0.11	0.11	0.17	0.0	0.24	0.34	0.0	0.59	0.43	0.08	0.04	0.07	0.11
MSTRG.35846.2	0	0	0	37	0	0	21	0	0	0	0	0	0	0	14	0	0	0	0	0	6	0	0	0	8	0	0	0	0	9	0	7	0	14	13	13	0.0	0.0	0.0	0.6	0.0	0.0	0.44	0.0	0.0	0.0	0.0	0.0	0.0
MSTRG.3588.1	0	0	0	0	1	1	0	0	0	0	0	0	0	2	1	0	0	0	0	0	0	0	0	2	0	0	0	0	1	0	0	0	1	0	1	0	0.0	0.0	0.0	0.0	0.59	0.55	0.0	0.0	0.0	0.0	0.0	0.0	0.0
MSTRG.35889.1	0	0	0	0	0	0	4	0	0	0	0	0	0	0	0	0	0	5	0	0	0	0	0	0	3	8	0	0	0	0	2	0	0	0	0	0	0.0	0.0	0.0	0.0	0.0	0.0	0.16	0.0	0.0	0.0	0.0	0.0	0.0
MSTRG.35889.2	0	0	0	2	0	0	0	11	1	0	1	0	1	0	0	2	4	0	0	0	0	0	0	0	1	0	8	0	0	0	0	0	1	3	2	11	0.0	0.0	0.0	0.06	0.0	0.0	0.0	0.49	0.04	0.0	0.04	0.0	0.04
MSTRG.35905.2	0	2	2	2	1	0	0	5	1	1	0	0	1	0	0	0	4	1	3	0	2	1	1	2	2	1	0	0	2	0	0	0	1	5	6	2	0.0	0.07	0.07	0.07	0.05	0.0	0.0	0.25	0.05	0.04	0.0	0.0	0.04
MSTRG.35930.1	1	1	0	0	0	0	0	0	0	0	2	0	0	0	1	0	0	0	0	0	2	0	0	0	0	0	0	0	0	0	0	0	0	0	0	0	0.03	0.03	0.0	0.0	0.0	0.0	0.0	0.0	0.0	0.0	0.09	0.0	0.0
MSTRG.35942.5	6	3	3	18	10	14	10	5	5	5	9	4	2	10	3	3	7	2	9	5	5	9	2	12	6	6	10	6	8	13	16	11	9	8	2	6	0.03	0.02	0.02	0.11	0.09	0.11	0.08	0.04	0.04	0.04	0.07	0.03	0.01
MSTRG.35949.1	3	0	4	9	9	13	5	2	2	4	3	7	3	6	4	1	9	3	9	7	12	13	0	10	0	1	2	4	1	3	5	1	6	3	3	5	0.28	0.01	0.37	0.78	1.14	1.65	0.57	0.29	0.28	0.45	0.35	0.98	0.33
MSTRG.35958.1	2	6	21	1	12	6	23	35	51	18	25	15	12	8	4	26	24	8	52	30	36	15	8	17	20	21	25	4	1	17	41	19	36	10	18	10	0.02	0.05	0.18	0.01	0.15	0.07	0.26	0.43	0.58	0.18	0.26	0.19	0.12
MSTRG.3596.1	0	0	0	10	9	5	0	0	0	0	0	0	0	0	0	0	0	0	0	0	0	3	0	0	1	0	0	0	1	0	0	0	0	2	5	3	0.0	0.0	0.0	0.15	0.19	0.11	0.0	0.0	0.0	0.0	0.0	0.0	0.0
MSTRG.3596.4	0	0	1	9	2	4	0	0	0	0	0	0	5	0	2	1	1	0	0	0	0	3	0	3	10	0	0	5	5	7	2	1	1	1	5	8	0.0	0.0	0.02	0.18	0.05	0.11	0.0	0.0	0.0	0.0	0.0	0.0	0.1
MSTRG.3596.5	0	3	0	1	0	0	0	0	6	0	0	3	0	7	0	0	0	2	0	4	0	2	0	4	1	0	1	0	2	3	2	0	0	0	3	0	0.0	0.05	0.0	0.03	0.0	0.0	0.0	0.0	0.16	0.0	0.0	0.08	0.0
MSTRG.3596.7	0	0	0	2	3	3	0	0	0	0	0	0	1	0	6	0	0	0	0	0	0	3	0	0	0	0	0	0	0	0	0	3	2	0	0	10	0.0	0.0	0.0	0.03	0.09	0.09	0.0	0.0	0.0	0.0	0.0	0.0	0.03
MSTRG.3596.9	4	5	1	19	9	5	3	4	0	0	0	2	5	10	15	3	0	3	0	1	2	16	10	16	6	6	4	6	18	5	5	6	0	6	4	5	0.07	0.09	0.02	0.34	0.24	0.13	0.07	0.1	0.0	0.0	0.0	0.06	0.1
MSTRG.35988.4	0	0	0	5	5	4	1	0	1	2	0	1	2	0	0	4	0	0	6	1	2	3	3	2	5	2	0	1	0	3	0	0	1	2	4	0	0.0	0.0	0.0	0.17	0.23	0.17	0.04	0.0	0.04	0.08	0.0	0.05	0.07
MSTRG.35988.5	0	0	1	0	0	0	0	0	0	0	2	0	0	0	1	0	0	0	0	0	0	0	0	0	0	1	1	0	0	0	1	0	0	0	0	0	0.0	0.0	0.05	0.0	0.0	0.0	0.0	0.0	0.0	0.0	0.11	0.0	0.0
MSTRG.35989.1	2	0	1	1	3	1	1	1	0	0	2	4	0	1	2	0	0	1	1	7	2	1	4	1	2	1	1	0	0	0	2	0	4	1	0	0	0.18	0.0	0.09	0.09	0.39	0.12	0.12	0.13	0.0	0.0	0.23	0.57	0.0
MSTRG.36023.1	4	3	9	7	6	3	0	0	1	3	5	3	3	0	1	1	3	1	16	8	24	12	4	10	3	3	2	0	0	3	12	5	20	6	1	8	0.02	0.02	0.05	0.04	0.06	0.02	0.0	0.0	0.01	0.02	0.04	0.03	0.02
MSTRG.36023.2	0	0	0	0	0	0	0	0	0	0	1	0	0	0	0	0	0	0	0	16	7	0	10	0	0	0	4	0	0	0	0	0	0	0	0	0	0.0	0.0	0.0	0.0	0.0	0.0	0.0	0.0	0.0	0.0	0.04	0.0	0.0
MSTRG.36023.3	0	0	2	0	0	0	0	0	0	5	0	0	2	0	0	0	0	2	0	2	0	0	3	0	0	0	15	0	1	0	0	0	5	0	5	0	0.0	0.0	0.1	0.0	0.0	0.0	0.0	0.0	0.0	0.23	0.0	0.0	0.12
MSTRG.36023.4	11	11	0	4	5	7	4	12	8	0	0	2	0	16	5	14	5	0	5	0	0	25	3	11	21	15	7	6	7	12	0	7	0	8	7	23	0.38	0.38	0.0	0.13	0.25	0.31	0.18	0.6	0.36	0.0	0.0	0.11	0.0
MSTRG.36031.1	0	0	0	0	0	0	0	0	0	0	1	0	0	0	0	0	0	0	0	0	3	0	1	0	0	0	0	0	0	0	0	0	0	0	0	0	0.0	0.0	0.0	0.0	0.0	0.0	0.0	0.0	0.0	0.0	0.04	0.0	0.0
MSTRG.36035.1	2	0	6	10	11	5	12	14	12	12	9	9	7	6	0	6	10	6	22	4	21	9	5	11	0	3	5	7	3	7	33	20	22	2	3	8	0.02	0.0	0.08	0.13	0.2	0.09	0.19	0.25	0.19	0.17	0.14	0.17	0.1
MSTRG.36052.1	1	0	0	0	0	1	0	0	0	1	0	0	0	0	0	0	2	0	0	3	1	0	0	0	0	0	0	0	0	0	1	2	0	0	1	2	0.01	0.0	0.0	0.0	0.0	0.01	0.0	0.0	0.0	0.01	0.0	0.0	0.0
MSTRG.36054.1	0	0	0	0	0	0	0	0	0	0	0	0	0	0	0	0	0	0	0	2	1	0	0	0	0	0	0	0	0	0	0	0	0	0	0	0	0.0	0.0	0.0	0.0	0.0	0.0	0.0	0.0	0.0	0.0	0.0	0.0	0.0
MSTRG.36060.1	0	0	0	0	0	0	0	0	0	0	0	0	0	0	0	0	0	0	0	0	0	0	0	0	0	0	0	0	1	0	0	0	0	0	0	0	0.0	0.0	0.0	0.0	0.0	0.0	0.0	0.0	0.0	0.0	0.0	0.0	0.0
MSTRG.36063.1	0	0	1	5	2	2	3	1	1	5	3	2	0	0	1	0	0	1	9	14	11	6	2	6	3	1	3	0	3	1	10	3	6	3	2	6	0.0	0.0	0.03	0.11	0.06	0.06	0.07	0.03	0.03	0.13	0.08	0.06	0.0
MSTRG.36065.1	0	0	0	0	0	0	0	0	0	0	0	0	0	0	0	0	0	0	0	0	0	0	0	0	0	0	0	0	0	0	0	0	0	0	0	0	0.0	0.0	0.0	0.0	0.0	0.0	0.0	0.0	0.0	0.0	0.0	0.0	0.0
MSTRG.36065.2	0	1	0	0	0	0	0	0	1	0	0	1	0	0	0	0	0	0	0	1	0	0	1	0	0	0	0	0	0	0	0	0	0	0	0	0	0.0	0.06	0.0	0.0	0.0	0.0	0.0	0.0	0.08	0.0	0.0	0.1	0.0
MSTRG.36067.1	0	0	5	14	2	7	7	5	4	11	18	5	0	3	0	0	0	8	10	15	5	7	1	4	4	7	2	5	4	4	4	12	12	2	7	1	0.0	0.0	0.43	1.07	0.23	0.73	0.67	0.55	0.4	0.97	1.77	0.6	0.0
MSTRG.36070.1	0	0	0	0	0	0	0	0	0	0	0	0	0	0	0	0	0	0	0	1	2	0	0	1	0	0	0	0	0	0	1	2	0	0	0	0	0.0	0.0	0.0	0.0	0.0	0.0	0.0	0.0	0.0	0.0	0.0	0.0	0.0
MSTRG.36074.1	1	0	1	0	0	0	0	0	0	1	0	0	0	0	0	0	0	0	2	2	13	0	4	1	0	0	1	0	0	0	7	6	2	0	0	0	0.03	0.0	0.03	0.0	0.0	0.0	0.0	0.0	0.0	0.04	0.0	0.0	0.0
MSTRG.36080.3	0	0	0	5	1	6	1	0	0	2	0	0	0	2	2	0	1	0	1	3	3	0	2	5	0	0	1	1	0	2	0	1	1	2	0	0	0.0	0.0	0.0	0.16	0.05	0.25	0.04	0.0	0.0	0.07	0.0	0.0	0.0
MSTRG.36082.1	130	86	107	230	286	266	102	113	71	137	258	100	87	59	65	43	87	99	159	129	114	121	106	124	42	43	45	66	98	73	300	176	226	39	69	42	3.26	2.12	2.8	5.91	10.83	9.34	3.43	4.14	2.38	4.1	8.19	3.85	2.58
[truncated: 1,171 more rows]
[truncated: 34 more columns]
