# Supplementary material for: Integrated analysis of muscle lncRNA and mRNA of Chinese indigenous breed Ningxiang pig in four developmental stages
Source: Front Vet Sci. 2024 Oct 21;11:1465389. doi: 10.3389/fvets.2024.1465389 (PMC11533148; doi:10.3389/fvets.2024.1465389)
Supplement: Supplementary file 1 [file Data_Sheet_1.ZIP › supplementary 5 kegg_muscle_enrich_30vs90_up_list_gene.add_geneName.xls]

#Study_num	Term	Database	ID	Ratio_in_study	Ratio_in_pop	P-Value	Corrected P-Value	Genes	Hyperlink	typeII	typeI	diff_genes_name
12	Primary immunodeficiency	KEGG PATHWAY	map05340	12/274	53/14292	2.57071122683e-10	6.58102074068e-08	Pig.09436|Pig.22776|Pig.22778|Pig.22422|Pig.23544|Pig.10410|Pig.03050|Pig.22985|Pig.22420|Pig.12725|Pig.12726|Pig.09401	http://www.genome.jp/kegg-bin/show_pathway?map=map05340&multi_query=K06856+tomato,red%0d%0aK05070+yellow,red%0d%0aK05856+yellow,red%0d%0aK07360+yellow,red%0d%0aK06458+yellow,red%0d%0aK06450+yellow,red%0d%0aK06451+yellow,red%0d%0aK10887+yellow%0dK10603+yellow%0dK10988+yellow%0dK16056+yellow%0dK10628+yellow%0dK07210+yellow%0dK03161+yellow%0dK03160+yellow%0dK05150+yellow%0dK05151+yellow%0dK06465+yel…	Immune disease	Human Diseases	ZAP70-201|LOC101151870|IGLL1|IGLL5|IGLL1|IL2RG|LCK-201|LOC101151870|IGLL1|CD3D-201|CD3E-201|CD8A-201
13	Hematopoietic cell lineage	KEGG PATHWAY	map04640	13/274	116/14292	3.36793247061e-07	4.31095356238e-05	Pig.22985|Pig.22420|Pig.22422|Pig.22776|Pig.14770|Pig.23544|Pig.00122|Pig.22778|Pig.12725|Pig.12724|Pig.12726|Pig.13371|Pig.09401	http://www.genome.jp/kegg-bin/show_pathway?map=map04640&multi_query=K06483+yellow,red%0d%0aK06856+tomato,red%0d%0aK06752+yellow,red%0d%0aK06458+yellow,red%0d%0aK06452+yellow,red%0d%0aK06450+yellow,red%0d%0aK06451+yellow,red%0d%0aK06455+yellow,red%0d%0aK05066+yellow%0dK05067+yellow%0dK05090+yellow%0dK00977+yellow%0dK06493+yellow%0dK05061+yellow%0dK01389+yellow%0dK01242+yellow%0dK06854+yellow%0dK05…	Immune system	Organismal Systems	LOC101151870|IGLL1|IGLL5|LOC101151870|CD5-201|IGLL1|ITGA4-201|IGLL1|CD3D-201|CD3G-201|CD3E-201|SLA-DMB-201|CD8A-201
12	Th1 and Th2 cell differentiation	KEGG PATHWAY	map04658	12/274	125/14292	4.985191031819999e-06	0.000319052226037	Pig.14451|Pig.17043|Pig.09436|Pig.13600|MSTRG.11288|Pig.10410|Pig.20374|Pig.03050|Pig.12725|Pig.12724|Pig.12726|Pig.13371	http://www.genome.jp/kegg-bin/show_pathway?map=map04658&multi_query=K05069+yellow,red%0d%0aK06752+yellow,red%0d%0aK04441+yellow,red%0d%0aK05070+yellow,red%0d%0aK05856+yellow,red%0d%0aK10166+yellow,red%0d%0aK10785+yellow,red%0d%0aK06452+yellow,red%0d%0aK06453+tomato,red%0d%0aK06450+yellow,red%0d%0aK07360+yellow,red%0d%0aK06451+yellow,red%0d%0aK05064+yellow%0dK06061+yellow%0dK17895+yellow%0dK11222+…	Immune system	Organismal Systems	TBX21-201|IL2RB|ZAP70-201|IGLL5|MSTRG.11288|IL2RG|MAPK12-201|LCK-201|CD3D-201|CD3G-201|CD3E-201|SLA-DMB-201
12	Natural killer cell mediated cytotoxicity	KEGG PATHWAY	map04650	12/274	122/14292	3.865341559669999e-06	0.00032984247975800004	Pig.15470|Pig.09436|Pig.22985|Pig.22420|Pig.22422|MSTRG.11288|Pig.23544|Pig.03050|Pig.22776|Pig.22778|Pig.16796|Pig.17039	http://www.genome.jp/kegg-bin/show_pathway?map=map04650&multi_query=K07860+yellow,red%0d%0aK07818+yellow,red%0d%0aK06856+tomato,red%0d%0aK06741+yellow,red%0d%0aK07360+yellow,red%0d%0aK05856+yellow,red%0d%0aK06453+tomato,red%0d%0aK07981+yellow%0dK06743+yellow%0dK07987+yellow%0dK07986+yellow%0dK07984+yellow%0dK02677+yellow%0dK07988+yellow%0dK01116+tomato%0dK03156+yellow%0dK04392+yellow%0dK04390+yel…	Immune system	Organismal Systems	PRF1-201|ZAP70-201|LOC101151870|IGLL1|IGLL5|MSTRG.11288|IGLL1|LCK-201|LOC101151870|IGLL1|NCR1-201|RAC2-203
10	Intestinal immune network for IgA production	KEGG PATHWAY	map04672	10/274	88/14292	6.889654133510001e-06	0.00035275029163599995	Pig.22422|Pig.13600|Pig.22776|Pig.22420|Pig.22985|Pig.23544|Pig.00122|Pig.22778|Pig.13371|Pig.21443	http://www.genome.jp/kegg-bin/show_pathway?map=map04672&multi_query=K06752+yellow,red%0d%0aK06483+yellow,red%0d%0aK06590+yellow,red%0d%0aK06856+tomato,red%0d%0aK10785+yellow,red%0d%0aK08529+yellow%0dK03161+yellow%0dK03160+yellow%0dK10031+tomato%0dK05153+yellow%0dK06779+yellow%0dK05443+yellow%0dK05405+yellow%0dK05654+yellow%0dK06710+yellow%0dK05428+yellow%0dK04189+yellow%0dK04466+yellow%0dK05150+y…	Immune system	Organismal Systems	IGLL5|IGLL5|LOC101151870|IGLL1|LOC101151870|IGLL1|ITGA4-201|IGLL1|SLA-DMB-201|ITGB7-203
10	Allograft rejection	KEGG PATHWAY	map05330	10/274	95/14292	1.37113477158e-05	0.000585017502541	Pig.13600|Pig.22985|Pig.22420|Pig.22422|Pig.15470|Pig.23544|Pig.22776|Pig.22778|Pig.13371|Pig.11392	http://www.genome.jp/kegg-bin/show_pathway?map=map05330&multi_query=K06751+tomato,red%0d%0aK06752+yellow,red%0d%0aK07818+yellow,red%0d%0aK06856+tomato,red%0d%0aK10785+yellow,red%0d%0aK12025+yellow%0dK04687+yellow%0dK04390+yellow%0dK03161+yellow%0dK03160+yellow%0dK05443+yellow%0dK05425+yellow%0dK05406+yellow%0dK05428+yellow%0dK03156+yellow%0dK01353+yellow%0dK05654+yellow%0dK06470+yellow%0dK04389+y…	Immune disease	Human Diseases	IGLL5|LOC101151870|IGLL1|IGLL5|PRF1-201|IGLL1|LOC101151870|IGLL1|SLA-DMB-201|HLA-A
12	Th17 cell differentiation	KEGG PATHWAY	map04659	12/274	144/14292	2.12431069462e-05	0.0007768907683189999	Pig.14451|Pig.17043|Pig.09436|Pig.13600|MSTRG.11288|Pig.10410|Pig.20374|Pig.03050|Pig.12725|Pig.12724|Pig.12726|Pig.13371	http://www.genome.jp/kegg-bin/show_pathway?map=map04659&multi_query=K05069+yellow,red%0d%0aK06752+yellow,red%0d%0aK04441+yellow,red%0d%0aK05070+yellow,red%0d%0aK06452+yellow,red%0d%0aK07360+yellow,red%0d%0aK10166+yellow,red%0d%0aK10785+yellow,red%0d%0aK05856+yellow,red%0d%0aK06453+tomato,red%0d%0aK06450+yellow,red%0d%0aK06451+yellow,red%0d%0aK08534+yellow%0dK05065+yellow%0dK04692+yellow%0dK05063+…	Immune system	Organismal Systems	TBX21-201|IL2RB|ZAP70-201|IGLL5|MSTRG.11288|IL2RG|MAPK12-201|LCK-201|CD3D-201|CD3G-201|CD3E-201|SLA-DMB-201
8	Asthma	KEGG PATHWAY	map05310	8/274	64/14292	2.87867538824e-05	0.000921176124237	Pig.13600|Pig.22776|Pig.22420|Pig.22422|Pig.23544|Pig.22778|Pig.22985|Pig.13371	http://www.genome.jp/kegg-bin/show_pathway?map=map05310&multi_query=K06856+tomato,red%0d%0aK06752+yellow,red%0d%0aK10785+yellow,red%0d%0aK03156+yellow%0dK10784+yellow%0dK10787+yellow%0dK05443+yellow%0dK08090+yellow%0dK10788+yellow%0dK01168+yellow%0dK03160+yellow%0dK03161+yellow%0dK05654+yellow%0dK05428+yellow%0d	Immune disease	Human Diseases	IGLL5|LOC101151870|IGLL1|IGLL5|IGLL1|IGLL1|LOC101151870|SLA-DMB-201
10	Autoimmune thyroid disease	KEGG PATHWAY	map05320	10/274	105/14292	3.30911401847e-05	0.0009412590985870001	Pig.13600|Pig.22985|Pig.22420|Pig.22422|Pig.15470|Pig.23544|Pig.22776|Pig.22778|Pig.13371|Pig.11392	http://www.genome.jp/kegg-bin/show_pathway?map=map05320&multi_query=K06751+tomato,red%0d%0aK06752+yellow,red%0d%0aK07818+yellow,red%0d%0aK06856+tomato,red%0d%0aK10785+yellow,red%0d%0aK12025+yellow%0dK04390+yellow%0dK03161+yellow%0dK03160+yellow%0dK08522+yellow%0dK05443+yellow%0dK06538+yellow%0dK05428+yellow%0dK05251+yellow%0dK01353+yellow%0dK05654+yellow%0dK06470+yellow%0dK04389+yellow%0dK05414+t…	Immune disease	Human Diseases	IGLL5|LOC101151870|IGLL1|IGLL5|PRF1-201|IGLL1|LOC101151870|IGLL1|SLA-DMB-201|HLA-A
11	T cell receptor signaling pathway	KEGG PATHWAY	map04660	11/274	129/14292	3.78911394539e-05	0.00097001317002	Pig.09436|Pig.13600|Pig.18175|MSTRG.11288|Pig.20374|Pig.03050|Pig.12725|Pig.12724|Pig.12726|Pig.09401|Pig.10765	http://www.genome.jp/kegg-bin/show_pathway?map=map04660&multi_query=K04350+yellow,red%0d%0aK04441+yellow,red%0d%0aK05856+yellow,red%0d%0aK07363+yellow,red%0d%0aK07360+yellow,red%0d%0aK06450+yellow,red%0d%0aK06451+yellow,red%0d%0aK10785+yellow,red%0d%0aK06452+yellow,red%0d%0aK06453+tomato,red%0d%0aK06458+yellow,red%0d%0aK04410+yellow%0dK06454+yellow%0dK04415+yellow%0dK04513+yellow%0dK04431+yellow%…	Immune system	Organismal Systems	ZAP70-201|IGLL5|ITK-201|MSTRG.11288|MAPK12-201|LCK-201|CD3D-201|CD3G-201|CD3E-201|CD8A-201|RASGRP1-201
7	African trypanosomiasis	KEGG PATHWAY	map05143	7/274	52/14292	5.6410823213999996e-05	0.00120343089523	Pig.10757|Pig.22776|Pig.22420|Pig.22422|Pig.23544|Pig.22778|Pig.22985	http://www.genome.jp/kegg-bin/show_pathway?map=map05143&multi_query=K06856+tomato,red%0d%0aK05858+yellow,red%0d%0aK02677+yellow%0dK13822+green%0dK04519+yellow%0dK03156+yellow%0dK08757+tomato%0dK13823+green%0dK04390+yellow%0dK04234+yellow%0dK05443+yellow%0dK05482+yellow%0dK05425+yellow%0dK05405+yellow%0dK05406+yellow%0dK06241+yellow%0dK04687+yellow%0dK04729+yellow%0dK00463+yellow%0dK01392+yellow%0…	Infectious disease: parasitic	Human Diseases	PLCB2-201|LOC101151870|IGLL1|IGLL5|IGLL1|IGLL1|LOC101151870
11	Viral myocarditis	KEGG PATHWAY	map05416	11/274	136/14292	6.16264693316e-05	0.00121356739607	Pig.17039|Pig.13600|Pig.22985|Pig.22420|Pig.22422|Pig.15470|Pig.23544|Pig.22776|Pig.22778|Pig.13371|Pig.11392	http://www.genome.jp/kegg-bin/show_pathway?map=map05416&multi_query=K07860+yellow,red%0d%0aK06751+tomato,red%0d%0aK06752+yellow,red%0d%0aK06856+tomato,red%0d%0aK07818+yellow,red%0d%0aK10785+yellow,red%0d%0aK12025+yellow%0dK06788+yellow%0dK04006+yellow%0dK04392+yellow%0dK03260+tomato%0dK03161+yellow%0dK03160+yellow%0dK04399+tomato%0dK04398+yellow%0dK05718+yellow%0dK05703+yellow%0dK06464+yellow%0dK…	Cardiovascular disease	Human Diseases	RAC2-203|IGLL5|LOC101151870|IGLL1|IGLL5|PRF1-201|IGLL1|LOC101151870|IGLL1|SLA-DMB-201|HLA-A
9	Leishmaniasis	KEGG PATHWAY	map05140	9/274	90/14292	5.5827901499999995e-05	0.00129926752582	Pig.22985|Pig.22420|Pig.22422|Pig.22776|Pig.23544|Pig.20374|Pig.00122|Pig.22778|Pig.13371	http://www.genome.jp/kegg-bin/show_pathway?map=map05140&multi_query=K06752+yellow,red%0d%0aK06483+yellow,red%0d%0aK04441+yellow,red%0d%0aK06856+tomato,red%0d%0aK03990+yellow%0dK04730+yellow%0dK04733+yellow%0dK04735+yellow%0dK10159+yellow%0dK11220+tomato%0dK03175+yellow%0dK06461+yellow%0dK13536+tomato%0dK05443+yellow%0dK04379+yellow%0dK11987+yellow%0dK04447+yellow%0dK08009+yellow%0dK04371+yellow%0…	Infectious disease: parasitic	Human Diseases	LOC101151870|IGLL1|IGLL5|LOC101151870|IGLL1|MAPK12-201|ITGA4-201|IGLL1|SLA-DMB-201
11	Rheumatoid arthritis	KEGG PATHWAY	map05323	11/274	146/14292	0.000117002233535	0.00213946941321	Pig.22422|MSTRG.21250|Pig.13600|Pig.22776|Pig.22420|Pig.22985|Pig.23544|Pig.22778|Pig.09288|Pig.13371|Pig.11234	http://www.genome.jp/kegg-bin/show_pathway?map=map05323&multi_query=K06752+yellow,red%0d%0aK05448+tomato,red%0d%0aK06856+tomato,red%0d%0aK10785+yellow,red%0d%0aK12499+yellow,red%0d%0aK01394+yellow%0dK05121+yellow%0dK01365+tomato%0dK01388+yellow%0dK04519+yellow%0dK10159+yellow%0dK10160+yellow%0dK02155+yellow%0dK02154+yellow%0dK02153+yellow%0dK02152+yellow%0dK02151+yellow%0dK02150+yellow%0dK05426+y…	Immune disease	Human Diseases	IGLL5|MSTRG.21250|IGLL5|LOC101151870|IGLL1|LOC101151870|IGLL1|IGLL1|VEGFA-201|SLA-DMB-201|CCL5-201
12	Measles	KEGG PATHWAY	map05162	12/274	175/14292	0.000142044438218	0.0022727110114800003	Pig.10410|Pig.13600|Pig.22985|Pig.22420|Pig.22422|Pig.17043|Pig.23544|Pig.22776|Pig.22778|Pig.12725|Pig.12724|Pig.12726	http://www.genome.jp/kegg-bin/show_pathway?map=map05162&multi_query=K10785+yellow,red%0d%0aK05069+yellow,red%0d%0aK06856+tomato,red%0d%0aK05070+yellow,red%0d%0aK06451+yellow,red%0d%0aK06452+yellow,red%0d%0aK06450+yellow,red%0d%0aK11224+tomato%0dK11221+tomato%0dK11220+tomato%0dK11223+yellow%0dK02091+yellow%0dK02089+yellow%0dK04007+yellow%0dK11859+yellow%0dK04503+yellow%0dK04389+yellow%0dK04467+yel…	Infectious disease: viral	Human Diseases	IL2RG|IGLL5|LOC101151870|IGLL1|IGLL5|IL2RB|IGLL1|LOC101151870|IGLL1|CD3D-201|CD3G-201|CD3E-201
9	Staphylococcus aureus infection	KEGG PATHWAY	map05150	9/274	101/14292	0.00013745300463499998	0.00234586461245	Pig.04928|Pig.13600|Pig.22985|Pig.22420|Pig.22422|Pig.23544|Pig.22776|Pig.22778|Pig.13371	http://www.genome.jp/kegg-bin/show_pathway?map=map05150&multi_query=K06752+yellow,red%0d%0aK06856+tomato,red%0d%0aK10785+yellow,red%0d%0aK06496+yellow,red%0d%0aK03990+yellow%0dK03991+yellow%0dK03992+yellow%0dK03994+yellow%0dK01350+yellow%0dK04009+yellow%0dK03905+yellow%0dK05718+yellow%0dK05443+yellow%0dK06513+yellow%0dK06512+yellow%0dK04004+tomato%0dK01332+tomato%0dK01333+tomato%0dK01330+tomato%0…	Infectious disease: bacterial	Human Diseases	SELP-203|IGLL5|LOC101151870|IGLL1|IGLL5|IGLL1|LOC101151870|IGLL1|SLA-DMB-201
8	Fc epsilon RI signaling pathway	KEGG PATHWAY	map04664	8/274	83/14292	0.000187470211418	0.0028230808307600002	Pig.22422|Pig.22776|Pig.22420|Pig.17039|Pig.23544|Pig.20374|Pig.22778|Pig.22985	http://www.genome.jp/kegg-bin/show_pathway?map=map04664&multi_query=K07860+yellow,red%0d%0aK04441+yellow,red%0d%0aK06856+tomato,red%0d%0aK04432+yellow%0dK04433+yellow%0dK04430+yellow%0dK04431+yellow%0dK02677+yellow%0dK03084+yellow%0dK01116+tomato%0dK04392+yellow%0dK03163+green%0dK05730+yellow%0dK05427+yellow%0dK07370+yellow%0dK04456+tomato%0dK16342+yellow%0dK04440+yellow%0dK00461+yellow%0dK04371+…	Immune system	Organismal Systems	IGLL5|LOC101151870|IGLL1|RAC2-203|IGLL1|MAPK12-201|IGLL1|LOC101151870
7	Drug metabolism - cytochrome P450	KEGG PATHWAY	map00982	7/274	65/14292	0.00023749689145900003	0.0033777335674099996	MSTRG.23340|Pig.20336|MSTRG.11316|Pig.09586|Pig.00616|MSTRG.24768|Pig.08752	http://www.genome.jp/kegg-bin/show_pathway?map=map00982&multi_query=K00699+tomato,red%0d%0aK00799+tomato,red%0d%0aK13951+tomato,red%0d%0aK00485+tomato,red%0d%0aK00274+yellow%0dK00157+yellow%0dK13299+yellow%0dK17689+green%0dK13980+yellow%0dK04097+yellow%0dK00129+yellow%0dK07409+yellow%0dK00121+yellow%0dK07424+green%0dK07415+yellow%0d	Xenobiotics biodegradation and metabolism	Metabolism	MSTRG.23340|FMO2-201|MSTRG.11316|MGST1-201|ADH1C|MSTRG.24768|UGT1A10
15	Epstein-Barr virus infection	KEGG PATHWAY	map05169	15/274	280/14292	0.000338031814773	0.004554533925359999	Pig.16412|Pig.13600|Pig.22985|Pig.22420|Pig.22422|MSTRG.11288|Pig.23544|Pig.20374|Pig.22776|Pig.22778|Pig.12725|Pig.12724|Pig.12726|Pig.13371|Pig.11392	http://www.genome.jp/kegg-bin/show_pathway?map=map05169&multi_query=K06751+tomato,red%0d%0aK06752+yellow,red%0d%0aK04441+yellow,red%0d%0aK10140+tomato,red%0d%0aK10785+yellow,red%0d%0aK06856+tomato,red%0d%0aK06452+yellow,red%0d%0aK06453+tomato,red%0d%0aK06450+yellow,red%0d%0aK06451+yellow,red%0d%0aK10591+yellow%0dK11217+yellow%0dK03066+yellow%0dK03037+tomato%0dK11221+tomato%0dK11220+tomato%0dK0215…	Infectious disease: viral	Human Diseases	DDB2-202|IGLL5|LOC101151870|IGLL1|IGLL5|MSTRG.11288|IGLL1|MAPK12-201|LOC101151870|IGLL1|CD3D-201|CD3G-201|CD3E-201|SLA-DMB-201|HLA-A
10	NF-kappa B signaling pathway	KEGG PATHWAY	map04064	10/274	147/14292	0.000539120999851	0.0062734079982700005	Pig.05086|Pig.09436|Pig.13600|Pig.22985|Pig.22420|Pig.22422|Pig.23544|Pig.03050|Pig.22776|Pig.22778	http://www.genome.jp/kegg-bin/show_pathway?map=map04064&multi_query=K05856+yellow,red%0d%0aK07360+yellow,red%0d%0aK05512+yellow,red%0d%0aK10785+yellow,red%0d%0aK06856+tomato,red%0d%0aK01116+tomato%0dK07370+yellow%0dK07371+yellow%0dK05842+yellow%0dK11859+yellow%0dK05859+yellow%0dK07368+yellow%0dK04469+yellow%0dK04467+yellow%0dK04466+yellow%0dK07367+yellow%0dK05855+yellow%0dK05854+yellow%0dK07362+y…	Signal transduction	Environmental Information Processing	CCL19-201|ZAP70-201|IGLL5|LOC101151870|IGLL1|IGLL5|IGLL1|LCK-201|LOC101151870|IGLL1
13	Transcriptional misregulation in cancer	KEGG PATHWAY	map05202	13/274	231/14292	0.000526120379153	0.00641365795539	Pig.16412|Pig.21443|Pig.13600|Pig.22985|Pig.22420|Pig.22422|Pig.14508|Pig.17043|Pig.23544|Pig.22776|Pig.22778|Pig.20025|Pig.09274	http://www.genome.jp/kegg-bin/show_pathway?map=map05202&multi_query=K09278+yellow,red%0d%0aK06590+yellow,red%0d%0aK09055+tomato,red%0d%0aK15627+yellow,red%0d%0aK10140+tomato,red%0d%0aK10785+yellow,red%0d%0aK05069+yellow,red%0d%0aK06856+tomato,red%0d%0aK08854+yellow%0dK11459+yellow%0dK02159+yellow%0dK10051+yellow%0dK05096+yellow%0dK10053+yellow%0dK10055+tomato%0dK10054+yellow%0dK10056+tomato%0dK14…	Cancer: overview	Human Diseases	DDB2-202|ITGB7-203|IGLL5|LOC101151870|IGLL1|IGLL5|CEBPA-201|IL2RB|IGLL1|LOC101151870|IGLL1|ASPSCR1-201|RUNX1-203
8	Retinol metabolism	KEGG PATHWAY	map00830	8/274	96/14292	0.000508879645777	0.00651365946594	MSTRG.23340|Pig.04885|Pig.17258|Pig.00616|Pig.16186|Pig.08752|Pig.18993|Pig.17261	http://www.genome.jp/kegg-bin/show_pathway?map=map00830&multi_query=K07420+yellow,red%0d%0aK13951+tomato,red%0d%0aK11154+yellow,red%0d%0aK15734+yellow,red%0d%0aK00061+yellow,red%0d%0aK00699+tomato,red%0d%0aK17685+tomato%0dK17687+tomato%0dK17720+yellow%0dK17689+green%0dK13980+yellow%0dK11157+yellow%0dK11146+yellow%0dK11147+yellow%0dK11149+yellow%0dK09516+yellow%0dK00157+yellow%0dK07437+yellow%0dK0…	Metabolism of cofactors and vitamins	Metabolism	MSTRG.23340|SDR16C5-201|RDH16-207|ADH1C|CYP2S1-201|UGT1A10|RDH5-201|RDH16-207
9	Dilated cardiomyopathy (DCM)	KEGG PATHWAY	map05414	9/274	124/14292	0.0006375108604580001	0.0070957730555299995	Pig.22422|Pig.21443|Pig.22776|Pig.05141|Pig.22420|Pig.22985|Pig.23544|Pig.00122|Pig.22778	http://www.genome.jp/kegg-bin/show_pathway?map=map05414&multi_query=K06483+yellow,red%0d%0aK06590+yellow,red%0d%0aK06856+tomato,red%0d%0aK04141+yellow,red%0d%0aK09290+yellow%0dK04859+yellow%0dK08048+yellow%0dK06481+yellow%0dK03156+yellow%0dK04862+tomato%0dK04871+yellow%0dK08529+yellow%0dK13377+yellow%0dK12568+yellow%0dK06587+yellow%0dK04865+yellow%0dK08042+yellow%0dK08041+yellow%0dK04866+yellow%0…	Cardiovascular disease	Human Diseases	IGLL5|ITGB7-203|LOC101151870|ADRB1-201|IGLL1|LOC101151870|IGLL1|ITGA4-201|IGLL1
11	Cell adhesion molecules (CAMs)	KEGG PATHWAY	map04514	11/274	198/14292	0.00154609568061	0.0158320197695	Pig.04928|Pig.13600|Pig.21443|Pig.13678|Pig.12754|Pig.03350|Pig.14771|Pig.00122|Pig.13371|Pig.09401|Pig.11392	http://www.genome.jp/kegg-bin/show_pathway?map=map04514&multi_query=K06751+tomato,red%0d%0aK06752+yellow,red%0d%0aK06590+yellow,red%0d%0aK06477+yellow,red%0d%0aK06567+yellow,red%0d%0aK06781+yellow,red%0d%0aK06496+yellow,red%0d%0aK06483+yellow,red%0d%0aK10785+yellow,red%0d%0aK06458+yellow,red%0d%0aK06456+yellow,red%0d%0aK16336+yellow%0dK16337+yellow%0dK05689+yellow%0dK16338+yellow%0dK07379+yellow%…	Signaling molecules and interaction	Environmental Information Processing	SELP-203|IGLL5|ITGB7-203|SPN|CADM1-202|CD226-201|CD6-201|ITGA4-201|SLA-DMB-201|CD8A-201|HLA-A
9	Chagas disease (American trypanosomiasis)	KEGG PATHWAY	map05142	9/274	140/14292	0.0015098800407299998	0.016105387101100002	Pig.10757|Pig.13600|Pig.12311|MSTRG.11288|Pig.20374|Pig.12725|Pig.12724|Pig.12726|Pig.11234	http://www.genome.jp/kegg-bin/show_pathway?map=map05142&multi_query=K06452+yellow,red%0d%0aK12499+yellow,red%0d%0aK04441+yellow,red%0d%0aK06451+yellow,red%0d%0aK05858+yellow,red%0d%0aK06450+yellow,red%0d%0aK04637+yellow,red%0d%0aK10785+yellow,red%0d%0aK06453+tomato,red%0d%0aK02373+yellow%0dK03990+yellow%0dK04430+yellow%0dK04371+yellow%0dK04730+yellow%0dK04733+yellow%0dK04534+yellow%0dK04735+yello…	Infectious disease: parasitic	Human Diseases	PLCB2-201|IGLL5|GNA15-201|MSTRG.11288|MAPK12-201|CD3D-201|CD3G-201|CD3E-201|CCL5-201
8	Fc gamma R-mediated phagocytosis	KEGG PATHWAY	map04666	8/274	117/14292	0.00185483550069	0.018262995699099997	Pig.17039|Pig.12981|Pig.22776|Pig.22420|Pig.22422|Pig.23544|Pig.22778|Pig.22985	http://www.genome.jp/kegg-bin/show_pathway?map=map04666&multi_query=K07860+yellow,red%0d%0aK06856+tomato,red%0d%0aK05768+tomato,red%0d%0aK02677+yellow%0dK03084+yellow%0dK01116+tomato%0dK04438+yellow%0dK01115+yellow%0dK18050+yellow%0dK04393+yellow%0dK04392+yellow%0dK00889+yellow%0dK12559+yellow%0dK03163+green%0dK06068+yellow%0dK05730+yellow%0dK08893+yellow%0dK13536+tomato%0dK04456+tomato%0dK05758+…	Immune system	Organismal Systems	RAC2-203|GSN-201|LOC101151870|IGLL1|IGLL5|IGLL1|IGLL1|LOC101151870
7	B cell receptor signaling pathway	KEGG PATHWAY	map04662	7/274	93/14292	0.0020526149802	0.0194618309234	Pig.17039|Pig.22776|Pig.22420|Pig.22422|Pig.23544|Pig.22778|Pig.22985	http://www.genome.jp/kegg-bin/show_pathway?map=map04662&multi_query=K07860+yellow,red%0d%0aK06856+tomato,red%0d%0aK03084+yellow%0dK04735+yellow%0dK03083+yellow%0dK04392+yellow%0dK07210+yellow%0dK05859+yellow%0dK05730+yellow%0dK06467+yellow%0dK00922+yellow%0dK06465+yellow%0dK07370+yellow%0dK07371+yellow%0dK04456+tomato%0dK04379+yellow%0dK04369+yellow%0dK12229+yellow%0dK04371+yellow%0dK19831+yellow…	Immune system	Organismal Systems	RAC2-203|LOC101151870|IGLL1|IGLL5|IGLL1|IGLL1|LOC101151870
6	Metabolism of xenobiotics by cytochrome P450	KEGG PATHWAY	map00980	6/274	72/14292	0.00254829093333	0.023298659961900003	MSTRG.23340|MSTRG.11316|Pig.09586|Pig.00616|Pig.16186|Pig.08752	http://www.genome.jp/kegg-bin/show_pathway?map=map00980&multi_query=K07420+yellow,red%0d%0aK13951+tomato,red%0d%0aK00699+tomato,red%0d%0aK00799+tomato,red%0d%0aK17685+tomato%0dK00084+yellow%0dK17689+green%0dK13980+yellow%0dK13299+yellow%0dK00078+yellow%0dK00079+tomato%0dK04097+yellow%0dK07408+yellow%0dK07409+yellow%0dK07424+green%0dK01253+yellow%0dK15680+yellow%0dK15303+yellow%0dK11822+yellow%0dK…	Xenobiotics biodegradation and metabolism	Metabolism	MSTRG.23340|MSTRG.11316|MGST1-201|ADH1C|CYP2S1-201|UGT1A10
8	Amoebiasis	KEGG PATHWAY	map05146	8/274	131/14292	0.00374373195215	0.0330481165432	Pig.10757|Pig.22985|Pig.12311|Pig.22422|Pig.23544|Pig.22778|Pig.22776|Pig.22420	http://www.genome.jp/kegg-bin/show_pathway?map=map05146&multi_query=K06856+tomato,red%0d%0aK05858+yellow,red%0d%0aK04637+yellow,red%0d%0aK05717+tomato%0dK04633+yellow%0dK13963+tomato%0dK03998+yellow%0dK02677+yellow%0dK04735+yellow%0dK10159+yellow%0dK07888+yellow%0dK07889+tomato%0dK04391+yellow%0dK13376+yellow%0dK07887+yellow%0dK10030+yellow%0dK06461+yellow%0dK06464+yellow%0dK04000+tomato%0dK05637…	Infectious disease: parasitic	Human Diseases	PLCB2-201|LOC101151870|GNA15-201|IGLL5|IGLL1|IGLL1|LOC101151870|IGLL1
4	Biosynthesis of unsaturated fatty acids	KEGG PATHWAY	map01040	4/274	35/14292	0.004335596411979999	0.0369970893822	Pig.07789|MSTRG.5437|Pig.01884|MSTRG.23174	http://www.genome.jp/kegg-bin/show_pathway?map=map01040&multi_query=K10203+green,red%0d%0aK10258+tomato,red%0d%0aK07513+tomato,red%0d%0aK00507+yellow,red%0d%0aK12405+tomato%0dK10205+yellow%0dK10703+yellow%0dK00659+yellow%0dK01068+yellow%0dK10247+yellow%0dK00232+tomato%0dK10244+tomato%0dK10224+yellow%0dK10248+yellow%0dK10249+yellow%0dK17360+yellow%0dK10226+yellow%0dK10251+yellow%0d	Lipid metabolism	Metabolism	ACAA1-201|MSTRG.5437|SCD-201|MSTRG.23174
6	Drug metabolism - other enzymes	KEGG PATHWAY	map00983	6/274	88/14292	0.0068622253245	0.0532342328203	Pig.23322|MSTRG.11316|Pig.09586|Pig.22758|Pig.08752|Pig.21001	http://www.genome.jp/kegg-bin/show_pathway?map=map00983&multi_query=K01044+yellow,red%0d%0aK00799+tomato,red%0d%0aK00699+tomato,red%0d%0aK00857+yellow%0dK00088+tomato%0dK17689+green%0dK01464+tomato%0dK00622+yellow%0dK00876+yellow%0dK13800+yellow%0dK01951+yellow%0dK00207+yellow%0dK00569+yellow%0dK03927+yellow%0dK07424+green%0dK01519+yellow%0dK00106+yellow%0dK01431+yellow%0dK00940+tomato%0dK00757+y…	Xenobiotics biodegradation and metabolism	Metabolism	LOC107987423|MSTRG.11316|MGST1-201|Ces1d|UGT1A10|CES1
12	Ribosome	KEGG PATHWAY	map03010	12/274	274/14292	0.00671521637469	0.0537217309975	MSTRG.40001|MSTRG.42223|Pig.17437|Pig.07811|MSTRG.21523|Pig.02844|Pig.16774|Pig.04402|MSTRG.42589|Pig.17305|Pig.05591|MSTRG.4794	http://www.genome.jp/kegg-bin/show_pathway?map=map03010&multi_query=K02958+tomato,red%0d%0aK02924+tomato,red%0d%0aK02997+yellow,red%0d%0aK02998+tomato,red%0d%0aK02879+yellow,red%0d%0aK02866+tomato,red%0d%0aK02971+tomato,red%0d%0aK02942+yellow,red%0d%0aK02947+tomato,red%0d%0aK02957+yellow%0dK02956+yellow%0dK02955+yellow%0dK02954+yellow%0dK02889+yellow%0dK02888+yellow%0dK02951+tomato%0dK02950+yello…	Translation	Genetic Information Processing	MSTRG.40001|MSTRG.42223|MRPL17-201|RPSA-202|MSTRG.21523|RPLP1|RPS9-202|Rpl39|MSTRG.42589|NUDT3-201|LOC102637947|MSTRG.4794
5	Glutathione metabolism	KEGG PATHWAY	map00480	5/274	62/14292	0.006635005331810001	0.054792302094900006	MSTRG.11316|Pig.15868|Pig.09586|Pig.08551|Pig.04295	http://www.genome.jp/kegg-bin/show_pathway?map=map00480&multi_query=K00033+yellow,red%0d%0aK00432+yellow,red%0d%0aK00799+tomato,red%0d%0aK05361+yellow%0dK05360+yellow%0dK11140+yellow%0dK11142+tomato%0dK01581+yellow%0dK11205+yellow%0dK11204+yellow%0dK01469+yellow%0dK21456+yellow%0dK13299+yellow%0dK07232+yellow%0dK00681+yellow%0dK00682+yellow%0dK00031+tomato%0dK10808+yellow%0dK18592+yellow%0dK00036…	Metabolism of other amino acids	Metabolism	MSTRG.11316|GPX1-201|MGST1-201|PGD-201|GPX2-201
4	Pentose phosphate pathway	KEGG PATHWAY	map00030	4/274	42/14292	0.008349683794859999	0.0628682073966	MSTRG.30960|MSTRG.7001|Pig.08551|MSTRG.29251	http://www.genome.jp/kegg-bin/show_pathway?map=map00030&multi_query=K01623+tomato,red%0d%0aK00616+tomato,red%0d%0aK00615+tomato,red%0d%0aK00033+yellow,red%0d%0aK15779+yellow%0dK03841+yellow%0dK00850+tomato%0dK00851+yellow%0dK00852+yellow%0dK01835+tomato%0dK01810+yellow%0dK01783+yellow%0dK01807+yellow%0dK01053+yellow%0dK13937+yellow%0dK00948+yellow%0dK00036+yellow%0dK01057+yellow%0dK11529+yellow%0…	Carbohydrate metabolism	Metabolism	MSTRG.30960|MSTRG.7001|PGD-201|MSTRG.29251
10	Phagosome	KEGG PATHWAY	map04145	10/274	215/14292	0.008633294871280001	0.0631463853442	Pig.22985|Pig.22420|Pig.22422|Pig.23544|Pig.19372|Pig.22776|Pig.22778|Pig.03857|Pig.13371|Pig.11392	http://www.genome.jp/kegg-bin/show_pathway?map=map04145&multi_query=K06751+tomato,red%0d%0aK06752+yellow,red%0d%0aK09481+yellow,red%0d%0aK13882+yellow,red%0d%0aK06856+tomato,red%0d%0aK01368+yellow%0dK01365+tomato%0dK02155+yellow%0dK02154+yellow%0dK02153+yellow%0dK02152+yellow%0dK02151+yellow%0dK02150+yellow%0dK06513+yellow%0dK06512+yellow%0dK08488+yellow%0dK07374+tomato%0dK07375+tomato%0dK08009+y…	Transport and catabolism	Cellular Processes	LOC101151870|IGLL1|IGLL5|IGLL1|CORO1A-201|LOC101151870|IGLL1|SEC61B-202|SLA-DMB-201|HLA-A
11	Calcium signaling pathway	KEGG PATHWAY	map04020	11/274	255/14292	0.0103054249495	0.0732830218628	Pig.10757|Pig.13600|Pig.22985|Pig.05141|Pig.12311|Pig.22422|Pig.07167|Pig.23544|Pig.22778|Pig.22776|Pig.22420	http://www.genome.jp/kegg-bin/show_pathway?map=map04020&multi_query=K05218+yellow,red%0d%0aK05858+yellow,red%0d%0aK10785+yellow,red%0d%0aK04637+yellow,red%0d%0aK04141+yellow,red%0d%0aK06856+tomato,red%0d%0aK01116+tomato%0dK05208+yellow%0dK05209+yellow%0dK00871+tomato%0dK05849+tomato%0dK04849+yellow%0dK04169+yellow%0dK00908+yellow%0dK04160+yellow%0dK04279+yellow%0dK04162+yellow%0dK04163+yellow%0dK…	Signal transduction	Environmental Information Processing	PLCB2-201|IGLL5|LOC101151870|ADRB1-201|GNA15-201|IGLL5|P2RX4-201|IGLL1|IGLL1|LOC101151870|IGLL1
9	Systemic lupus erythematosus	KEGG PATHWAY	map05322	9/274	195/14292	0.0130125120454	0.0900325157733	Pig.13600|Pig.22985|Pig.22778|Pig.22422|Pig.15396|Pig.23544|Pig.22776|Pig.22420|Pig.13371	http://www.genome.jp/kegg-bin/show_pathway?map=map05322&multi_query=K06856+tomato,red%0d%0aK06752+yellow,red%0d%0aK11254+tomato,red%0d%0aK10785+yellow,red%0d%0aK03990+yellow%0dK05699+tomato%0dK03994+yellow%0dK03995+tomato%0dK03996+yellow%0dK03997+tomato%0dK03998+yellow%0dK03999+yellow%0dK03156+yellow%0dK05209+yellow%0dK11087+yellow%0dK11086+yellow%0dK03161+yellow%0dK03160+yellow%0dK11089+yellow%0…	Immune disease	Human Diseases	IGLL5|LOC101151870|IGLL1|IGLL5|H4c12|IGLL1|LOC101151870|IGLL1|SLA-DMB-201
9	Tuberculosis	KEGG PATHWAY	map05152	9/274	206/14292	0.018003835391500002	0.121288996322	Pig.22985|Pig.22420|Pig.22422|Pig.23544|Pig.20374|Pig.19372|Pig.22776|Pig.22778|Pig.13371	http://www.genome.jp/kegg-bin/show_pathway?map=map05152&multi_query=K06752+yellow,red%0d%0aK04441+yellow,red%0d%0aK13882+yellow,red%0d%0aK06856+tomato,red%0d%0aK14958+yellow%0dK01368+yellow%0dK14957+yellow%0dK10059+yellow%0dK11220+tomato%0dK02159+yellow%0dK02158+yellow%0dK02155+yellow%0dK02154+yellow%0dK05443+yellow%0dK04440+yellow%0dK04371+yellow%0dK08846+yellow%0dK02084+yellow%0dK05855+yellow%0…	Infectious disease: bacterial	Human Diseases	LOC101151870|IGLL1|IGLL5|IGLL1|MAPK12-201|CORO1A-201|LOC101151870|IGLL1|SLA-DMB-201
3	Butanoate metabolism	KEGG PATHWAY	map00650	3/274	30/14292	0.019314535656	0.123613028198	MSTRG.32306|Pig.07230|MSTRG.1043	http://www.genome.jp/kegg-bin/show_pathway?map=map00650&multi_query=K00019+tomato,red%0d%0aK01907+yellow,red%0d%0aK00109+tomato,red%0d%0aK13524+yellow%0dK01027+tomato%0dK07511+yellow%0dK00248+yellow%0dK00139+yellow%0dK00626+yellow%0dK01580+yellow%0dK01896+tomato%0dK01640+yellow%0dK01641+yellow%0dK07514+yellow%0dK07515+yellow%0dK00022+yellow%0d	Carbohydrate metabolism	Metabolism	MSTRG.32306|AACS-202|MSTRG.1043
1	Lysine biosynthesis	KEGG PATHWAY	map00300	1/274	1/14292	0.0191715645112	0.125844115766	Pig.05553	http://www.genome.jp/kegg-bin/show_pathway?map=map00300&multi_query=K00825+yellow,red%0d%0a	Amino acid metabolism	Metabolism	AADAT-201
14	PI3K-Akt signaling pathway	KEGG PATHWAY	map04151	14/274	406/14292	0.0250573315012	0.152730401531	Pig.10410|Pig.12072|MSTRG.21250|Pig.21443|Pig.22985|Pig.22420|Pig.22422|Pig.22776|Pig.07423|Pig.17043|Pig.23544|Pig.00122|Pig.22778|Pig.09288	http://www.genome.jp/kegg-bin/show_pathway?map=map04151&multi_query=K05448+tomato,red%0d%0aK06590+yellow,red%0d%0aK13303+yellow,red%0d%0aK06483+yellow,red%0d%0aK05069+yellow,red%0d%0aK05093+yellow,red%0d%0aK06856+tomato,red%0d%0aK05070+yellow,red%0d%0aK05090+yellow%0dK16332+yellow%0dK16333+yellow%0dK01110+yellow%0dK02161+yellow%0dK05096+yellow%0dK09408+yellow%0dK13302+yellow%0dK16837+yellow%0dK02…	Signal transduction	Environmental Information Processing	IL2RG|FGFR2-207|MSTRG.21250|ITGB7-203|LOC101151870|IGLL1|IGLL5|LOC101151870|SGK2-201|IL2RB|IGLL1|ITGA4-201|IGLL1|VEGFA-201
8	Phospholipase D signaling pathway	KEGG PATHWAY	map04072	8/274	183/14292	0.0249171409877	0.15558019738700002	Pig.10757|Pig.22985|Pig.22420|Pig.22422|Pig.22776|Pig.23544|MSTRG.31613|Pig.22778	http://www.genome.jp/kegg-bin/show_pathway?map=map04072&multi_query=K05858+yellow,red%0d%0aK07831+tomato,red%0d%0aK06856+tomato,red%0d%0aK01116+tomato%0dK01115+yellow%0dK18441+yellow%0dK16342+yellow%0dK04275+yellow%0dK04371+yellow%0dK04166+yellow%0dK05050+yellow%0dK05855+yellow%0dK00901+tomato%0dK05859+yellow%0dK04346+yellow%0dK05450+yellow%0dK02833+yellow%0dK17447+yellow%0dK17449+yellow%0dK17448…	Signal transduction	Environmental Information Processing	PLCB2-201|LOC101151870|IGLL1|IGLL5|LOC101151870|IGLL1|MSTRG.31613|IGLL1
3	Pentose and glucuronate interconversions	KEGG PATHWAY	map00040	3/274	35/14292	0.0290418593187	0.172900371758	Pig.08752|Pig.07794|Pig.23919	http://www.genome.jp/kegg-bin/show_pathway?map=map00040&multi_query=K00854+yellow,red%0d%0aK03331+yellow,red%0d%0aK00699+tomato,red%0d%0aK00002+yellow%0dK00963+yellow%0dK00078+yellow%0dK01195+tomato%0dK00008+tomato%0dK01783+yellow%0dK21031+yellow%0dK00011+yellow%0dK00012+yellow%0dK14756+yellow%0dK13247+yellow%0d	Carbohydrate metabolism	Metabolism	UGT1A10|XYLB-204|DCXR-201
3	Tyrosine metabolism	KEGG PATHWAY	map00350	3/274	37/14292	0.033533780961899996	0.19510563468699998	MSTRG.23340|Pig.03585|Pig.00616	http://www.genome.jp/kegg-bin/show_pathway?map=map00350&multi_query=K01555+yellow,red%0d%0aK13951+tomato,red%0d%0aK13980+yellow%0dK00815+green%0dK07253+yellow%0dK14455+yellow%0dK14454+yellow%0dK00157+yellow%0dK00451+tomato%0dK00545+yellow%0dK00503+yellow%0dK00501+yellow%0dK00506+yellow%0dK03334+yellow%0dK01593+yellow%0dK00274+yellow%0dK00276+tomato%0dK01800+yellow%0dK01827+yellow%0dK00129+yellow%…	Amino acid metabolism	Metabolism	MSTRG.23340|FAH-201|ADH1C
4	VEGF signaling pathway	KEGG PATHWAY	map04370	4/274	65/14292	0.0359731706474	0.204647370794	Pig.09288|Pig.17039|MSTRG.21250|Pig.20374	http://www.genome.jp/kegg-bin/show_pathway?map=map04370&multi_query=K07860+yellow,red%0d%0aK05448+tomato,red%0d%0aK04441+yellow,red%0d%0aK02677+yellow%0dK01116+tomato%0dK13242+yellow%0dK04393+yellow%0dK04392+yellow%0dK02158+yellow%0dK03163+green%0dK04399+tomato%0dK05098+yellow%0dK04455+tomato%0dK04456+tomato%0dK04443+yellow%0dK16342+yellow%0dK11987+yellow%0dK04444+yellow%0dK04371+yellow%0dK06268+…	Signal transduction	Environmental Information Processing	VEGFA-201|RAC2-203|MSTRG.21250|MAPK12-201
5	Chemical carcinogenesis	KEGG PATHWAY	map05204	5/274	103/14292	0.04803708802619999	0.267336837711	MSTRG.11316|Pig.08752|Pig.09586|Pig.00616|MSTRG.23340	http://www.genome.jp/kegg-bin/show_pathway?map=map05204&multi_query=K13951+tomato,red%0d%0aK00699+tomato,red%0d%0aK00799+tomato,red%0d%0aK17685+tomato%0dK11364+green%0dK17720+yellow%0dK01014+tomato%0dK17689+green%0dK13980+yellow%0dK20899+yellow%0dK00816+yellow%0dK00622+yellow%0dK04809+yellow%0dK13299+yellow%0dK09097+yellow%0dK00079+tomato%0dK11987+yellow%0dK04097+yellow%0dK07408+yellow%0dK07409+y…	Cancer: overview	Human Diseases	MSTRG.11316|UGT1A10|MGST1-201|ADH1C|MSTRG.23340
4	Regulation of lipolysis in adipocytes	KEGG PATHWAY	map04923	4/274	72/14292	0.0493561519095	0.268833508273	Pig.05141|Pig.09926|Pig.01475|MSTRG.20975	http://www.genome.jp/kegg-bin/show_pathway?map=map04923&multi_query=K08753+yellow,red%0d%0aK04141+yellow,red%0d%0aK08768+green,red%0d%0aK13296+yellow,red%0d%0aK16817+yellow%0dK16816+yellow%0dK08522+yellow%0dK19477+yellow%0dK08043+yellow%0dK08042+yellow%0dK08041+yellow%0dK08047+yellow%0dK08046+yellow%0dK08045+yellow%0dK08044+tomato%0dK08771+tomato%0dK08049+yellow%0dK08048+yellow%0dK07376+yellow%0d…	Endocrine system	Organismal Systems	ADRB1-201|PDE3B-201|FABP4-201|MSTRG.20975
5	PPAR signaling pathway	KEGG PATHWAY	map03320	5/274	109/14292	0.05857507132709999	0.312400380411	Pig.07789|Pig.01475|Pig.01884|Pig.06537|MSTRG.20975	http://www.genome.jp/kegg-bin/show_pathway?map=map03320&multi_query=K08753+yellow,red%0d%0aK07296+yellow,red%0d%0aK08768+green,red%0d%0aK00507+yellow,red%0d%0aK07513+tomato,red%0d%0aK10226+yellow%0dK17687+tomato%0dK08749+yellow%0dK10214+yellow%0dK04551+tomato%0dK01388+yellow%0dK08767+yellow%0dK15013+yellow%0dK08751+yellow%0dK00488+yellow%0dK08757+tomato%0dK08756+yellow%0dK08755+yellow%0dK08754+ye…	Endocrine system	Organismal Systems	ACAA1-201|FABP4-201|SCD-201|ADIPOQ-202|MSTRG.20975
4	Graft-versus-host disease	KEGG PATHWAY	map05332	4/274	77/14292	0.060376850593600005	0.315438239836	Pig.15470|Pig.13371|Pig.13600|Pig.11392	http://www.genome.jp/kegg-bin/show_pathway?map=map05332&multi_query=K06751+tomato,red%0d%0aK06752+yellow,red%0d%0aK10785+yellow,red%0d%0aK07818+yellow,red%0d%0aK04389+yellow%0dK03156+yellow%0dK10784+yellow%0dK04383+yellow%0dK04519+yellow%0dK04687+yellow%0dK12025+yellow%0dK05405+yellow%0dK04390+yellow%0dK06470+yellow%0dK01353+yellow%0dK05413+yellow%0dK05412+tomato%0dK05654+yellow%0d	Immune disease	Human Diseases	PRF1-201|SLA-DMB-201|IGLL5|HLA-A
9	Rap1 signaling pathway	KEGG PATHWAY	map04015	9/274	264/14292	0.0684043621584	0.343363072795	Pig.10757|Pig.17039|MSTRG.21250|Pig.13600|Pig.12072|Pig.20374|MSTRG.31613|Pig.09288|Pig.14463	http://www.genome.jp/kegg-bin/show_pathway?map=map04015&multi_query=K07860+yellow,red%0d%0aK05448+tomato,red%0d%0aK05858+yellow,red%0d%0aK04441+yellow,red%0d%0aK10785+yellow,red%0d%0aK05093+yellow,red%0d%0aK07831+tomato,red%0d%0aK17699+yellow,red%0d%0aK05689+yellow%0dK01116+tomato%0dK05208+yellow%0dK05209+yellow%0dK05095+yellow%0dK05096+yellow%0dK14556+yellow%0dK05449+yellow%0dK04270+yellow%0dK04…	Signal transduction	Environmental Information Processing	PLCB2-201|RAC2-203|MSTRG.21250|IGLL5|FGFR2-207|MAPK12-201|MSTRG.31613|VEGFA-201|SKAP1-201
3	Fructose and mannose metabolism	KEGG PATHWAY	map00051	3/274	49/14292	0.0674010088135	0.34509316512500005	Pig.15631|Pig.20527|MSTRG.29251	http://www.genome.jp/kegg-bin/show_pathway?map=map00051&multi_query=K01623+tomato,red%0d%0aK00846+yellow,red%0d%0aK01711+yellow,red%0d%0aK00850+tomato%0dK00976+yellow%0dK05305+yellow%0dK02377+yellow%0dK19030+yellow%0dK03841+yellow%0dK14634+yellow%0dK00011+yellow%0dK07521+green%0dK17497+yellow%0dK00966+yellow%0dK00844+tomato%0dK01103+tomato%0dK00863+tomato%0dK01809+tomato%0dK18334+tomato%0dK19029+…	Carbohydrate metabolism	Metabolism	KHK-201|GMDS-201|MSTRG.29251
2	One carbon pool by folate	KEGG PATHWAY	map00670	2/274	23/14292	0.07116410547110001	0.350346365396	Pig.03582|MSTRG.21021	http://www.genome.jp/kegg-bin/show_pathway?map=map00670&multi_query=K00289+tomato,red%0d%0aK01934+yellow,red%0d%0aK13403+yellow%0dK13402+yellow%0dK00288+yellow%0dK00297+yellow%0dK00287+yellow%0dK13990+yellow%0dK00560+yellow%0dK00600+tomato%0dK00602+yellow%0dK00605+tomato%0dK00604+yellow%0dK11787+yellow%0dK00548+yellow%0d	Metabolism of cofactors and vitamins	Metabolism	Mthfs|MSTRG.21021
4	Pancreatic cancer	KEGG PATHWAY	map05212	4/274	82/14292	0.07259135387900001	0.350629935718	Pig.16412|Pig.09288|Pig.17039|MSTRG.21250	http://www.genome.jp/kegg-bin/show_pathway?map=map05212&multi_query=K07860+yellow,red%0d%0aK05448+tomato,red%0d%0aK10140+tomato,red%0d%0aK04692+yellow%0dK08775+yellow%0dK02158+yellow%0dK04735+yellow%0dK08774+yellow%0dK04393+yellow%0dK11220+tomato%0dK02159+yellow%0dK02091+yellow%0dK05083+yellow%0dK04399+tomato%0dK02649+yellow%0dK17454+yellow%0dK04357+yellow%0dK04482+yellow%0dK08732+yellow%0dK08773…	Cancer: specific types	Human Diseases	DDB2-202|VEGFA-201|RAC2-203|MSTRG.21250
4	Inflammatory bowel disease (IBD)	KEGG PATHWAY	map05321	4/274	88/14292	0.088771267414	0.413189899236	Pig.14451|Pig.10410|Pig.13371|Pig.13600	http://www.genome.jp/kegg-bin/show_pathway?map=map05321&multi_query=K06752+yellow,red%0d%0aK05070+yellow,red%0d%0aK10166+yellow,red%0d%0aK10785+yellow,red%0d%0aK05064+yellow%0dK05065+yellow%0dK04692+yellow%0dK05063+yellow%0dK04735+yellow%0dK10159+yellow%0dK11225+tomato%0dK11220+tomato%0dK11222+yellow%0dK09035+yellow%0dK05445+yellow%0dK05443+yellow%0dK05174+yellow%0dK05482+yellow%0dK05173+yellow%0…	Immune disease	Human Diseases	TBX21-201|IL2RG|SLA-DMB-201|IGLL5
6	Fluid shear stress and atherosclerosis	KEGG PATHWAY	map05418	6/274	160/14292	0.0877463571953	0.415982730407	Pig.17039|MSTRG.21250|MSTRG.11316|Pig.09586|Pig.20374|Pig.09288	http://www.genome.jp/kegg-bin/show_pathway?map=map05418&multi_query=K07860+yellow,red%0d%0aK05448+tomato,red%0d%0aK04441+yellow,red%0d%0aK00799+tomato,red%0d%0aK16336+yellow%0dK10456+yellow%0dK16338+yellow%0dK09487+tomato%0dK04431+yellow%0dK04379+yellow%0dK01365+tomato%0dK08009+yellow%0dK08008+yellow%0dK14381+green%0dK04463+yellow%0dK05692+tomato%0dK04467+yellow%0dK06476+yellow%0dK06471+yellow%0d…	Cardiovascular disease	Human Diseases	RAC2-203|MSTRG.21250|MSTRG.11316|MGST1-201|MAPK12-201|VEGFA-201
4	Type I diabetes mellitus	KEGG PATHWAY	map04940	4/274	89/14292	0.0916239576767	0.41885237795100005	Pig.15470|Pig.13371|Pig.13600|Pig.11392	http://www.genome.jp/kegg-bin/show_pathway?map=map04940&multi_query=K06751+tomato,red%0d%0aK06752+yellow,red%0d%0aK07818+yellow,red%0d%0aK10785+yellow,red%0d%0aK12025+yellow%0dK04519+yellow%0dK03156+yellow%0dK01580+yellow%0dK04390+yellow%0dK05468+yellow%0dK05425+yellow%0dK07817+yellow%0dK05654+yellow%0dK04687+yellow%0dK05406+yellow%0dK01353+yellow%0dK01294+yellow%0dK04389+yellow%0dK06470+yellow%0…	Endocrine and metabolic disease	Human Diseases	PRF1-201|SLA-DMB-201|IGLL5|HLA-A
3	Mineral absorption	KEGG PATHWAY	map04978	3/274	57/14292	0.09599110074419999	0.431117926149	Pig.20052|Pig.09566|Pig.12536	http://www.genome.jp/kegg-bin/show_pathway?map=map04978&multi_query=K07213+yellow,red%0d%0aK13625+yellow,red%0d%0aK04982+yellow%0dK04981+yellow%0dK21398+tomato%0dK21418+tomato%0dK00522+yellow%0dK14685+yellow%0dK14704+yellow%0dK05011+yellow%0dK14706+yellow%0dK14735+yellow%0dK01539+yellow%0dK05334+yellow%0dK14158+yellow%0dK08539+yellow%0dK04975+yellow%0dK01540+yellow%0dK14686+yellow%0dK12040+yellow…	Digestive system	Organismal Systems	FTL-201|FTL-201|Atox1
3	Fatty acid degradation	KEGG PATHWAY	map00071	3/274	59/14292	0.10379971466499999	0.458150464729	Pig.07789|MSTRG.23340|Pig.00616	http://www.genome.jp/kegg-bin/show_pathway?map=map00071&multi_query=K13951+tomato,red%0d%0aK07513+tomato,red%0d%0aK17687+tomato%0dK13980+yellow%0dK15013+yellow%0dK14085+yellow%0dK19524+yellow%0dK07509+tomato%0dK07508+yellow%0dK00249+yellow%0dK00248+yellow%0dK00255+yellow%0dK01897+tomato%0dK13239+tomato%0dK07425+tomato%0dK13238+yellow%0dK00626+yellow%0dK00121+yellow%0dK18228+tomato%0dK19523+yellow…	Lipid metabolism	Metabolism	ACAA1-201|MSTRG.23340|ADH1C
2	Fatty acid elongation	KEGG PATHWAY	map00062	2/274	30/14292	0.11228195898900001	0.47906969168499997	MSTRG.5437|MSTRG.23174	http://www.genome.jp/kegg-bin/show_pathway?map=map00062&multi_query=K10203+green,red%0d%0aK10258+tomato,red%0d%0aK10205+yellow%0dK01068+yellow%0dK10703+yellow%0dK10247+yellow%0dK01074+yellow%0dK07509+tomato%0dK07508+yellow%0dK10249+yellow%0dK10244+tomato%0dK10248+yellow%0dK07511+yellow%0dK17360+yellow%0dK07515+yellow%0dK07512+yellow%0dK10251+yellow%0dK00022+yellow%0d	Lipid metabolism	Metabolism	MSTRG.5437|MSTRG.23174
3	Amino sugar and nucleotide sugar metabolism	KEGG PATHWAY	map00520	3/274	61/14292	0.11185040476500001	0.48531701050399995	Pig.13433|Pig.02915|Pig.20527	http://www.genome.jp/kegg-bin/show_pathway?map=map00520&multi_query=K00621+yellow,red%0d%0aK01711+yellow,red%0d%0aK08678+yellow,red%0d%0aK00972+yellow%0dK12004+green%0dK00976+yellow%0dK05305+yellow%0dK05304+tomato%0dK12373+yellow%0dK02564+yellow%0dK01443+yellow%0dK01810+yellow%0dK02377+yellow%0dK01183+yellow%0dK01835+tomato%0dK01836+yellow%0dK00884+yellow%0dK00963+yellow%0dK08080+yellow%0dK00012+…	Carbohydrate metabolism	Metabolism	UXS1-201|GNPNAT1-201|GMDS-201
2	Glycosphingolipid biosynthesis - lacto and neolacto series	KEGG PATHWAY	map00601	2/274	31/14292	0.118571226601	0.48958441951399995	Pig.07185|Pig.00892	http://www.genome.jp/kegg-bin/show_pathway?map=map00601&multi_query=K03792+yellow,red%0d%0aK07971+tomato,red%0d%0aK07632+yellow%0dK07969+yellow%0dK07968+yellow%0dK00781+yellow%0dK03494+yellow%0dK07967+yellow%0dK07966+yellow%0dK03877+yellow%0dK07970+yellow%0dK00716+yellow%0dK00719+yellow%0dK01988+yellow%0dK07819+yellow%0dK03371+yellow%0dK00718+yellow%0dK07820+yellow%0dK00741+yellow%0dK00742+yellow…	Glycan biosynthesis and metabolism	Metabolism	B3GNT4-201|ST3GAL6-201
9	Human T-cell leukemia virus 1 infection	KEGG PATHWAY	map05166	9/274	296/14292	0.116752963397	0.489979649666	Pig.13600|Pig.17043|Pig.10410|Pig.03050|Pig.12725|Pig.12724|Pig.12726|Pig.13371|Pig.11392	http://www.genome.jp/kegg-bin/show_pathway?map=map05166&multi_query=K06751+tomato,red%0d%0aK06752+yellow,red%0d%0aK05856+yellow,red%0d%0aK10785+yellow,red%0d%0aK05069+yellow,red%0d%0aK06452+yellow,red%0d%0aK05070+yellow,red%0d%0aK06450+yellow,red%0d%0aK06451+yellow,red%0d%0aK16334+yellow%0dK16333+yellow%0dK02678+yellow%0dK01110+yellow%0dK11217+yellow%0dK11224+tomato%0dK11223+yellow%0dK04430+yello…	Infectious disease: viral	Human Diseases	IGLL5|IL2RB|IL2RG|LCK-201|CD3D-201|CD3G-201|CD3E-201|SLA-DMB-201|HLA-A
9	Endocytosis	KEGG PATHWAY	map04144	9/274	306/14292	0.134944226292	0.548344792552	Pig.11807|Pig.08431|Pig.22793|Pig.12072|Pig.21237|Pig.05267|Pig.17043|Pig.10410|Pig.11392	http://www.genome.jp/kegg-bin/show_pathway?map=map04144&multi_query=K06751+tomato,red%0d%0aK12489+yellow,red%0d%0aK12485+yellow,red%0d%0aK17920+tomato,red%0d%0aK09526+yellow,red%0d%0aK05069+yellow,red%0d%0aK05093+yellow,red%0d%0aK05070+yellow,red%0d%0aK12494+yellow,red%0d%0aK13712+yellow%0dK10591+yellow%0dK01115+yellow%0dK10054+yellow%0dK04645+tomato%0dK18443+yellow%0dK18440+yellow%0dK18441+yello…	Transport and catabolism	Cellular Processes	RAB11FIP4-201|SNX6-202|PSD2-201|FGFR2-207|ACAP1-201|DNAJC6-202|IL2RB|IL2RG|HLA-A
8	Ras signaling pathway	KEGG PATHWAY	map04014	8/274	267/14292	0.142107271708	0.568429086834	Pig.09436|MSTRG.21250|Pig.13600|Pig.12072|MSTRG.31613|Pig.09288|Pig.10765|Pig.17039	http://www.genome.jp/kegg-bin/show_pathway?map=map04014&multi_query=K07860+yellow,red%0d%0aK05448+tomato,red%0d%0aK07360+yellow,red%0d%0aK04350+yellow,red%0d%0aK10785+yellow,red%0d%0aK05093+yellow,red%0d%0aK07831+tomato,red%0d%0aK14958+yellow%0dK01116+tomato%0dK05208+yellow%0dK01115+yellow%0dK05095+yellow%0dK02158+yellow%0dK05096+yellow%0dK05094+yellow%0dK18529+yellow%0dK05449+yellow%0dK16342+yel…	Signal transduction	Environmental Information Processing	ZAP70-201|MSTRG.21250|IGLL5|FGFR2-207|MSTRG.31613|VEGFA-201|RASGRP1-201|RAC2-203
7	cAMP signaling pathway	KEGG PATHWAY	map04024	7/274	229/14292	0.151594889384	0.5970506412659999	Pig.13745|Pig.05141|Pig.04947|Pig.17039|Pig.09926|MSTRG.29860|Pig.07195	http://www.genome.jp/kegg-bin/show_pathway?map=map04024&multi_query=K07860+yellow,red%0d%0aK08401+yellow,red%0d%0aK15494+tomato,red%0d%0aK04952+yellow,red%0d%0aK11265+yellow,red%0d%0aK13296+yellow,red%0d%0aK04141+yellow,red%0d%0aK05200+yellow%0dK05208+yellow%0dK01115+yellow%0dK04665+tomato%0dK02158+yellow%0dK08402+yellow%0dK05673+yellow%0dK04218+yellow%0dK04379+yellow%0dK04366+yellow%0dK04160+yel…	Signal transduction	Environmental Information Processing	Cngb1|ADRB1-201|ADCY10-201|RAC2-203|PDE3B-201|MSTRG.29860|HCAR1-201
5	Relaxin signaling pathway	KEGG PATHWAY	map04926	5/274	153/14292	0.17097457188200002	0.663174096997	Pig.12311|Pig.09288|Pig.20374|MSTRG.21250|Pig.10757	http://www.genome.jp/kegg-bin/show_pathway?map=map04926&multi_query=K05448+tomato,red%0d%0aK05858+yellow,red%0d%0aK04441+yellow,red%0d%0aK04637+yellow,red%0d%0aK04538+yellow%0dK04539+yellow%0dK14556+yellow%0dK01403+yellow%0dK05449+yellow%0dK04379+yellow%0dK04371+yellow%0dK04374+tomato%0dK09048+yellow%0dK09049+yellow%0dK04500+yellow%0dK09047+yellow%0dK04345+yellow%0dK04347+yellow%0dK04674+yellow%0…	Endocrine system	Organismal Systems	GNA15-201|VEGFA-201|MAPK12-201|MSTRG.21250|PLCB2-201
3	Cortisol synthesis and secretion	KEGG PATHWAY	map04927	3/274	77/14292	0.18355913685699998	0.701360284112	Pig.02504|Pig.10757|Pig.02675	http://www.genome.jp/kegg-bin/show_pathway?map=map04927&multi_query=K05858+yellow,red%0d%0aK18437+yellow,red%0d%0aK16931+yellow,red%0d%0aK04851+yellow%0dK05228+yellow%0dK16056+yellow%0dK04914+yellow%0dK12473+yellow%0dK08043+yellow%0dK08042+yellow%0dK08041+yellow%0dK08047+yellow%0dK08046+yellow%0dK08045+yellow%0dK08044+tomato%0dK08560+yellow%0dK08049+yellow%0dK08048+yellow%0dK04960+yellow%0dK05870…	Endocrine system	Organismal Systems	PDE8A-201|PLCB2-201|STAR-202
2	Toll and Imd signaling pathway	KEGG PATHWAY	map04624	2/274	45/14292	0.213318443722	0.709214566141	Pig.02027|Pig.20374	http://www.genome.jp/kegg-bin/show_pathway?map=map04624&multi_query=K06689+tomato,red%0d%0aK04441+yellow,red%0d%0aK02373+yellow%0dK04432+yellow%0dK04431+yellow%0dK04730+yellow%0dK04733+yellow%0dK10704+yellow%0dK10580+yellow%0dK04398+yellow%0dK09254+yellow%0dK13411+yellow%0dK20703+yellow%0dK04440+yellow%0dK04448+yellow%0dK04427+yellow%0dK04729+yellow%0dK16060+yellow%0dK04404+yellow%0dK04428+yellow…	Immune system	Organismal Systems	UBE2D1-203|MAPK12-201
3	Renin secretion	KEGG PATHWAY	map04924	3/274	82/14292	0.208037966778	0.710102926603	Pig.05141|Pig.09926|Pig.10757	http://www.genome.jp/kegg-bin/show_pathway?map=map04924&multi_query=K13296+yellow,red%0d%0aK05858+yellow,red%0d%0aK04141+yellow,red%0d%0aK02183+yellow%0dK05028+yellow%0dK01380+yellow%0dK16056+yellow%0dK05027+yellow%0dK01363+yellow%0dK04958+yellow%0dK01283+yellow%0dK13755+yellow%0dK19477+yellow%0dK04960+yellow%0dK08046+yellow%0dK08045+yellow%0dK04348+yellow%0dK12323+yellow%0dK12319+yellow%0dK09821…	Endocrine system	Organismal Systems	ADRB1-201|PDE3B-201|PLCB2-201
3	Glycolysis / Gluconeogenesis	KEGG PATHWAY	map00010	3/274	82/14292	0.208037966778	0.710102926603	MSTRG.23340|Pig.00616|MSTRG.29251	http://www.genome.jp/kegg-bin/show_pathway?map=map00010&multi_query=K01623+tomato,red%0d%0aK13951+tomato,red%0d%0aK01803+yellow%0dK00850+tomato%0dK01689+tomato%0dK14085+yellow%0dK10705+yellow%0dK13980+yellow%0dK01810+yellow%0dK00873+green%0dK03103+yellow%0dK00134+yellow%0dK01835+tomato%0dK01834+tomato%0dK01837+yellow%0dK00627+yellow%0dK01895+tomato%0dK07521+green%0dK00016+yellow%0dK12406+yellow%0…	Carbohydrate metabolism	Metabolism	MSTRG.23340|ADH1C|MSTRG.29251
3	Cardiac muscle contraction	KEGG PATHWAY	map04260	3/274	81/14292	0.203082602892	0.712180086856	Pig.16033|Pig.20138|MSTRG.17961	http://www.genome.jp/kegg-bin/show_pathway?map=map04260&multi_query=K02270+tomato,red%0d%0aK00418+yellow,red%0d%0aK09290+yellow%0dK12750+yellow%0dK04850+yellow%0dK02272+yellow%0dK02273+yellow%0dK02271+tomato%0dK04865+yellow%0dK04864+yellow%0dK04962+yellow%0dK04866+yellow%0dK04861+yellow%0dK04860+yellow%0dK04863+yellow%0dK04862+tomato%0dK05865+yellow%0dK04869+yellow%0dK00413+yellow%0dK00420+yellow…	Circulatory system	Organismal Systems	COX7A1-201|UQCRQ-201|MSTRG.17961
1	Synthesis and degradation of ketone bodies	KEGG PATHWAY	map00072	1/274	12/14292	0.207357499547	0.717344863298	MSTRG.32306	http://www.genome.jp/kegg-bin/show_pathway?map=map00072&multi_query=K00019+tomato,red%0d%0aK01640+yellow%0dK01641+yellow%0dK00626+yellow%0dK01027+tomato%0d	Lipid metabolism	Metabolism	MSTRG.32306
1	Fatty acid biosynthesis	KEGG PATHWAY	map00061	1/274	13/14292	0.222566466291	0.721228042664	MSTRG.28499	http://www.genome.jp/kegg-bin/show_pathway?map=map00061&multi_query=K00665+tomato,red%0d%0aK01946+yellow%0dK15013+yellow%0dK01897+tomato%0dK11262+yellow%0dK09458+yellow%0d	Lipid metabolism	Metabolism	MSTRG.28499
2	Bladder cancer	KEGG PATHWAY	map05219	2/274	46/14292	0.220384538726	0.723313357871	Pig.09288|MSTRG.21250	http://www.genome.jp/kegg-bin/show_pathway?map=map05219&multi_query=K05448+tomato,red%0d%0aK05689+yellow%0dK01403+yellow%0dK01388+yellow%0dK16857+tomato%0dK05083+yellow%0dK08523+yellow%0dK06618+yellow%0dK04357+yellow%0dK05094+yellow%0dK17454+yellow%0dK04369+yellow%0dK04445+yellow%0dK04371+yellow%0dK10030+yellow%0dK04377+yellow%0dK09389+yellow%0dK08803+yellow%0dK04503+yellow%0dK01398+yellow%0dK088…	Cancer: specific types	Human Diseases	VEGFA-201|MSTRG.21250
2	Pyruvate metabolism	KEGG PATHWAY	map00620	2/274	47/14292	0.227469746464	0.727903188684	MSTRG.6801|Pig.00707	http://www.genome.jp/kegg-bin/show_pathway?map=map00620&multi_query=K01958+green,red%0d%0aK00029+yellow,red%0d%0aK00149+yellow%0dK14085+yellow%0dK00873+green%0dK11262+yellow%0dK00627+yellow%0dK00626+yellow%0dK01895+tomato%0dK00016+yellow%0dK12406+yellow%0dK01069+yellow%0dK01679+tomato%0dK01512+yellow%0dK01067+yellow%0dK01759+yellow%0dK01596+tomato%0dK00049+tomato%0dK01946+yellow%0dK00161+yellow%0…	Carbohydrate metabolism	Metabolism	MSTRG.6801|ME1-201
4	Antigen processing and presentation	KEGG PATHWAY	map04612	4/274	121/14292	0.202707802689	0.7308901054699999	Pig.11392|Pig.13371|Pig.13600|Pig.09401	http://www.genome.jp/kegg-bin/show_pathway?map=map04612&multi_query=K06751+tomato,red%0d%0aK06752+yellow,red%0d%0aK10785+yellow,red%0d%0aK06458+yellow,red%0d%0aK07981+yellow%0dK12025+yellow%0dK01369+tomato%0dK01368+yellow%0dK01365+tomato%0dK03156+yellow%0dK01363+yellow%0dK09489+yellow%0dK06516+yellow%0dK08061+yellow%0dK08060+yellow%0dK08063+yellow%0dK08062+tomato%0dK08065+yellow%0dK08064+yellow%0…	Immune system	Organismal Systems	HLA-A|SLA-DMB-201|IGLL5|CD8A-201
4	AGE-RAGE signaling pathway in diabetic complications	KEGG PATHWAY	map04933	4/274	121/14292	0.202707802689	0.7308901054699999	Pig.10757|Pig.09288|Pig.20374|MSTRG.21250	http://www.genome.jp/kegg-bin/show_pathway?map=map04933&multi_query=K05448+tomato,red%0d%0aK04441+yellow,red%0d%0aK05858+yellow,red%0d%0aK04383+yellow%0dK04692+yellow%0dK11223+yellow%0dK06068+yellow%0dK02677+yellow%0dK02161+yellow%0dK04735+yellow%0dK11224+tomato%0dK04393+yellow%0dK11220+tomato%0dK02159+yellow%0dK10030+yellow%0dK04448+yellow%0dK03163+green%0dK13376+yellow%0dK16858+yellow%0dK03907+…	Endocrine and metabolic disease	Human Diseases	PLCB2-201|VEGFA-201|MAPK12-201|MSTRG.21250
7	Regulation of actin cytoskeleton	KEGG PATHWAY	map04810	7/274	246/14292	0.194333699814	0.7316092228300001	Pig.17039|Pig.12981|Pig.21443|Pig.12072|Pig.21077|MSTRG.31613|Pig.00122	http://www.genome.jp/kegg-bin/show_pathway?map=map04810&multi_query=K07860+yellow,red%0d%0aK06594+yellow,red%0d%0aK05768+tomato,red%0d%0aK06483+yellow,red%0d%0aK06590+yellow,red%0d%0aK05093+yellow,red%0d%0aK07831+tomato,red%0d%0aK05086+yellow%0dK06591+tomato%0dK17457+yellow%0dK04275+yellow%0dK04371+yellow%0dK00889+yellow%0dK05699+tomato%0dK04189+yellow%0dK05692+tomato%0dK06476+yellow%0dK08845+yel…	Cell motility	Cellular Processes	RAC2-203|GSN-201|ITGB7-203|FGFR2-207|ITGAM-201|MSTRG.31613|ITGA4-201
6	Chemokine signaling pathway	KEGG PATHWAY	map04062	6/274	205/14292	0.201232827424	0.735937197436	Pig.10757|Pig.05086|Pig.17039|Pig.18175|Pig.11234|Pig.07878	http://www.genome.jp/kegg-bin/show_pathway?map=map04062&multi_query=K07860+yellow,red%0d%0aK05858+yellow,red%0d%0aK07363+yellow,red%0d%0aK05512+yellow,red%0d%0aK04193+yellow,red%0d%0aK12499+yellow,red%0d%0aK11224+tomato%0dK11221+tomato%0dK11220+tomato%0dK02158+yellow%0dK21083+yellow%0dK04371+yellow%0dK04188+yellow%0dK04189+yellow%0dK04176+yellow%0dK04182+yellow%0dK04183+yellow%0dK04180+yellow%0dK…	Immune system	Organismal Systems	PLCB2-201|CCL19-201|RAC2-203|ITK-201|CCL5-201|XCR1-201
2	Citrate cycle (TCA cycle)	KEGG PATHWAY	map00020	2/274	43/14292	0.199257470416	0.7392740931380001	MSTRG.6801|MSTRG.30157	http://www.genome.jp/kegg-bin/show_pathway?map=map00020&multi_query=K01648+green,red%0d%0aK01958+green,red%0d%0aK01681+tomato%0dK00627+yellow%0dK01647+tomato%0dK01899+yellow%0dK00030+yellow%0dK00031+tomato%0dK00236+yellow%0dK01679+tomato%0dK01596+tomato%0dK01900+yellow%0dK00658+yellow%0dK00164+yellow%0dK00161+yellow%0dK00162+tomato%0dK00234+yellow%0dK00235+yellow%0dK00382+yellow%0dK00237+tomato%0…	Carbohydrate metabolism	Metabolism	MSTRG.6801|MSTRG.30157
1	Taurine and hypotaurine metabolism	KEGG PATHWAY	map00430	1/274	14/14292	0.237484653011	0.750568779887	Pig.05657	http://www.genome.jp/kegg-bin/show_pathway?map=map00430&multi_query=K00456+yellow,red%0d%0aK00659+yellow%0dK10712+yellow%0dK18592+yellow%0dK18966+yellow%0dK01594+yellow%0dK01580+yellow%0dK00681+yellow%0d	Metabolism of other amino acids	Metabolism	CDO1-201
5	Non-alcoholic fatty liver disease (NAFLD)	KEGG PATHWAY	map04932	5/274	174/14292	0.241997539195	0.7555045126100001	Pig.16033|Pig.14508|MSTRG.17961|Pig.06537|Pig.20138	http://www.genome.jp/kegg-bin/show_pathway?map=map04932&multi_query=K09055+tomato,red%0d%0aK00418+yellow,red%0d%0aK02270+tomato,red%0d%0aK07296+yellow,red%0d%0aK08852+yellow%0dK02159+yellow%0dK03949+yellow%0dK03948+tomato%0dK03943+yellow%0dK03942+yellow%0dK03940+yellow%0dK03947+yellow%0dK03946+yellow%0dK03944+tomato%0dK16341+yellow%0dK07209+yellow%0dK04374+tomato%0dK12406+yellow%0dK04389+yellow%0…	Endocrine and metabolic disease	Human Diseases	COX7A1-201|CEBPA-201|MSTRG.17961|ADIPOQ-202|UQCRQ-201
3	Arachidonic acid metabolism	KEGG PATHWAY	map00590	3/274	93/14292	0.264036419556	0.759475543891	Pig.15868|Pig.06424|Pig.04295	http://www.genome.jp/kegg-bin/show_pathway?map=map00590&multi_query=K17726+yellow,red%0d%0aK00432+yellow,red%0d%0aK00509+yellow%0dK17687+tomato%0dK05309+yellow%0dK00084+yellow%0dK16817+yellow%0dK15729+yellow%0dK00079+tomato%0dK01831+yellow%0dK01832+yellow%0dK16342+yellow%0dK01047+yellow%0dK00461+yellow%0dK00460+yellow%0dK08022+yellow%0dK08021+yellow%0dK07422+yellow%0dK07425+tomato%0dK01254+yellow…	Lipid metabolism	Metabolism	GPX1-201|CYP4F8-201|GPX2-201
3	Thyroid hormone synthesis	KEGG PATHWAY	map04918	3/274	93/14292	0.264036419556	0.759475543891	Pig.10757|Pig.15868|Pig.04295	http://www.genome.jp/kegg-bin/show_pathway?map=map04918&multi_query=K05858+yellow,red%0d%0aK00432+yellow,red%0d%0aK19663+yellow%0dK09293+tomato%0dK01539+yellow%0dK02677+yellow%0dK04958+yellow%0dK15173+yellow%0dK08522+yellow%0dK16141+tomato%0dK08042+yellow%0dK08041+yellow%0dK09487+tomato%0dK08047+yellow%0dK08046+yellow%0dK08045+yellow%0dK08044+tomato%0dK08049+yellow%0dK08048+yellow%0dK04960+yellow…	Endocrine system	Organismal Systems	PLCB2-201|GPX1-201|GPX2-201
3	Platinum drug resistance	KEGG PATHWAY	map01524	3/274	90/14292	0.24854040696	0.766582460022	Pig.03873|MSTRG.11316|Pig.09586	http://www.genome.jp/kegg-bin/show_pathway?map=map01524&multi_query=K10847+yellow,red%0d%0aK00799+tomato,red%0d%0aK02373+yellow%0dK17686+yellow%0dK10605+yellow%0dK04390+yellow%0dK03509+tomato%0dK10131+yellow%0dK02159+yellow%0dK02158+yellow%0dK02350+yellow%0dK03164+tomato%0dK04399+tomato%0dK04398+yellow%0dK08735+yellow%0dK08734+tomato%0dK08737+yellow%0dK08736+tomato%0dK08731+yellow%0dK14021+yellow…	Drug resistance: antineoplastic	Human Diseases	XPA-201|MSTRG.11316|MGST1-201
2	Nucleotide excision repair	KEGG PATHWAY	map03420	2/274	52/14292	0.26307053853900003	0.7740926191490001	Pig.03873|Pig.16412	http://www.genome.jp/kegg-bin/show_pathway?map=map03420&multi_query=K10140+tomato,red%0d%0aK10847+yellow,red%0d%0aK03143+yellow%0dK03142+yellow%0dK10747+yellow%0dK10740+yellow%0dK03144+yellow%0dK10609+yellow%0dK03141+yellow%0dK10570+yellow%0dK04802+yellow%0dK10755+yellow%0dK03868+yellow%0dK07466+yellow%0dK10839+tomato%0dK10838+yellow%0dK06634+yellow%0dK10739+yellow%0dK10756+yellow%0dK10754+yellow…	Replication and repair	Genetic Information Processing	XPA-201|DDB2-202
2	Sphingolipid metabolism	KEGG PATHWAY	map00600	2/274	52/14292	0.26307053853900003	0.7740926191490001	Pig.03600|Pig.10246	http://www.genome.jp/kegg-bin/show_pathway?map=map00600&multi_query=K07553+yellow,red%0d%0aK04711+yellow,red%0d%0aK01019+yellow%0dK12350+yellow%0dK12351+tomato%0dK12352+yellow%0dK12353+tomato%0dK12354+yellow%0dK12357+yellow%0dK01441+yellow%0dK01202+yellow%0dK01186+yellow%0dK01189+tomato%0dK00720+yellow%0dK04628+yellow%0dK12309+yellow%0dK01201+yellow%0dK01080+yellow%0dK04708+yellow%0dK12349+yellow…	Lipid metabolism	Metabolism	B4GALT6-201|ACER3-201
7	Human cytomegalovirus infection	KEGG PATHWAY	map05163	7/274	270/14292	0.261580767267	0.778659028144	Pig.10757|MSTRG.21250|Pig.17039|Pig.20374|Pig.09288|Pig.11234|Pig.11392	http://www.genome.jp/kegg-bin/show_pathway?map=map05163&multi_query=K07860+yellow,red%0d%0aK06751+tomato,red%0d%0aK05448+tomato,red%0d%0aK05858+yellow,red%0d%0aK12499+yellow,red%0d%0aK04441+yellow,red%0d%0aK02183+yellow%0dK02159+yellow%0dK02091+yellow%0dK06752+yellow%0dK14021+yellow%0dK14556+yellow%0dK17454+yellow%0dK11987+yellow%0dK04371+yellow%0dK04375+yellow%0dK04374+tomato%0dK04377+yellow%0dK…	Infectious disease: viral	Human Diseases	PLCB2-201|MSTRG.21250|RAC2-203|MAPK12-201|VEGFA-201|CCL5-201|HLA-A
3	EGFR tyrosine kinase inhibitor resistance	KEGG PATHWAY	map01521	3/274	92/14292	0.258856655115	0.779615337759	Pig.09288|Pig.12072|MSTRG.21250	http://www.genome.jp/kegg-bin/show_pathway?map=map01521&multi_query=K05093+yellow,red%0d%0aK05448+tomato,red%0d%0aK16341+yellow%0dK04692+yellow%0dK02677+yellow%0dK01110+yellow%0dK07203+yellow%0dK01116+tomato%0dK03083+yellow%0dK08774+yellow%0dK08052+yellow%0dK09408+yellow%0dK02159+yellow%0dK02158+yellow%0dK03163+green%0dK05083+yellow%0dK09593+yellow%0dK17448+yellow%0dK05099+yellow%0dK05098+yellow%…	Drug resistance: antineoplastic	Human Diseases	VEGFA-201|FGFR2-207|MSTRG.21250
2	Starch and sucrose metabolism	KEGG PATHWAY	map00500	2/274	51/14292	0.255937164053	0.779998976162	Pig.00962|Pig.12866	http://www.genome.jp/kegg-bin/show_pathway?map=map00500&multi_query=K00700+tomato,red%0d%0aK11809+yellow,red%0d%0aK01176+yellow%0dK01810+yellow%0dK01835+tomato%0dK00963+yellow%0dK00688+tomato%0dK05350+yellow%0dK01084+yellow%0dK12407+yellow%0dK00844+tomato%0dK01513+yellow%0dK00750+yellow%0dK15779+yellow%0dK01196+tomato%0dK01194+yellow%0dK07521+green%0dK01203+yellow%0dK12047+yellow%0dK00693+tomato%…	Carbohydrate metabolism	Metabolism	GBE1-204|PGM2L1-202
4	Leukocyte transendothelial migration	KEGG PATHWAY	map04670	4/274	140/14292	0.281334920303	0.791447687885	Pig.18175|Pig.20374|Pig.00122|Pig.17039	http://www.genome.jp/kegg-bin/show_pathway?map=map04670&multi_query=K07860+yellow,red%0d%0aK06483+yellow,red%0d%0aK04441+yellow,red%0d%0aK07363+yellow,red%0d%0aK12754+yellow%0dK12755+tomato%0dK12756+yellow%0dK12757+tomato%0dK04513+yellow%0dK04514+yellow%0dK02677+yellow%0dK01116+tomato%0dK06785+yellow%0dK04393+yellow%0dK04392+yellow%0dK04351+yellow%0dK03163+green%0dK10031+tomato%0dK05732+tomato%0d…	Immune system	Organismal Systems	ITK-201|MAPK12-201|ITGA4-201|RAC2-203
8	MAPK signaling pathway	KEGG PATHWAY	map04010	8/274	330/14292	0.29994243642499996	0.825647997041	Pig.17039|MSTRG.21250|Pig.16112|Pig.12072|Pig.20374|MSTRG.31613|Pig.09288|Pig.10765	http://www.genome.jp/kegg-bin/show_pathway?map=map04010&multi_query=K07860+yellow,red%0d%0aK05448+tomato,red%0d%0aK04350+yellow,red%0d%0aK04441+yellow,red%0d%0aK05093+yellow,red%0d%0aK07831+tomato,red%0d%0aK04408+tomato,red%0d%0aK21278+yellow%0dK05097+yellow%0dK05096+yellow%0dK05095+yellow%0dK04850+yellow%0dK18019+yellow%0dK18018+yellow%0dK04849+yellow%0dK05449+yellow%0dK04379+yellow%0dK16342+yel…	Signal transduction	Environmental Information Processing	RAC2-203|MSTRG.21250|MAP4K1-201|FGFR2-207|MAPK12-201|MSTRG.31613|VEGFA-201|RASGRP1-201
2	Glycine, serine and threonine metabolism	KEGG PATHWAY	map00260	2/274	57/14292	0.29870007701900003	0.831165431706	Pig.09315|Pig.19534	http://www.genome.jp/kegg-bin/show_pathway?map=map00260&multi_query=K01620+yellow,red%0d%0aK00552+tomato,red%0d%0aK01079+yellow%0dK00831+yellow%0dK00600+tomato%0dK00605+tomato%0dK00315+yellow%0dK14085+yellow%0dK00058+yellow%0dK01834+tomato%0dK01837+yellow%0dK00281+yellow%0dK00643+yellow%0dK00314+yellow%0dK00544+tomato%0dK02437+tomato%0dK00542+yellow%0dK00382+yellow%0dK01697+yellow%0dK17989+tomato…	Amino acid metabolism	Metabolism	GNMT-202|Tha1
1	Pantothenate and CoA biosynthesis	KEGG PATHWAY	map00770	1/274	19/14292	0.307904128161	0.8385474128650001	Pig.04027	http://www.genome.jp/kegg-bin/show_pathway?map=map00770&multi_query=K08069+yellow,red%0d%0aK00207+yellow%0dK06133+yellow%0dK01513+yellow%0dK01464+tomato%0dK00826+yellow%0dK09680+yellow%0dK01431+yellow%0dK01922+yellow%0dK18966+yellow%0dK02318+yellow%0dK01598+yellow%0d	Metabolism of cofactors and vitamins	Metabolism	VNN2
1	Nitrogen metabolism	KEGG PATHWAY	map00910	1/274	19/14292	0.307904128161	0.8385474128650001	Pig.05984	http://www.genome.jp/kegg-bin/show_pathway?map=map00910&multi_query=K01672+yellow,red%0d%0aK00261+yellow%0dK01948+yellow%0dK18245+yellow%0dK18246+yellow%0dK01915+tomato%0d	Energy metabolism	Metabolism	CA5B-201
13	Pathways in cancer	KEGG PATHWAY	map05200	13/274	580/14292	0.321384776326	0.848190749891	Pig.10757|Pig.09586|MSTRG.21250|Pig.16412|Pig.11778|MSTRG.11316|Pig.12072|Pig.14508|Pig.17043|Pig.10410|Pig.09288|Pig.10765|Pig.17039	http://www.genome.jp/kegg-bin/show_pathway?map=map05200&multi_query=K05070+yellow,red%0d%0aK05093+yellow,red%0d%0aK05858+yellow,red%0d%0aK04350+yellow,red%0d%0aK10140+tomato,red%0d%0aK07860+yellow,red%0d%0aK05448+tomato,red%0d%0aK09055+tomato,red%0d%0aK00799+tomato,red%0d%0aK08557+yellow,red%0d%0aK05069+yellow,red%0d%0aK00182+yellow%0dK10053+yellow%0dK10055+tomato%0dK10054+yellow%0dK10056+tomato%…	Cancer: overview	Human Diseases	PLCB2-201|MGST1-201|MSTRG.21250|DDB2-202|AR-203|MSTRG.11316|FGFR2-207|CEBPA-201|IL2RB|IL2RG|VEGFA-201|RASGRP1-201|RAC2-203
2	Valine, leucine and isoleucine degradation	KEGG PATHWAY	map00280	2/274	61/14292	0.327015927406	0.8542456879189999	Pig.07789|Pig.07230	http://www.genome.jp/kegg-bin/show_pathway?map=map00280&multi_query=K01907+yellow,red%0d%0aK07513+tomato,red%0d%0aK18660+yellow%0dK00167+yellow%0dK11538+tomato%0dK14085+yellow%0dK01640+yellow%0dK01641+yellow%0dK00626+yellow%0dK05607+yellow%0dK00157+yellow%0dK07509+tomato%0dK07508+yellow%0dK00249+yellow%0dK00248+yellow%0dK01027+tomato%0dK08683+tomato%0dK03334+yellow%0dK01966+yellow%0dK00827+yellow…	Amino acid metabolism	Metabolism	ACAA1-201|AACS-202
2	Fanconi anemia pathway	KEGG PATHWAY	map03460	2/274	61/14292	0.327015927406	0.8542456879189999	MSTRG.10215|Pig.04789	http://www.genome.jp/kegg-bin/show_pathway?map=map03460&multi_query=K10606+yellow,red%0d%0aK15078+tomato,red%0d%0aK10895+yellow%0dK06640+yellow%0dK10882+yellow%0dK10605+yellow%0dK10888+yellow%0dK10889+yellow%0dK10993+yellow%0dK02350+yellow%0dK13960+yellow%0dK03165+tomato%0dK10740+yellow%0dK08734+tomato%0dK08991+yellow%0dK04482+yellow%0dK10858+tomato%0dK07466+yellow%0dK10870+yellow%0dK08775+yellow…	Replication and repair	Genetic Information Processing	MSTRG.10215|FANCL-202
1	Selenocompound metabolism	KEGG PATHWAY	map00450	1/274	21/14292	0.334222431576	0.855609424834	Pig.16075	http://www.genome.jp/kegg-bin/show_pathway?map=map00450&multi_query=K01763+yellow,red%0d%0aK10837+yellow%0dK00384+yellow%0dK01008+yellow%0dK01758+yellow%0dK20899+yellow%0dK03341+yellow%0dK13811+yellow%0dK00562+yellow%0dK01874+tomato%0dK00816+yellow%0dK00548+yellow%0d	Metabolism of other amino acids	Metabolism	SCLY-202
1	Thiamine metabolism	KEGG PATHWAY	map00730	1/274	21/14292	0.334222431576	0.855609424834	Pig.05265	http://www.genome.jp/kegg-bin/show_pathway?map=map00730&multi_query=K00939+tomato,red%0d%0aK04487+tomato%0dK13091+green%0dK05307+tomato%0dK14394+yellow%0dK06928+yellow%0dK00949+yellow%0dK01077+yellow%0dK08272+yellow%0d	Metabolism of cofactors and vitamins	Metabolism	AK4-201
2	Cholesterol metabolism	KEGG PATHWAY	map04979	2/274	63/14292	0.341064781044	0.856005724974	MSTRG.17620|Pig.02675	http://www.genome.jp/kegg-bin/show_pathway?map=map04979&multi_query=K04524+green,red%0d%0aK16931+yellow,red%0d%0aK20464+yellow%0dK05683+tomato%0dK10707+yellow%0dK08767+yellow%0dK12474+yellow%0dK00489+yellow%0dK00488+yellow%0dK08757+tomato%0dK00650+yellow%0dK12473+yellow%0dK08759+green%0dK08758+tomato%0dK14349+yellow%0dK05862+yellow%0dK08541+tomato%0dK17305+tomato%0dK04550+yellow%0dK17495+yellow%0…	Digestive system	Organismal Systems	MSTRG.17620|STAR-202
1	Steroid biosynthesis	KEGG PATHWAY	map00100	1/274	20/14292	0.321190351718	0.8565076045810001	Pig.20315	http://www.genome.jp/kegg-bin/show_pathway?map=map00100&multi_query=K01852+yellow,red%0d%0aK05917+yellow%0dK13373+yellow%0dK12298+yellow%0dK00511+yellow%0dK07438+yellow%0dK07748+yellow%0dK07419+yellow%0dK09828+yellow%0dK01052+yellow%0dK00227+yellow%0dK07750+yellow%0dK00637+tomato%0dK00222+tomato%0dK00801+yellow%0dK00213+yellow%0d	Lipid metabolism	Metabolism	DCBLD1-201
5	Alzheimer disease	KEGG PATHWAY	map05010	5/274	204/14292	0.35344878955700004	0.870027789679	MSTRG.17620|Pig.10757|Pig.16033|Pig.20138|MSTRG.17961	http://www.genome.jp/kegg-bin/show_pathway?map=map05010&multi_query=K05858+yellow,red%0d%0aK04524+green,red%0d%0aK00418+yellow,red%0d%0aK02270+tomato,red%0d%0aK01367+yellow%0dK08852+yellow%0dK05209+yellow%0dK20720+tomato%0dK02090+yellow%0dK02158+yellow%0dK03949+yellow%0dK03948+tomato%0dK03943+yellow%0dK03942+yellow%0dK03940+yellow%0dK03947+yellow%0dK03946+yellow%0dK03944+tomato%0dK04371+yellow%0d…	Neurodegenerative disease	Human Diseases	MSTRG.17620|PLCB2-201|COX7A1-201|UQCRQ-201|MSTRG.17961
6	Cytokine-cytokine receptor interaction	KEGG PATHWAY	map04060	6/274	251/14292	0.35044695158399997	0.871013782578	Pig.05086|Pig.17043|Pig.10410|Pig.00253|Pig.11234|Pig.07878	http://www.genome.jp/kegg-bin/show_pathway?map=map04060&multi_query=K05512+yellow,red%0d%0aK04193+yellow,red%0d%0aK12499+yellow,red%0d%0aK13568+yellow,red%0d%0aK05069+yellow,red%0d%0aK05070+yellow,red%0d%0aK04738+yellow%0dK05444+yellow%0dK05445+yellow%0dK05447+yellow%0dK05440+yellow%0dK05441+yellow%0dK05443+yellow%0dK05174+yellow%0dK16620+yellow%0dK05171+yellow%0dK16622+yellow%0dK05173+yellow%0dK…	Signaling molecules and interaction	Environmental Information Processing	CCL19-201|IL2RB|IL2RG|ACVR1C-201|CCL5-201|XCR1-201
1	Protein export	KEGG PATHWAY	map03060	1/274	24/14292	0.371841789507	0.889640169287	Pig.03857	http://www.genome.jp/kegg-bin/show_pathway?map=map03060&multi_query=K09481+yellow,red%0d%0aK13431+yellow%0dK09490+yellow%0dK03217+yellow%0dK09540+yellow%0dK12947+yellow%0dK12946+yellow%0dK13280+yellow%0dK07342+yellow%0dK12275+yellow%0dK12272+yellow%0dK03109+yellow%0dK03108+yellow%0dK03107+yellow%0dK03106+yellow%0dK09648+yellow%0dK03104+yellow%0dK09647+yellow%0dK10956+yellow%0dK03105+yellow%0dK129…	Folding, sorting and degradation	Genetic Information Processing	SEC61B-202
1	alpha-Linolenic acid metabolism	KEGG PATHWAY	map00592	1/274	24/14292	0.371841789507	0.889640169287	Pig.07789	http://www.genome.jp/kegg-bin/show_pathway?map=map00592&multi_query=K07513+tomato,red%0d%0aK14621+yellow%0dK16817+yellow%0dK16342+yellow%0dK00232+tomato%0dK01047+yellow%0dK10226+yellow%0d	Lipid metabolism	Metabolism	ACAA1-201
4	NOD-like receptor signaling pathway	KEGG PATHWAY	map04621	4/274	167/14292	0.398517329621	0.8949161086220001	Pig.10757|Pig.20374|Pig.18685|Pig.11234	http://www.genome.jp/kegg-bin/show_pathway?map=map04621&multi_query=K05858+yellow,red%0d%0aK12499+yellow,red%0d%0aK12798+yellow,red%0d%0aK04441+yellow,red%0d%0aK17890+yellow%0dK01363+yellow%0dK11221+tomato%0dK11220+tomato%0dK04982+yellow%0dK12800+yellow%0dK05842+yellow%0dK12803+yellow%0dK12804+tomato%0dK11859+yellow%0dK08009+yellow%0dK04371+yellow%0dK03462+yellow%0dK08847+yellow%0dK08846+yellow%0…	Immune system	Organismal Systems	PLCB2-201|MAPK12-201|NLRP3-202|CCL5-201
4	Ubiquitin mediated proteolysis	KEGG PATHWAY	map04120	4/274	160/14292	0.368075419038	0.897402926418	Pig.02027|Pig.16412|Pig.04789|Pig.08710	http://www.genome.jp/kegg-bin/show_pathway?map=map04120&multi_query=K10590+tomato,red%0d%0aK06689+tomato,red%0d%0aK10606+yellow,red%0d%0aK10140+tomato,red%0d%0aK07868+yellow%0dK10594+yellow%0dK10596+yellow%0dK10597+yellow%0dK10591+yellow%0dK06688+yellow%0dK10456+yellow%0dK10598+yellow%0dK10599+yellow%0dK10054+yellow%0dK10592+yellow%0dK04649+tomato%0dK10593+yellow%0dK10699+yellow%0dK10698+tomato%0…	Folding, sorting and degradation	Genetic Information Processing	UBE2D1-203|DDB2-202|FANCL-202|TRIP12-202
4	Platelet activation	KEGG PATHWAY	map04611	4/274	160/14292	0.368075419038	0.897402926418	Pig.10757|Pig.20374|Pig.10765|Pig.09385	http://www.genome.jp/kegg-bin/show_pathway?map=map04611&multi_query=K04350+yellow,red%0d%0aK04441+yellow,red%0d%0aK05858+yellow,red%0d%0aK08512+yellow,red%0d%0aK04514+yellow%0dK12757+tomato%0dK04513+yellow%0dK16056+yellow%0dK21289+yellow%0dK08508+yellow%0dK05704+yellow%0dK05859+yellow%0dK06069+yellow%0dK19477+yellow%0dK05732+tomato%0dK08042+yellow%0dK08041+yellow%0dK03903+tomato%0dK05719+tomato%0…	Immune system	Organismal Systems	PLCB2-201|MAPK12-201|RASGRP1-201|VAMP8
1	Renin-angiotensin system	KEGG PATHWAY	map04614	1/274	27/14292	0.40734280763400005	0.906780510906	MSTRG.41235	http://www.genome.jp/kegg-bin/show_pathway?map=map04614&multi_query=K09708+tomato,red%0d%0aK19514+yellow%0dK01389+yellow%0dK11140+yellow%0dK11141+yellow%0dK01380+yellow%0dK01283+yellow%0dK01285+yellow%0dK01322+yellow%0dK01319+yellow%0dK09821+yellow%0dK04166+yellow%0dK04167+yellow%0dK01392+yellow%0dK01393+tomato%0dK01257+yellow%0dK08392+yellow%0dK13289+tomato%0dK08761+green%0dK04303+yellow%0dK0132…	Endocrine system	Organismal Systems	MSTRG.41235
5	Purine metabolism	KEGG PATHWAY	map00230	5/274	214/14292	0.39153153010499997	0.91120065188	Pig.02504|Pig.04947|Pig.05265|Pig.07512|Pig.09926	http://www.genome.jp/kegg-bin/show_pathway?map=map00230&multi_query=K19572+yellow,red%0d%0aK00939+tomato,red%0d%0aK11265+yellow,red%0d%0aK13296+yellow,red%0d%0aK18437+yellow,red%0d%0aK05689+yellow%0dK03020+yellow%0dK03021+yellow%0dK03022+yellow%0dK03023+tomato%0dK03024+yellow%0dK03025+yellow%0dK03026+yellow%0dK03027+yellow%0dK00873+green%0dK03783+yellow%0dK07152+green%0dK01756+yellow%0dK01518+yel…	Nucleotide metabolism	Metabolism	PDE8A-201|ADCY10-201|AK4-201|ADA2-201|PDE3B-201
1	Phototransduction	KEGG PATHWAY	map04744	1/274	26/14292	0.395737027842	0.91269080295	Pig.13745	http://www.genome.jp/kegg-bin/show_pathway?map=map04744&multi_query=K04952+yellow,red%0d%0aK04250+yellow%0dK08718+yellow%0dK04536+tomato%0dK13759+yellow%0dK04948+yellow%0dK12321+yellow%0dK08328+yellow%0dK13749+yellow%0dK13764+yellow%0dK13765+yellow%0dK04631+tomato%0dK00909+yellow%0dK19627+yellow%0dK02183+yellow%0d	Sensory system	Organismal Systems	Cngb1
1	Proximal tubule bicarbonate reclamation	KEGG PATHWAY	map04964	1/274	26/14292	0.395737027842	0.91269080295	Pig.22917	http://www.genome.jp/kegg-bin/show_pathway?map=map04964&multi_query=K13577+yellow,red%0d%0aK01539+yellow%0dK00261+yellow%0dK18245+yellow%0dK18246+yellow%0dK01596+tomato%0dK01540+yellow%0dK12040+yellow%0dK00025+tomato%0dK13576+yellow%0dK13575+yellow%0dK09864+yellow%0dK01425+tomato%0d	Excretory system	Organismal Systems	SLC25A10
1	Arginine biosynthesis	KEGG PATHWAY	map00220	1/274	26/14292	0.395737027842	0.91269080295	Pig.13718	http://www.genome.jp/kegg-bin/show_pathway?map=map00220&multi_query=K01755+tomato,red%0d%0aK00261+yellow%0dK14455+yellow%0dK14454+yellow%0dK01948+yellow%0dK01940+yellow%0dK00611+yellow%0dK01476+yellow%0dK00814+yellow%0dK01915+tomato%0dK13241+yellow%0dK13240+yellow%0dK14677+tomato%0dK13242+yellow%0dK11067+yellow%0dK01425+tomato%0d	Amino acid metabolism	Metabolism	ASL
6	Thermogenesis	KEGG PATHWAY	map04714	6/274	263/14292	0.391529365379	0.919555206761	MSTRG.20975|Pig.04947|Pig.16033|Pig.20138|Pig.20374|MSTRG.17961	http://www.genome.jp/kegg-bin/show_pathway?map=map04714&multi_query=K11265+yellow,red%0d%0aK04441+yellow,red%0d%0aK08768+green,red%0d%0aK00418+yellow,red%0d%0aK02270+tomato,red%0d%0aK02257+yellow%0dK11450+yellow%0dK02258+yellow%0dK02259+yellow%0dK18159+yellow%0dK11340+yellow%0dK03949+yellow%0dK03948+tomato%0dK03943+yellow%0dK03942+yellow%0dK03940+yellow%0dK03947+yellow%0dK03946+yellow%0dK07376+ye…	Environmental adaptation	Organismal Systems	MSTRG.20975|ADCY10-201|COX7A1-201|UQCRQ-201|MAPK12-201|MSTRG.17961
1	Ascorbate and aldarate metabolism	KEGG PATHWAY	map00053	1/274	28/14292	0.418726478909	0.9240860224200002	Pig.08752	http://www.genome.jp/kegg-bin/show_pathway?map=map00053&multi_query=K00699+tomato,red%0d%0aK01053+yellow%0dK00149+yellow%0dK00128+tomato%0dK14085+yellow%0dK00012+yellow%0dK00469+yellow%0dK00103+tomato%0d	Carbohydrate metabolism	Metabolism	UGT1A10
2	Renal cell carcinoma	KEGG PATHWAY	map05211	2/274	76/14292	0.429594344982	0.9241693471879999	Pig.09288|MSTRG.21250	http://www.genome.jp/kegg-bin/show_pathway?map=map05211&multi_query=K05448+tomato,red%0d%0aK04410+yellow%0dK02678+yellow%0dK04438+yellow%0dK08774+yellow%0dK08268+yellow%0dK04393+yellow%0dK04392+yellow%0dK02158+yellow%0dK09105+yellow%0dK13376+yellow%0dK09592+tomato%0dK09593+yellow%0dK04353+yellow%0dK05733+yellow%0dK05099+yellow%0dK03868+yellow%0dK05734+yellow%0dK09097+yellow%0dK09095+yellow%0dK043…	Cancer: specific types	Human Diseases	VEGFA-201|MSTRG.21250
2	Epithelial cell signaling in Helicobacter pylori infection	KEGG PATHWAY	map05120	2/274	75/14292	0.42299343662199995	0.925524100642	Pig.20374|Pig.11234	http://www.genome.jp/kegg-bin/show_pathway?map=map05120&multi_query=K04441+yellow,red%0d%0aK12499+yellow,red%0d%0aK06786+yellow%0dK06785+yellow%0dK04430+yellow%0dK04735+yellow%0dK04734+yellow%0dK04393+yellow%0dK04392+yellow%0dK07210+yellow%0dK03163+green%0dK02154+yellow%0dK02153+yellow%0dK02152+yellow%0dK02151+yellow%0dK10030+yellow%0dK06735+yellow%0dK05737+yellow%0dK06089+yellow%0dK04440+yellow%…	Infectious disease: bacterial	Human Diseases	MAPK12-201|CCL5-201
2	Longevity regulating pathway - worm	KEGG PATHWAY	map04212	2/274	75/14292	0.42299343662199995	0.925524100642	Pig.20374|Pig.01884	http://www.genome.jp/kegg-bin/show_pathway?map=map04212&multi_query=K04441+yellow,red%0d%0aK00507+yellow,red%0d%0aK16197+tomato%0dK04433+yellow%0dK01110+yellow%0dK11411+yellow%0dK08269+yellow%0dK08268+yellow%0dK09408+yellow%0dK11204+yellow%0dK03781+yellow%0dK18461+tomato%0dK05638+tomato%0dK04043+yellow%0dK10798+yellow%0dK17794+yellow%0dK04564+yellow%0dK08341+yellow%0dK04440+yellow%0dK17491+yellow…	Aging	Organismal Systems	MAPK12-201|SCD-201
2	Malaria	KEGG PATHWAY	map05144	2/274	78/14292	0.44267535732	0.944374095617	Pig.04928|Pig.13600	http://www.genome.jp/kegg-bin/show_pathway?map=map05144&multi_query=K10785+yellow,red%0d%0aK06496+yellow,red%0d%0aK16336+yellow%0dK04659+yellow%0dK04550+yellow%0dK04519+yellow%0dK10159+yellow%0dK16857+tomato%0dK06490+yellow%0dK13823+green%0dK13822+green%0dK03161+yellow%0dK03160+yellow%0dK10030+yellow%0dK05099+yellow%0dK05718+yellow%0dK05443+yellow%0dK05482+yellow%0dK06508+yellow%0dK05423+yellow%0…	Infectious disease: parasitic	Human Diseases	SELP-203|IGLL5
1	Melanogenesis	KEGG PATHWAY	map04916	1/274	109/14292	0.879738051133	0.946272861723	Pig.10757	http://www.genome.jp/kegg-bin/show_pathway?map=map04916&multi_query=K05858+yellow,red%0d%0aK04515+yellow%0dK04198+yellow%0dK00408+yellow%0dK00182+yellow%0dK02376+yellow%0dK02375+yellow%0dK01384+yellow%0dK05228+yellow%0dK02677+yellow%0dK04534+yellow%0dK04498+yellow%0dK03083+yellow%0dK02842+yellow%0dK02235+yellow%0dK02353+yellow%0dK04634+yellow%0dK02354+tomato%0dK08043+yellow%0dK08042+yellow%0dK080…	Endocrine system	Organismal Systems	PLCB2-201
1	Gastric acid secretion	KEGG PATHWAY	map04971	1/274	88/14292	0.8189055468359999	0.948596470543	Pig.10757	http://www.genome.jp/kegg-bin/show_pathway?map=map04971&multi_query=K05858+yellow,red%0d%0aK04515+yellow%0dK13961+yellow%0dK13962+yellow%0dK01539+yellow%0dK02677+yellow%0dK04195+yellow%0dK18245+yellow%0dK04926+yellow%0dK04920+yellow%0dK04150+yellow%0dK08043+yellow%0dK08042+yellow%0dK08041+yellow%0dK08047+yellow%0dK08046+yellow%0dK08045+yellow%0dK08044+tomato%0dK08049+yellow%0dK08048+yellow%0dK049…	Digestive system	Organismal Systems	PLCB2-201
1	p53 signaling pathway	KEGG PATHWAY	map04115	1/274	88/14292	0.8189055468359999	0.948596470543	Pig.16412	http://www.genome.jp/kegg-bin/show_pathway?map=map04115&multi_query=K10140+tomato,red%0d%0aK10143+yellow%0dK02216+yellow%0dK10152+tomato%0dK02091+yellow%0dK01110+yellow%0dK10131+yellow%0dK04728+yellow%0dK06626+yellow%0dK10136+yellow%0dK10137+yellow%0dK10134+yellow%0dK10135+yellow%0dK10133+tomato%0dK10130+yellow%0dK04390+yellow%0dK06644+yellow%0dK04399+tomato%0dK04398+yellow%0dK05868+yellow%0dK101…	Cell growth and death	Cellular Processes	DDB2-202
3	Signaling pathways regulating pluripotency of stem cells	KEGG PATHWAY	map04550	3/274	130/14292	0.455994731722	0.949062205861	Pig.00253|Pig.12072|Pig.20374	http://www.genome.jp/kegg-bin/show_pathway?map=map04550&multi_query=K13568+yellow,red%0d%0aK04441+yellow,red%0d%0aK05093+yellow,red%0d%0aK09071+yellow%0dK00182+yellow%0dK11459+yellow%0dK02157+yellow%0dK09370+yellow%0dK09378+yellow%0dK11421+yellow%0dK04371+yellow%0dK04377+yellow%0dK04500+yellow%0dK04501+yellow%0dK01357+yellow%0dK02085+yellow%0dK11217+yellow%0dK11218+yellow%0dK02329+yellow%0dK09367…	Cellular community - eukaryotes	Cellular Processes	ACVR1C-201|FGFR2-207|MAPK12-201
1	Adherens junction	KEGG PATHWAY	map04520	1/274	92/14292	0.8324812782719999	0.951407175168	Pig.17039	http://www.genome.jp/kegg-bin/show_pathway?map=map04520&multi_query=K07860+yellow,red%0d%0aK05689+yellow%0dK04513+yellow%0dK02105+yellow%0dK04388+yellow%0dK04393+yellow%0dK04392+yellow%0dK05748+yellow%0dK06531+yellow%0dK05099+yellow%0dK04237+yellow%0dK05698+yellow%0dK02620+yellow%0dK04527+yellow%0dK06593+yellow%0dK06592+yellow%0dK05627+yellow%0dK06081+yellow%0dK06083+yellow%0dK06082+yellow%0dK060…	Cellular community - eukaryotes	Cellular Processes	RAC2-203
1	Glycerophospholipid metabolism	KEGG PATHWAY	map00564	1/274	108/14292	0.8773691241949999	0.9517224398049999	MSTRG.13979	http://www.genome.jp/kegg-bin/show_pathway?map=map00564&multi_query=K13515+tomato,red%0d%0aK00999+yellow%0dK00995+yellow%0dK00994+tomato%0dK00894+yellow%0dK00993+yellow%0dK01115+yellow%0dK00629+yellow%0dK00650+yellow%0dK00623+yellow%0dK08729+yellow%0dK16817+yellow%0dK13512+yellow%0dK00649+tomato%0dK06128+yellow%0dK06129+yellow%0dK06124+yellow%0dK15728+tomato%0dK16342+yellow%0dK07152+green%0dK0104…	Lipid metabolism	Metabolism	MSTRG.13979
1	Endocrine resistance	KEGG PATHWAY	map01522	1/274	108/14292	0.8773691241949999	0.9517224398049999	Pig.20374	http://www.genome.jp/kegg-bin/show_pathway?map=map01522&multi_query=K04441+yellow,red%0d%0aK07203+yellow%0dK01403+yellow%0dK02161+yellow%0dK09389+yellow%0dK20996+yellow%0dK06618+yellow%0dK20994+yellow%0dK02159+yellow%0dK02158+yellow%0dK06622+yellow%0dK06051+yellow%0dK08523+yellow%0dK08043+yellow%0dK08042+yellow%0dK08041+yellow%0dK08047+yellow%0dK08046+yellow%0dK08045+yellow%0dK08044+tomato%0dK080…	Drug resistance: antineoplastic	Human Diseases	MAPK12-201
1	IL-17 signaling pathway	KEGG PATHWAY	map04657	1/274	91/14292	0.829185512521	0.9518900950910001	Pig.20374	http://www.genome.jp/kegg-bin/show_pathway?map=map04657&multi_query=K04441+yellow,red%0d%0aK02373+yellow%0dK07994+yellow%0dK12671+yellow%0dK01403+yellow%0dK02187+yellow%0dK12793+yellow%0dK04735+yellow%0dK03083+yellow%0dK04687+yellow%0dK06855+yellow%0dK07211+yellow%0dK07210+yellow%0dK13908+yellow%0dK10030+yellow%0dK03352+yellow%0dK09487+tomato%0dK21129+yellow%0dK21128+yellow%0dK21125+yellow%0dK211…	Immune system	Organismal Systems	MAPK12-201
1	Phosphatidylinositol signaling system	KEGG PATHWAY	map04070	1/274	113/14292	0.888766440666	0.951984137282	Pig.10757	http://www.genome.jp/kegg-bin/show_pathway?map=map04070&multi_query=K05858+yellow,red%0d%0aK00999+yellow%0dK13711+tomato%0dK02677+yellow%0dK01110+yellow%0dK01116+tomato%0dK00915+yellow%0dK00914+yellow%0dK00911+yellow%0dK00913+yellow%0dK03163+green%0dK20279+yellow%0dK04960+yellow%0dK05860+yellow%0dK05861+yellow%0dK13024+yellow%0dK00889+yellow%0dK07756+yellow%0dK03084+yellow%0dK02649+yellow%0dK0218…	Signal transduction	Environmental Information Processing	PLCB2-201
1	Hepatitis C	KEGG PATHWAY	map05160	1/274	119/14292	0.901058355888	0.9531856987909999	Pig.20374	http://www.genome.jp/kegg-bin/show_pathway?map=map05160&multi_query=K04441+yellow,red%0d%0aK16196+yellow%0dK04696+yellow%0dK16194+yellow%0dK16195+yellow%0dK04692+yellow%0dK04693+yellow%0dK06625+yellow%0dK02158+yellow%0dK04735+yellow%0dK03083+yellow%0dK05410+yellow%0dK11221+tomato%0dK11220+tomato%0dK07211+yellow%0dK07210+yellow%0dK08524+yellow%0dK12473+yellow%0dK10030+yellow%0dK02861+yellow%0dK043…	Infectious disease: viral	Human Diseases	MAPK12-201
2	Necroptosis	KEGG PATHWAY	map04217	2/274	199/14292	0.89780974206	0.953690016462	Pig.20052|Pig.09566	http://www.genome.jp/kegg-bin/show_pathway?map=map04217&multi_query=K13625+yellow,red%0d%0aK01367+yellow%0dK11225+tomato%0dK11224+tomato%0dK11221+tomato%0dK11220+tomato%0dK11223+yellow%0dK11222+yellow%0dK00261+yellow%0dK12800+yellow%0dK05842+yellow%0dK16342+yellow%0dK11859+yellow%0dK00460+yellow%0dK17619+green%0dK14381+green%0dK08849+yellow%0dK08847+yellow%0dK11217+yellow%0dK11218+yellow%0dK11219…	Cell growth and death	Cellular Processes	FTL-201|FTL-201
1	Salmonella infection	KEGG PATHWAY	map05132	1/274	103/14292	0.86480869873	0.9542716675640001	Pig.20374	http://www.genome.jp/kegg-bin/show_pathway?map=map05132&multi_query=K04441+yellow,red%0d%0aK10407+yellow%0dK04437+tomato%0dK05753+yellow%0dK12799+yellow%0dK07863+yellow%0dK04735+yellow%0dK13241+yellow%0dK12964+yellow%0dK04393+yellow%0dK04392+yellow%0dK04391+yellow%0dK10030+yellow%0dK17388+yellow%0dK05758+yellow%0dK05759+yellow%0dK04514+yellow%0dK05482+yellow%0dK04379+yellow%0dK05427+yellow%0dK044…	Infectious disease: bacterial	Human Diseases	MAPK12-201
2	RNA transport	KEGG PATHWAY	map03013	2/274	207/14292	0.9098242101809999	0.954569663141	Pig.07295|Pig.10303	http://www.genome.jp/kegg-bin/show_pathway?map=map03013&multi_query=K03231+tomato,red%0d%0aK14325+tomato,red%0d%0aK00974+yellow%0dK14301+yellow%0dK14300+yellow%0dK14303+yellow%0dK14302+yellow%0dK14305+yellow%0dK14304+yellow%0dK14307+yellow%0dK14306+yellow%0dK14309+yellow%0dK14308+yellow%0dK12880+yellow%0dK13129+tomato%0dK12882+yellow%0dK12883+yellow%0dK13126+tomato%0dK03537+yellow%0dK03239+yellow…	Translation	Genetic Information Processing	EEF1A1-203|RNPS1-201
1	Dorso-ventral axis formation	KEGG PATHWAY	map04320	1/274	31/14292	0.45158679466300006	0.955423301105	Pig.08138	http://www.genome.jp/kegg-bin/show_pathway?map=map04320&multi_query=K02156+yellow,red%0d%0aK03211+tomato%0dK03099+yellow%0dK02678+yellow%0dK04371+yellow%0dK20996+yellow%0dK20995+yellow%0dK20994+yellow%0dK04257+yellow%0dK04368+tomato%0dK02599+yellow%0dK02184+yellow%0dK02602+tomato%0dK02098+yellow%0dK07827+tomato%0dK04364+yellow%0dK04365+yellow%0d	Development and regeneration	Organismal Systems	PIWIL4-201
1	Nicotinate and nicotinamide metabolism	KEGG PATHWAY	map00760	1/274	31/14292	0.45158679466300006	0.955423301105	Pig.21649	http://www.genome.jp/kegg-bin/show_pathway?map=map00760&multi_query=K00763+yellow,red%0d%0aK00323+yellow%0dK03783+yellow%0dK06210+tomato%0dK19970+yellow%0dK00157+yellow%0dK01242+yellow%0dK03462+yellow%0dK00858+yellow%0dK01513+yellow%0dK01950+yellow%0dK00767+yellow%0dK00541+yellow%0dK01081+yellow%0dK03426+yellow%0dK18152+yellow%0dK10524+yellow%0d	Metabolism of cofactors and vitamins	Metabolism	EEF1D-205
2	Alcoholism	KEGG PATHWAY	map05034	2/274	205/14292	0.906950602029	0.9554705930840001	MSTRG.29860|Pig.15396	http://www.genome.jp/kegg-bin/show_pathway?map=map05034&multi_query=K15494+tomato,red%0d%0aK11254+tomato,red%0d%0aK11409+yellow%0dK11418+yellow%0dK04539+yellow%0dK04538+yellow%0dK04537+yellow%0dK04536+tomato%0dK04534+yellow%0dK05208+yellow%0dK05209+yellow%0dK06067+yellow%0dK11303+yellow%0dK09048+yellow%0dK11408+yellow%0dK05210+yellow%0dK17448+yellow%0dK05527+green%0dK11252+yellow%0dK08045+yellow%…	Substance dependence	Human Diseases	MSTRG.29860|H4c12
1	Choline metabolism in cancer	KEGG PATHWAY	map05231	1/274	105/14292	0.869979752149	0.95585758176	Pig.17039	http://www.genome.jp/kegg-bin/show_pathway?map=map05231&multi_query=K07860+yellow,red%0d%0aK00994+tomato%0dK01116+tomato%0dK01115+yellow%0dK08268+yellow%0dK04392+yellow%0dK03163+green%0dK05748+yellow%0dK07208+yellow%0dK04357+yellow%0dK06128+yellow%0dK08732+yellow%0dK08200+yellow%0dK06515+yellow%0dK08202+yellow%0dK04379+yellow%0dK16342+yellow%0dK04440+yellow%0dK02677+yellow%0dK04371+yellow%0dK0608…	Cancer: overview	Human Diseases	RAC2-203
1	Small cell lung cancer	KEGG PATHWAY	map05222	1/274	117/14292	0.8971193320659999	0.9569272875370001	Pig.16412	http://www.genome.jp/kegg-bin/show_pathway?map=map05222&multi_query=K10140+tomato,red%0d%0aK09848+yellow%0dK06481+yellow%0dK01110+yellow%0dK02091+yellow%0dK04735+yellow%0dK04734+yellow%0dK05636+tomato%0dK03173+yellow%0dK08528+yellow%0dK02159+yellow%0dK07210+yellow%0dK08524+yellow%0dK08525+tomato%0dK08526+yellow%0dK04399+tomato%0dK06618+yellow%0dK05719+tomato%0dK06485+yellow%0dK06487+yellow%0dK057…	Cancer: specific types	Human Diseases	DDB2-202
1	Protein digestion and absorption	KEGG PATHWAY	map04974	1/274	107/14292	0.874953707614	0.9572143126029999	MSTRG.41235	http://www.genome.jp/kegg-bin/show_pathway?map=map04974&multi_query=K09708+tomato,red%0d%0aK13781+yellow%0dK01539+yellow%0dK01389+yellow%0dK19479+yellow%0dK04926+yellow%0dK06002+yellow%0dK07603+yellow%0dK13867+yellow%0dK01285+yellow%0dK08779+yellow%0dK05849+tomato%0dK06519+yellow%0dK04945+yellow%0dK16628+yellow%0dK16629+yellow%0dK05616+yellow%0dK04916+yellow%0dK08187+yellow%0dK14206+yellow%0dK142…	Digestive system	Organismal Systems	MSTRG.41235
1	Longevity regulating pathway	KEGG PATHWAY	map04211	1/274	107/14292	0.874953707614	0.9572143126029999	Pig.06537	http://www.genome.jp/kegg-bin/show_pathway?map=map04211&multi_query=K07296+yellow,red%0d%0aK07203+yellow%0dK11411+yellow%0dK04735+yellow%0dK07205+yellow%0dK05459+yellow%0dK19730+yellow%0dK07198+yellow%0dK07199+tomato%0dK02159+yellow%0dK03781+yellow%0dK08042+yellow%0dK08041+yellow%0dK08047+yellow%0dK08046+yellow%0dK08045+yellow%0dK08044+tomato%0dK07359+yellow%0dK08048+yellow%0dK21357+yellow%0dK045…	Aging	Organismal Systems	ADIPOQ-202
1	Ribosome biogenesis in eukaryotes	KEGG PATHWAY	map03008	1/274	87/14292	0.815343714962	0.9574678487620001	Pig.18726	http://www.genome.jp/kegg-bin/show_pathway?map=map03008&multi_query=K14568+tomato,red%0d%0aK04534+yellow%0dK11108+yellow%0dK14546+yellow%0dK03264+yellow%0dK11129+yellow%0dK11883+yellow%0dK12845+yellow%0dK12619+yellow%0dK12618+yellow%0dK14572+yellow%0dK14573+yellow%0dK14570+tomato%0dK07562+yellow%0dK14558+yellow%0dK14559+yellow%0dK14574+yellow%0dK14575+yellow%0dK14554+yellow%0dK14555+yellow%0dK145…	Translation	Genetic Information Processing	EMG1-201
1	Chronic myeloid leukemia	KEGG PATHWAY	map05220	1/274	87/14292	0.815343714962	0.9574678487620001	Pig.16412	http://www.genome.jp/kegg-bin/show_pathway?map=map05220&multi_query=K10140+tomato,red%0d%0aK02159+yellow%0dK02158+yellow%0dK08878+yellow%0dK07210+yellow%0dK04735+yellow%0dK04734+yellow%0dK04438+yellow%0dK06067+yellow%0dK11224+tomato%0dK11223+yellow%0dK02091+yellow%0dK13376+yellow%0dK17454+yellow%0dK14021+yellow%0dK08367+yellow%0dK04496+yellow%0dK04456+tomato%0dK06618+yellow%0dK06619+yellow%0dK047…	Cancer: specific types	Human Diseases	DDB2-202
1	Inositol phosphate metabolism	KEGG PATHWAY	map00562	1/274	87/14292	0.815343714962	0.9574678487620001	Pig.10757	http://www.genome.jp/kegg-bin/show_pathway?map=map00562&multi_query=K05858+yellow,red%0d%0aK00999+yellow%0dK13711+tomato%0dK01110+yellow%0dK01116+tomato%0dK00915+yellow%0dK00914+yellow%0dK01858+yellow%0dK00911+yellow%0dK13712+yellow%0dK00913+yellow%0dK03163+green%0dK20279+yellow%0dK03103+yellow%0dK21289+yellow%0dK05860+yellow%0dK05861+yellow%0dK00469+yellow%0dK03084+yellow%0dK00889+yellow%0dK0088…	Carbohydrate metabolism	Metabolism	PLCB2-201
1	Pertussis	KEGG PATHWAY	map05133	1/274	85/14292	0.808009304431	0.957640657104	Pig.20374	http://www.genome.jp/kegg-bin/show_pathway?map=map05133&multi_query=K04441+yellow,red%0d%0aK03990+yellow%0dK12799+yellow%0dK03994+yellow%0dK04513+yellow%0dK10155+yellow%0dK04730+yellow%0dK04733+yellow%0dK04735+yellow%0dK13241+yellow%0dK04397+yellow%0dK04729+yellow%0dK04391+yellow%0dK04379+yellow%0dK05765+yellow%0dK10030+yellow%0dK05426+yellow%0dK06461+yellow%0dK05719+tomato%0dK05443+yellow%0dK040…	Infectious disease: bacterial	Human Diseases	MAPK12-201
1	TGF-beta signaling pathway	KEGG PATHWAY	map04350	1/274	85/14292	0.808009304431	0.957640657104	Pig.00253	http://www.genome.jp/kegg-bin/show_pathway?map=map04350&multi_query=K13568+yellow,red%0d%0aK04514+yellow%0dK19559+yellow%0dK19558+yellow%0dK04513+yellow%0dK19553+yellow%0dK16620+yellow%0dK04687+yellow%0dK04666+yellow%0dK16857+tomato%0dK04686+yellow%0dK16622+yellow%0dK13596+yellow%0dK04680+yellow%0dK04668+yellow%0dK03868+yellow%0dK04683+yellow%0dK21283+yellow%0dK04663+yellow%0dK04662+yellow%0dK046…	Signal transduction	Environmental Information Processing	ACVR1C-201
3	Herpes simplex virus 1 infection	KEGG PATHWAY	map05168	3/274	223/14292	0.804570221004	0.957999891056	Pig.13371|Pig.11234|Pig.11392	http://www.genome.jp/kegg-bin/show_pathway?map=map05168&multi_query=K06751+tomato,red%0d%0aK06752+yellow,red%0d%0aK12499+yellow,red%0d%0aK11217+yellow%0dK02207+yellow%0dK11221+tomato%0dK11220+tomato%0dK03173+yellow%0dK10054+yellow%0dK14650+yellow%0dK05842+yellow%0dK05468+yellow%0dK04379+yellow%0dK12881+tomato%0dK15414+tomato%0dK15412+yellow%0dK15413+yellow%0dK15410+tomato%0dK15411+yellow%0dK11299…	Infectious disease: viral	Human Diseases	SLA-DMB-201|CCL5-201|HLA-A
1	Bile secretion	KEGG PATHWAY	map04976	1/274	95/14292	0.8419932339849999	0.9580011906679999	Pig.00339	http://www.genome.jp/kegg-bin/show_pathway?map=map04976&multi_query=K05658+tomato,red%0d%0aK05043+tomato%0dK14361+yellow%0dK01539+yellow%0dK03460+yellow%0dK05683+tomato%0dK05681+yellow%0dK05684+yellow%0dK08563+yellow%0dK00489+yellow%0dK12473+yellow%0dK14360+yellow%0dK08524+yellow%0dK08043+yellow%0dK08042+yellow%0dK08041+yellow%0dK05673+yellow%0dK04943+yellow%0dK08045+yellow%0dK08044+tomato%0dK082…	Digestive system	Organismal Systems	ABCB1
1	Insulin secretion	KEGG PATHWAY	map04911	1/274	102/14292	0.862146840648	0.9596069182870001	Pig.10757	http://www.genome.jp/kegg-bin/show_pathway?map=map04911&multi_query=K05858+yellow,red%0d%0aK04515+yellow%0dK07593+yellow%0dK07594+yellow%0dK01539+yellow%0dK02677+yellow%0dK04962+yellow%0dK04194+yellow%0dK08424+yellow%0dK19662+yellow%0dK07882+yellow%0dK18211+yellow%0dK15297+yellow%0dK08043+yellow%0dK08042+yellow%0dK04351+yellow%0dK04945+yellow%0dK04942+yellow%0dK08046+yellow%0dK08045+yellow%0dK080…	Endocrine system	Organismal Systems	PLCB2-201
1	Bacterial invasion of epithelial cells	KEGG PATHWAY	map05100	1/274	102/14292	0.862146840648	0.9596069182870001	Pig.13682	http://www.genome.jp/kegg-bin/show_pathway?map=map05100&multi_query=K13737+yellow,red%0d%0aK05717+tomato%0dK04513+yellow%0dK07863+yellow%0dK04438+yellow%0dK05689+yellow%0dK04393+yellow%0dK04392+yellow%0dK19241+yellow%0dK05748+yellow%0dK09593+yellow%0dK18985+yellow%0dK04645+tomato%0dK05719+tomato%0dK04646+tomato%0dK06484+yellow%0dK16942+tomato%0dK06106+yellow%0dK05758+yellow%0dK04707+tomato%0dK137…	Infectious disease: bacterial	Human Diseases	SEPTIN1-201
2	mTOR signaling pathway	KEGG PATHWAY	map04150	2/274	175/14292	0.852310335168	0.961195796489	Pig.09131|Pig.01182	http://www.genome.jp/kegg-bin/show_pathway?map=map04150&multi_query=K20399+yellow,red%0d%0aK14995+yellow,red%0d%0aK20401+tomato%0dK20400+yellow%0dK20403+tomato%0dK20402+yellow%0dK20405+tomato%0dK20404+yellow%0dK20407+yellow%0dK20406+tomato%0dK20409+yellow%0dK20408+tomato%0dK01110+yellow%0dK00182+yellow%0dK02152+yellow%0dK02151+yellow%0dK02150+yellow%0dK06519+yellow%0dK20411+yellow%0dK16344+yellow…	Signal transduction	Environmental Information Processing	LAMTOR4-202|SLC38A9-201
1	Pancreatic secretion	KEGG PATHWAY	map04972	1/274	100/14292	0.856665456735	0.961869986509	Pig.10757	http://www.genome.jp/kegg-bin/show_pathway?map=map04972&multi_query=K05858+yellow,red%0d%0aK05028+yellow%0dK07901+yellow%0dK04513+yellow%0dK01539+yellow%0dK02677+yellow%0dK01242+yellow%0dK05027+yellow%0dK18245+yellow%0dK12298+yellow%0dK04926+yellow%0dK04392+yellow%0dK07904+yellow%0dK07886+yellow%0dK18152+yellow%0dK08043+yellow%0dK08042+yellow%0dK08041+yellow%0dK01540+yellow%0dK04964+yellow%0dK080…	Digestive system	Organismal Systems	PLCB2-201
5	Human papillomavirus infection	KEGG PATHWAY	map05165	5/274	382/14292	0.860585162306	0.9620515351540001	Pig.09288|MSTRG.21250|Pig.21443|Pig.00122|Pig.11392	http://www.genome.jp/kegg-bin/show_pathway?map=map05165&multi_query=K06751+tomato,red%0d%0aK05448+tomato,red%0d%0aK06590+yellow,red%0d%0aK06483+yellow,red%0d%0aK06587+yellow%0dK00408+yellow%0dK16332+yellow%0dK00182+yellow%0dK01110+yellow%0dK11221+tomato%0dK11220+tomato%0dK02159+yellow%0dK02091+yellow%0dK02157+yellow%0dK00873+green%0dK02155+yellow%0dK02154+yellow%0dK02153+yellow%0dK02152+yellow%0d…	Infectious disease: viral	Human Diseases	VEGFA-201|MSTRG.21250|ITGB7-203|ITGA4-201|HLA-A
1	Ovarian steroidogenesis	KEGG PATHWAY	map04913	1/274	60/14292	0.687731177578	0.962072029836	Pig.02675	http://www.genome.jp/kegg-bin/show_pathway?map=map04913&multi_query=K16931+yellow,red%0d%0aK04248+yellow%0dK12473+yellow%0dK08521+yellow%0dK08522+yellow%0dK08043+yellow%0dK08042+yellow%0dK08041+yellow%0dK08047+yellow%0dK08046+yellow%0dK08045+yellow%0dK08044+tomato%0dK08049+yellow%0dK08048+yellow%0dK16620+yellow%0dK04247+yellow%0dK16342+yellow%0dK11987+yellow%0dK00461+yellow%0dK07408+yellow%0dK133…	Endocrine system	Organismal Systems	STAR-202
1	Type II diabetes mellitus	KEGG PATHWAY	map04930	1/274	57/14292	0.6689807462780001	0.962129612624	Pig.06537	http://www.genome.jp/kegg-bin/show_pathway?map=map04930&multi_query=K07296+yellow,red%0d%0aK04696+yellow%0dK04697+yellow%0dK04694+yellow%0dK07593+yellow%0dK07594+yellow%0dK07595+yellow%0dK03156+yellow%0dK18050+yellow%0dK04851+yellow%0dK04695+yellow%0dK00873+green%0dK07191+tomato%0dK06068+yellow%0dK04849+yellow%0dK04527+yellow%0dK04440+yellow%0dK04371+yellow%0dK07521+green%0dK02649+yellow%0dK04850…	Endocrine and metabolic disease	Human Diseases	ADIPOQ-202
3	Viral carcinogenesis	KEGG PATHWAY	map05203	3/274	244/14292	0.850409069094	0.963295228708	Pig.11392|Pig.12981|Pig.15396	http://www.genome.jp/kegg-bin/show_pathway?map=map05203&multi_query=K06751+tomato,red%0d%0aK05768+tomato,red%0d%0aK11254+tomato,red%0d%0aK03143+yellow%0dK03142+yellow%0dK03141+yellow%0dK16332+yellow%0dK03144+yellow%0dK11224+tomato%0dK03173+yellow%0dK02159+yellow%0dK02158+yellow%0dK00873+green%0dK14021+yellow%0dK10691+yellow%0dK06618+yellow%0dK04378+yellow%0dK15413+yellow%0dK12886+tomato%0dK04371+…	Cancer: overview	Human Diseases	HLA-A|GSN-201|H4c12
3	Hepatocellular carcinoma	KEGG PATHWAY	map05225	3/274	183/14292	0.685174606257	0.9637620835259999	MSTRG.11316|Pig.16412|Pig.09586	http://www.genome.jp/kegg-bin/show_pathway?map=map05225&multi_query=K10140+tomato,red%0d%0aK00799+tomato,red%0d%0aK00182+yellow%0dK01110+yellow%0dK10456+yellow%0dK01116+tomato%0dK02159+yellow%0dK02091+yellow%0dK02157+yellow%0dK11340+yellow%0dK14021+yellow%0dK06618+yellow%0dK04371+yellow%0dK04375+yellow%0dK14410+green%0dK04377+yellow%0dK04503+yellow%0dK04500+yellow%0dK04501+yellow%0dK11757+yellow%…	Cancer: specific types	Human Diseases	MSTRG.11316|DDB2-202|MGST1-201
4	Huntington disease	KEGG PATHWAY	map05016	4/274	236/14292	0.666403722496	0.9638381523109999	Pig.10757|Pig.16033|Pig.20138|MSTRG.17961	http://www.genome.jp/kegg-bin/show_pathway?map=map05016&multi_query=K05858+yellow,red%0d%0aK00418+yellow,red%0d%0aK02270+tomato,red%0d%0aK19941+yellow%0dK05208+yellow%0dK02159+yellow%0dK03949+yellow%0dK03948+tomato%0dK04645+tomato%0dK04644+yellow%0dK04647+yellow%0dK04646+tomato%0dK03943+yellow%0dK04648+tomato%0dK03940+yellow%0dK03947+yellow%0dK03946+yellow%0dK03944+tomato%0dK04564+yellow%0dK04565…	Neurodegenerative disease	Human Diseases	PLCB2-201|COX7A1-201|UQCRQ-201|MSTRG.17961
1	Lysine degradation	KEGG PATHWAY	map00310	1/274	59/14292	0.681601679949	0.964033315287	Pig.05553	http://www.genome.jp/kegg-bin/show_pathway?map=map00310&multi_query=K00825+yellow,red%0d%0aK07515+yellow%0dK14959+yellow%0dK11419+yellow%0dK14085+yellow%0dK00626+yellow%0dK13646+yellow%0dK06101+yellow%0dK00164+yellow%0dK11423+tomato%0dK11422+yellow%0dK11421+yellow%0dK11420+yellow%0dK11427+yellow%0dK17451+yellow%0dK11425+yellow%0dK11429+yellow%0dK11428+yellow%0dK15588+yellow%0dK00473+yellow%0dK207…	Amino acid metabolism	Metabolism	AADAT-201
2	TNF signaling pathway	KEGG PATHWAY	map04668	2/274	121/14292	0.677857640564	0.964064199913	Pig.20374|Pig.11234	http://www.genome.jp/kegg-bin/show_pathway?map=map04668&multi_query=K12499+yellow,red%0d%0aK04441+yellow,red%0d%0aK05427+yellow%0dK04431+yellow%0dK05173+yellow%0dK04379+yellow%0dK11859+yellow%0dK04371+yellow%0dK04374+tomato%0dK07763+yellow%0dK08849+yellow%0dK09048+yellow%0dK09049+yellow%0dK09047+yellow%0dK08847+yellow%0dK04467+yellow%0dK04466+yellow%0dK05453+yellow%0dK14624+yellow%0dK14625+yellow…	Signal transduction	Environmental Information Processing	MAPK12-201|CCL5-201
1	Basal cell carcinoma	KEGG PATHWAY	map05217	1/274	61/14292	0.693743098415	0.965207789099	Pig.16412	http://www.genome.jp/kegg-bin/show_pathway?map=map05217&multi_query=K10140+tomato,red%0d%0aK00182+yellow%0dK02376+yellow%0dK02375+yellow%0dK01384+yellow%0dK03083+yellow%0dK02235+yellow%0dK02159+yellow%0dK02157+yellow%0dK02353+yellow%0dK02354+tomato%0dK11101+yellow%0dK14021+yellow%0dK21283+yellow%0dK00312+yellow%0dK00408+yellow%0dK06229+tomato%0dK02620+yellow%0dK02432+yellow%0dK01558+yellow%0dK028…	Cancer: specific types	Human Diseases	DDB2-202
1	Cholinergic synapse	KEGG PATHWAY	map04725	1/274	135/14292	0.927613952199	0.9653218364339999	Pig.10757	http://www.genome.jp/kegg-bin/show_pathway?map=map04725&multi_query=K05858+yellow,red%0d%0aK04515+yellow%0dK04851+yellow%0dK04539+yellow%0dK04538+yellow%0dK04537+yellow%0dK04536+tomato%0dK04534+yellow%0dK21289+yellow%0dK04926+yellow%0dK04927+yellow%0dK04806+yellow%0dK04805+yellow%0dK19662+yellow%0dK00623+yellow%0dK04809+yellow%0dK04808+yellow%0dK04928+yellow%0dK04929+yellow%0dK04813+yellow%0dK212…	Nervous system	Organismal Systems	PLCB2-201
1	Thyroid hormone signaling pathway	KEGG PATHWAY	map04919	1/274	138/14292	0.931736378635	0.9656862871680001	Pig.10757	http://www.genome.jp/kegg-bin/show_pathway?map=map04919&multi_query=K05858+yellow,red%0d%0aK01116+tomato%0dK15159+yellow%0dK11220+tomato%0dK02158+yellow%0dK15156+yellow%0dK08362+yellow%0dK04371+yellow%0dK04377+yellow%0dK04503+yellow%0dK05692+tomato%0dK05857+tomato%0dK05859+yellow%0dK04345+yellow%0dK19029+yellow%0dK06276+yellow%0dK02833+yellow%0dK08231+yellow%0dK01562+yellow%0dK01539+yellow%0dK060…	Endocrine system	Organismal Systems	PLCB2-201
1	Serotonergic synapse	KEGG PATHWAY	map04726	1/274	141/14292	0.9356248386	0.965806285006	Pig.10757	http://www.genome.jp/kegg-bin/show_pathway?map=map04726&multi_query=K05858+yellow,red%0d%0aK05181+yellow%0dK04539+yellow%0dK04538+yellow%0dK04537+yellow%0dK04536+tomato%0dK17720+yellow%0dK04534+yellow%0dK04541+yellow%0dK00274+yellow%0dK04371+yellow%0dK04160+yellow%0dK04960+yellow%0dK08045+yellow%0dK04964+yellow%0dK04943+yellow%0dK04849+yellow%0dK14556+yellow%0dK04819+yellow%0dK07428+yellow%0dK163…	Nervous system	Organismal Systems	PLCB2-201
1	Amyotrophic lateral sclerosis (ALS)	KEGG PATHWAY	map05014	1/274	58/14292	0.675352314636	0.9658669974690001	Pig.20374	http://www.genome.jp/kegg-bin/show_pathway?map=map05014&multi_query=K04441+yellow,red%0d%0aK04432+yellow%0dK04433+yellow%0dK11519+yellow%0dK11518+yellow%0dK05208+yellow%0dK05209+yellow%0dK04392+yellow%0dK02159+yellow%0dK02158+yellow%0dK07887+yellow%0dK04399+tomato%0dK03781+yellow%0dK05613+yellow%0dK04572+yellow%0dK07607+yellow%0dK08738+tomato%0dK04565+yellow%0dK02187+yellow%0dK06268+yellow%0dK051…	Neurodegenerative disease	Human Diseases	MAPK12-201
1	Oocyte meiosis	KEGG PATHWAY	map04114	1/274	133/14292	0.9247287954539999	0.9662472311679999	Pig.11778	http://www.genome.jp/kegg-bin/show_pathway?map=map04114&multi_query=K08557+yellow,red%0d%0aK04515+yellow%0dK16197+tomato%0dK05087+yellow%0dK10318+yellow%0dK02365+yellow%0dK04348+yellow%0dK16198+yellow%0dK06626+yellow%0dK02206+yellow%0dK08836+yellow%0dK12456+yellow%0dK02178+yellow%0dK03349+yellow%0dK08043+yellow%0dK08042+yellow%0dK08041+yellow%0dK03868+yellow%0dK08694+yellow%0dK08045+yellow%0dK080…	Cell growth and death	Cellular Processes	AR-203
1	Adipocytokine signaling pathway	KEGG PATHWAY	map04920	1/274	84/14292	0.804233974273	0.9665910676710001	Pig.06537	http://www.genome.jp/kegg-bin/show_pathway?map=map04920&multi_query=K07296+yellow,red%0d%0aK04696+yellow%0dK07203+yellow%0dK05062+yellow%0dK05228+yellow%0dK04735+yellow%0dK04734+yellow%0dK15013+yellow%0dK18052+yellow%0dK07198+yellow%0dK07199+tomato%0dK07210+yellow%0dK08524+yellow%0dK04692+yellow%0dK08526+yellow%0dK05872+yellow%0dK07191+tomato%0dK07359+yellow%0dK05424+yellow%0dK04440+yellow%0dK044…	Endocrine system	Organismal Systems	ADIPOQ-202
1	Legionellosis	KEGG PATHWAY	map05134	1/274	84/14292	0.804233974273	0.9665910676710001	Pig.07295	http://www.genome.jp/kegg-bin/show_pathway?map=map05134&multi_query=K03231+tomato,red%0d%0aK03990+yellow%0dK12799+yellow%0dK02187+yellow%0dK04519+yellow%0dK10159+yellow%0dK04397+yellow%0dK04391+yellow%0dK04399+tomato%0dK10030+yellow%0dK06461+yellow%0dK06464+yellow%0dK05482+yellow%0dK08738+tomato%0dK07875+yellow%0dK07874+yellow%0dK05405+yellow%0dK05406+yellow%0dK04398+yellow%0dK05505+tomato%0dK079…	Infectious disease: bacterial	Human Diseases	EEF1A1-203
4	Proteoglycans in cancer	KEGG PATHWAY	map05205	4/274	231/14292	0.649910545673	0.967308719141	Pig.09288|Pig.20374|MSTRG.21250|MSTRG.31613	http://www.genome.jp/kegg-bin/show_pathway?map=map05205&multi_query=K05448+tomato,red%0d%0aK04441+yellow,red%0d%0aK07831+tomato,red%0d%0aK16336+yellow%0dK00408+yellow%0dK00182+yellow%0dK01365+tomato%0dK01116+tomato%0dK16338+yellow%0dK06106+yellow%0dK17457+yellow%0dK04371+yellow%0dK11988+yellow%0dK11989+yellow%0dK04377+yellow%0dK04503+yellow%0dK05692+tomato%0dK05763+tomato%0dK08845+yellow%0dK01357…	Cancer: overview	Human Diseases	VEGFA-201|MAPK12-201|MSTRG.21250|MSTRG.31613
1	Lysosome	KEGG PATHWAY	map04142	1/274	146/14292	0.941621281641	0.9680925626510001	Pig.19207	http://www.genome.jp/kegg-bin/show_pathway?map=map04142&multi_query=K08569+yellow,red%0d%0aK01369+tomato%0dK01368+yellow%0dK01365+tomato%0dK01366+yellow%0dK01363+yellow%0dK01444+yellow%0dK02155+yellow%0dK02154+yellow%0dK08568+yellow%0dK04645+tomato%0dK04644+yellow%0dK04646+tomato%0dK08565+yellow%0dK14379+yellow%0dK12347+yellow%0dK01275+yellow%0dK14410+tomato%0dK01279+yellow%0dK12348+yellow%0dK124…	Transport and catabolism	Cellular Processes	CTSW-201
1	Cocaine addiction	KEGG PATHWAY	map05030	1/274	56/14292	0.66248459418	0.9691203206290001	MSTRG.29860	http://www.genome.jp/kegg-bin/show_pathway?map=map05030&multi_query=K15494+tomato,red%0d%0aK13765+yellow%0dK04735+yellow%0dK05208+yellow%0dK05209+yellow%0dK02090+yellow%0dK05211+yellow%0dK09049+yellow%0dK04355+yellow%0dK11716+yellow%0dK04605+yellow%0dK04144+yellow%0dK04448+yellow%0dK04374+tomato%0dK05214+yellow%0dK09048+yellow%0dK15840+yellow%0dK05213+yellow%0dK05212+yellow%0dK09047+yellow%0dK051…	Substance dependence	Human Diseases	MSTRG.29860
1	Cysteine and methionine metabolism	KEGG PATHWAY	map00270	1/274	56/14292	0.66248459418	0.9691203206290001	Pig.05657	http://www.genome.jp/kegg-bin/show_pathway?map=map00270&multi_query=K00456+yellow,red%0d%0aK01011+tomato%0dK20899+yellow%0dK00815+green%0dK00816+yellow%0dK11205+yellow%0dK11204+yellow%0dK21456+yellow%0dK14455+yellow%0dK14454+yellow%0dK09880+yellow%0dK00547+yellow%0dK00544+tomato%0dK00789+tomato%0dK00016+yellow%0dK08967+yellow%0dK08964+yellow%0dK01758+yellow%0dK01697+yellow%0dK17989+tomato%0dK0125…	Amino acid metabolism	Metabolism	CDO1-201
2	Autophagy - animal	KEGG PATHWAY	map04140	2/274	153/14292	0.795181397323	0.969363989117	MSTRG.31613|Pig.09385	http://www.genome.jp/kegg-bin/show_pathway?map=map04140&multi_query=K08512+yellow,red%0d%0aK07831+tomato,red%0d%0aK20402+yellow%0dK01365+tomato%0dK01110+yellow%0dK17890+yellow%0dK08852+yellow%0dK19730+yellow%0dK02158+yellow%0dK21248+yellow%0dK21249+yellow%0dK21245+tomato%0dK21246+yellow%0dK21247+yellow%0dK04371+yellow%0dK17889+yellow%0dK17888+yellow%0dK01363+yellow%0dK21250+yellow%0dK08270+yellow…	Transport and catabolism	Cellular Processes	MSTRG.31613|VAMP8
2	mRNA surveillance pathway	KEGG PATHWAY	map03015	2/274	116/14292	0.655257906889	0.9696301974770001	Pig.10303|Pig.09090	http://www.genome.jp/kegg-bin/show_pathway?map=map03015&multi_query=K14325+tomato,red%0d%0aK14404+tomato,red%0d%0aK08873+yellow%0dK14407+yellow%0dK14294+yellow%0dK14403+yellow%0dK15544+yellow%0dK03267+yellow%0dK14328+yellow%0dK14323+yellow%0dK00565+yellow%0dK14327+tomato%0dK14326+yellow%0dK14324+yellow%0dK11125+yellow%0dK04354+yellow%0dK06100+yellow%0dK14397+yellow%0dK12881+tomato%0dK12882+yellow…	Translation	Genetic Information Processing	RNPS1-201|CPSF4-201
1	Estrogen signaling pathway	KEGG PATHWAY	map04915	1/274	151/14292	0.947061013455	0.969790477778	Pig.10757	http://www.genome.jp/kegg-bin/show_pathway?map=map04915&multi_query=K05858+yellow,red%0d%0aK01403+yellow%0dK04534+yellow%0dK04958+yellow%0dK09571+tomato%0dK08550+yellow%0dK03099+yellow%0dK08527+yellow%0dK06068+yellow%0dK08043+yellow%0dK08042+yellow%0dK08041+yellow%0dK09487+tomato%0dK08047+yellow%0dK08046+yellow%0dK08045+yellow%0dK08044+tomato%0dK07604+tomato%0dK14556+yellow%0dK08048+yellow%0dK044…	Endocrine system	Organismal Systems	PLCB2-201
1	Hepatitis B	KEGG PATHWAY	map05161	1/274	164/14292	0.9589550837299999	0.970326092628	Pig.16412	http://www.genome.jp/kegg-bin/show_pathway?map=map05161&multi_query=K10140+tomato,red%0d%0aK10030+yellow%0dK01110+yellow%0dK11225+tomato%0dK11224+tomato%0dK11221+tomato%0dK11220+tomato%0dK02159+yellow%0dK02091+yellow%0dK04440+yellow%0dK05842+yellow%0dK04389+yellow%0dK04379+yellow%0dK16344+yellow%0dK04371+yellow%0dK04375+yellow%0dK14410+green%0dK04377+yellow%0dK09048+yellow%0dK04503+yellow%0dK0450…	Infectious disease: viral	Human Diseases	DDB2-202
2	Apoptosis	KEGG PATHWAY	map04210	2/274	156/14292	0.803982685184	0.970847016071	Pig.15470|Pig.19207	http://www.genome.jp/kegg-bin/show_pathway?map=map04210&multi_query=K08569+yellow,red%0d%0aK07818+yellow,red%0d%0aK01368+yellow%0dK01365+tomato%0dK01367+yellow%0dK01366+yellow%0dK08852+yellow%0dK02311+yellow%0dK02310+yellow%0dK02159+yellow%0dK02158+yellow%0dK08568+yellow%0dK14021+yellow%0dK16943+yellow%0dK07374+tomato%0dK04379+yellow%0dK16341+yellow%0dK10522+yellow%0dK04371+yellow%0dK04374+tomato…	Cell growth and death	Cellular Processes	PRF1-201|CTSW-201
2	Glucagon signaling pathway	KEGG PATHWAY	map04922	2/274	117/14292	0.659876600638	0.9708529296739999	Pig.10757|Pig.09926	http://www.genome.jp/kegg-bin/show_pathway?map=map04922&multi_query=K13296+yellow,red%0d%0aK05858+yellow,red%0d%0aK04515+yellow%0dK16311+yellow%0dK07593+yellow%0dK16333+yellow%0dK04348+yellow%0dK11411+yellow%0dK04498+yellow%0dK04958+yellow%0dK19008+yellow%0dK07198+yellow%0dK07199+tomato%0dK00873+green%0dK11262+yellow%0dK07190+yellow%0dK04960+yellow%0dK08042+yellow%0dK00871+tomato%0dK01834+tomato%…	Endocrine system	Organismal Systems	PLCB2-201|PDE3B-201
1	Cytosolic DNA-sensing pathway	KEGG PATHWAY	map04623	1/274	54/14292	0.649108784107	0.9717651972589999	Pig.11234	http://www.genome.jp/kegg-bin/show_pathway?map=map04623&multi_query=K12499+yellow,red%0d%0aK12799+yellow%0dK12671+yellow%0dK03026+yellow%0dK03027+yellow%0dK04519+yellow%0dK04734+yellow%0dK03020+yellow%0dK03007+yellow%0dK12965+yellow%0dK03023+tomato%0dK03024+yellow%0dK03025+yellow%0dK07211+yellow%0dK07210+yellow%0dK12654+yellow%0dK12968+yellow%0dK10790+yellow%0dK12646+yellow%0dK05482+yellow%0dK178…	Immune system	Organismal Systems	CCL5-201
2	Jak-STAT signaling pathway	KEGG PATHWAY	map04630	2/274	155/14292	0.801086804547	0.971934701251	Pig.17043|Pig.10410	http://www.genome.jp/kegg-bin/show_pathway?map=map04630&multi_query=K05069+yellow,red%0d%0aK05070+yellow,red%0d%0aK11225+tomato%0dK11224+tomato%0dK11221+tomato%0dK11220+tomato%0dK11223+yellow%0dK11222+yellow%0dK05444+yellow%0dK05445+yellow%0dK05447+yellow%0dK05440+yellow%0dK05441+yellow%0dK05443+yellow%0dK04377+yellow%0dK04503+yellow%0dK05059+yellow%0dK05058+yellow%0dK05057+yellow%0dK05056+yellow…	Signal transduction	Environmental Information Processing	IL2RB|IL2RG
3	Cellular senescence	KEGG PATHWAY	map04218	3/274	188/14292	0.7026156217370001	0.972268103593	Pig.20374|MSTRG.31613|Pig.11392	http://www.genome.jp/kegg-bin/show_pathway?map=map04218&multi_query=K06751+tomato,red%0d%0aK04441+yellow,red%0d%0aK07831+tomato,red%0d%0aK07981+yellow%0dK16332+yellow%0dK01110+yellow%0dK09408+yellow%0dK02091+yellow%0dK09406+yellow%0dK04433+yellow%0dK06618+yellow%0dK14381+green%0dK01367+yellow%0dK04377+yellow%0dK04388+yellow%0dK04503+yellow%0dK04500+yellow%0dK02087+yellow%0dK02089+yellow%0dK18753+…	Cell growth and death	Cellular Processes	MAPK12-201|MSTRG.31613|HLA-A
2	ECM-receptor interaction	KEGG PATHWAY	map04512	2/274	114/14292	0.645871069766	0.972605846237	Pig.21443|Pig.00122	http://www.genome.jp/kegg-bin/show_pathway?map=map04512&multi_query=K06483+yellow,red%0d%0aK06590+yellow,red%0d%0aK06586+yellow%0dK06267+yellow%0dK06481+yellow%0dK16338+yellow%0dK06480+yellow%0dK16857+tomato%0dK08529+yellow%0dK06587+yellow%0dK19719+yellow%0dK06584+yellow%0dK05719+tomato%0dK03900+yellow%0dK06485+yellow%0dK06484+yellow%0dK06487+yellow%0dK05717+tomato%0dK05637+tomato%0dK05636+tomato…	Signaling molecules and interaction	Environmental Information Processing	ITGB7-203|ITGA4-201
1	Steroid hormone biosynthesis	KEGG PATHWAY	map00140	1/274	73/14292	0.757491905201	0.9744619484	Pig.08752	http://www.genome.jp/kegg-bin/show_pathway?map=map00140&multi_query=K00699+tomato,red%0d%0aK00512+yellow%0dK01016+yellow%0dK01015+yellow%0dK17689+green%0dK00489+yellow%0dK10251+yellow%0dK00071+yellow%0dK13373+yellow%0dK12345+yellow%0dK12344+yellow%0dK12343+yellow%0dK07408+yellow%0dK13369+yellow%0dK00545+yellow%0dK07424+tomato%0dK10207+yellow%0dK13368+yellow%0dK07409+yellow%0dK15680+yellow%0dK0049…	Lipid metabolism	Metabolism	UGT1A10
1	Acute myeloid leukemia	KEGG PATHWAY	map05221	1/274	73/14292	0.757491905201	0.9744619484	Pig.14508	http://www.genome.jp/kegg-bin/show_pathway?map=map05221&multi_query=K09055+tomato,red%0d%0aK04692+yellow%0dK11223+yellow%0dK07210+yellow%0dK04735+yellow%0dK11224+tomato%0dK04391+yellow%0dK02158+yellow%0dK10051+yellow%0dK10053+yellow%0dK08527+yellow%0dK10055+tomato%0dK10054+yellow%0dK10056+tomato%0dK06461+yellow%0dK08367+yellow%0dK05092+yellow%0dK05091+yellow%0dK05090+yellow%0dK04456+tomato%0dK026…	Cancer: specific types	Human Diseases	CEBPA-201
3	MicroRNAs in cancer	KEGG PATHWAY	map05206	3/274	170/14292	0.636321964051	0.975439657467	MSTRG.21250|Pig.09288|Pig.00339	http://www.genome.jp/kegg-bin/show_pathway?map=map05206&multi_query=K05448+tomato,red%0d%0aK05658+tomato,red%0d%0aK01110+yellow%0dK01116+tomato%0dK11459+yellow%0dK02091+yellow%0dK14021+yellow%0dK04702+yellow%0dK17454+yellow%0dK06619+yellow%0dK16341+yellow%0dK11987+yellow%0dK12886+tomato%0dK08007+yellow%0dK04377+yellow%0dK09283+yellow%0dK04503+yellow%0dK06620+yellow%0dK02539+yellow%0dK02085+yellow…	Cancer: overview	Human Diseases	MSTRG.21250|VEGFA-201|ABCB1
3	Adrenergic signaling in cardiomyocytes	KEGG PATHWAY	map04261	3/274	172/14292	0.644167463335	0.97578029949	Pig.05141|Pig.10757|Pig.20374	http://www.genome.jp/kegg-bin/show_pathway?map=map04261&multi_query=K05858+yellow,red%0d%0aK04441+yellow,red%0d%0aK04141+yellow,red%0d%0aK04926+yellow%0dK04848+yellow%0dK04371+yellow%0dK11583+tomato%0dK11584+tomato%0dK04374+tomato%0dK04166+yellow%0dK04167+yellow%0dK09048+yellow%0dK09049+yellow%0dK09047+yellow%0dK05850+yellow%0dK04345+yellow%0dK04838+yellow%0dK04839+yellow%0dK10351+green%0dK04515+…	Circulatory system	Organismal Systems	ADRB1-201|PLCB2-201|MAPK12-201
1	Spliceosome	KEGG PATHWAY	map03040	1/274	162/14292	0.9573156613959999	0.9763856944920001	Pig.04859	http://www.genome.jp/kegg-bin/show_pathway?map=map03040&multi_query=K11099+yellow,red%0d%0aK10599+yellow%0dK12733+yellow%0dK12880+yellow%0dK12881+tomato%0dK12882+yellow%0dK12883+yellow%0dK12884+yellow%0dK12885+yellow%0dK12886+tomato%0dK12887+tomato%0dK12888+tomato%0dK12889+yellow%0dK12817+yellow%0dK12816+yellow%0dK12815+yellow%0dK09567+yellow%0dK12812+yellow%0dK12811+yellow%0dK09564+yellow%0dK128…	Transcription	Genetic Information Processing	SNRPG-201
1	Breast cancer	KEGG PATHWAY	map05224	1/274	162/14292	0.9573156613959999	0.9763856944920001	Pig.16412	http://www.genome.jp/kegg-bin/show_pathway?map=map05224&multi_query=K10140+tomato,red%0d%0aK00182+yellow%0dK08775+yellow%0dK01110+yellow%0dK02159+yellow%0dK02091+yellow%0dK02157+yellow%0dK14021+yellow%0dK04379+yellow%0dK04371+yellow%0dK14410+green%0dK04377+yellow%0dK04469+yellow%0dK04503+yellow%0dK08845+yellow%0dK01357+yellow%0dK02085+yellow%0dK06618+yellow%0dK02329+yellow%0dK02089+yellow%0dK0545…	Cancer: specific types	Human Diseases	DDB2-202
2	Aldosterone synthesis and secretion	KEGG PATHWAY	map04925	2/274	113/14292	0.641102593118	0.976918237132	Pig.10757|Pig.02675	http://www.genome.jp/kegg-bin/show_pathway?map=map04925&multi_query=K05858+yellow,red%0d%0aK16931+yellow,red%0d%0aK04515+yellow%0dK19663+yellow%0dK08794+yellow%0dK01539+yellow%0dK05228+yellow%0dK02677+yellow%0dK04914+yellow%0dK18050+yellow%0dK04850+yellow%0dK12473+yellow%0dK19662+yellow%0dK13806+tomato%0dK08043+yellow%0dK08042+yellow%0dK08041+yellow%0dK08047+yellow%0dK08046+yellow%0dK08045+yellow…	Endocrine system	Organismal Systems	PLCB2-201|STAR-202
2	Wnt signaling pathway	KEGG PATHWAY	map04310	2/274	149/14292	0.78290584942	0.977677548545	Pig.10757|Pig.17039	http://www.genome.jp/kegg-bin/show_pathway?map=map04310&multi_query=K07860+yellow,red%0d%0aK05858+yellow,red%0d%0aK00182+yellow%0dK00181+yellow%0dK16834+yellow%0dK02157+yellow%0dK08957+yellow%0dK04377+yellow%0dK04506+yellow%0dK04507+yellow%0dK04504+yellow%0dK04505+yellow%0dK04502+tomato%0dK04503+yellow%0dK04501+yellow%0dK01691+yellow%0dK04508+yellow%0dK01357+yellow%0dK02085+yellow%0dK02329+yellow…	Signal transduction	Environmental Information Processing	PLCB2-201|RAC2-203
2	Glutamatergic synapse	KEGG PATHWAY	map04724	2/274	141/14292	0.756415299445	0.977991498273	Pig.10757|Pig.06321	http://www.genome.jp/kegg-bin/show_pathway?map=map04724&multi_query=K15010+tomato,red%0d%0aK05858+yellow,red%0d%0aK05204+yellow%0dK05205+yellow%0dK14990+tomato%0dK05203+yellow%0dK05200+yellow%0dK05201+yellow%0dK04537+yellow%0dK02677+yellow%0dK04534+yellow%0dK05208+yellow%0dK05209+yellow%0dK00910+yellow%0dK01915+tomato%0dK05202+yellow%0dK05214+yellow%0dK05213+yellow%0dK01425+tomato%0dK08043+yellow…	Nervous system	Organismal Systems	PLCB2-201|HOMER3
1	Central carbon metabolism in cancer	KEGG PATHWAY	map05230	1/274	77/14292	0.7756528814910001	0.978163239713	Pig.12072	http://www.genome.jp/kegg-bin/show_pathway?map=map05230&multi_query=K05093+yellow,red%0d%0aK07593+yellow%0dK00850+tomato%0dK11413+yellow%0dK01110+yellow%0dK11416+yellow%0dK08268+yellow%0dK00873+green%0dK01425+tomato%0dK05099+yellow%0dK14634+yellow%0dK05616+yellow%0dK05092+yellow%0dK05091+yellow%0dK04456+tomato%0dK08180+yellow%0dK05094+yellow%0dK04369+yellow%0dK07299+yellow%0dK00036+yellow%0dK0437…	Cancer: overview	Human Diseases	FGFR2-207
1	Non-small cell lung cancer	KEGG PATHWAY	map05223	1/274	77/14292	0.7756528814910001	0.978163239713	Pig.16412	http://www.genome.jp/kegg-bin/show_pathway?map=map05223&multi_query=K10140+tomato,red%0d%0aK04411+yellow%0dK04692+yellow%0dK02159+yellow%0dK02677+yellow%0dK02158+yellow%0dK01116+tomato%0dK08774+yellow%0dK11224+tomato%0dK09408+yellow%0dK11223+yellow%0dK02091+yellow%0dK08524+yellow%0dK08525+tomato%0dK08526+yellow%0dK05083+yellow%0dK03163+green%0dK04399+tomato%0dK17454+yellow%0dK04357+yellow%0dK1402…	Cancer: specific types	Human Diseases	DDB2-202
1	Glioma	KEGG PATHWAY	map05214	1/274	80/14292	0.7883784535349999	0.9797324471109999	Pig.16412	http://www.genome.jp/kegg-bin/show_pathway?map=map05214&multi_query=K10140+tomato,red%0d%0aK04515+yellow%0dK07203+yellow%0dK02677+yellow%0dK01110+yellow%0dK01116+tomato%0dK02159+yellow%0dK02091+yellow%0dK03163+green%0dK06618+yellow%0dK04357+yellow%0dK14021+yellow%0dK08774+yellow%0dK17386+yellow%0dK17454+yellow%0dK04369+yellow%0dK04371+yellow%0dK14410+green%0dK02649+yellow%0dK02183+yellow%0dK09389…	Cancer: specific types	Human Diseases	DDB2-202
1	Shigellosis	KEGG PATHWAY	map05131	1/274	81/14292	0.792458407359	0.9800451801160001	Pig.20374	http://www.genome.jp/kegg-bin/show_pathway?map=map05131&multi_query=K04441+yellow,red%0d%0aK04514+yellow%0dK12836+yellow%0dK07863+yellow%0dK04735+yellow%0dK04734+yellow%0dK04438+yellow%0dK03267+yellow%0dK04393+yellow%0dK04392+yellow%0dK07210+yellow%0dK19241+yellow%0dK05748+yellow%0dK10030+yellow%0dK17388+yellow%0dK18985+yellow%0dK05719+tomato%0dK05759+yellow%0dK06484+yellow%0dK06106+yellow%0dK057…	Infectious disease: bacterial	Human Diseases	MAPK12-201
1	Prolactin signaling pathway	KEGG PATHWAY	map04917	1/274	81/14292	0.792458407359	0.9800451801160001	Pig.20374	http://www.genome.jp/kegg-bin/show_pathway?map=map04917&multi_query=K04441+yellow,red%0d%0aK04696+yellow%0dK04697+yellow%0dK04694+yellow%0dK07593+yellow%0dK04692+yellow%0dK10151+yellow%0dK05081+yellow%0dK04735+yellow%0dK03083+yellow%0dK04698+yellow%0dK04699+yellow%0dK11224+tomato%0dK04695+yellow%0dK09408+yellow%0dK11220+tomato%0dK11223+yellow%0dK08521+yellow%0dK08522+yellow%0dK00512+yellow%0dK094…	Endocrine system	Organismal Systems	MAPK12-201
1	Melanoma	KEGG PATHWAY	map05218	1/274	81/14292	0.792458407359	0.9800451801160001	Pig.16412	http://www.genome.jp/kegg-bin/show_pathway?map=map05218&multi_query=K10140+tomato,red%0d%0aK05689+yellow%0dK01110+yellow%0dK02091+yellow%0dK02159+yellow%0dK02158+yellow%0dK06618+yellow%0dK05099+yellow%0dK04357+yellow%0dK14021+yellow%0dK04358+yellow%0dK04368+tomato%0dK17386+yellow%0dK17454+yellow%0dK04369+yellow%0dK04371+yellow%0dK05460+yellow%0dK14410+green%0dK02649+yellow%0dK09389+yellow%0dK0450…	Cancer: specific types	Human Diseases	DDB2-202
2	C-type lectin receptor signaling pathway	KEGG PATHWAY	map04625	2/274	108/14292	0.616504134157	0.980279865491	Pig.20374|MSTRG.31613	http://www.genome.jp/kegg-bin/show_pathway?map=map04625&multi_query=K04441+yellow,red%0d%0aK07831+tomato,red%0d%0aK14958+yellow%0dK12799+yellow%0dK10070+yellow%0dK04693+yellow%0dK04513+yellow%0dK10074+yellow%0dK07830+yellow%0dK04735+yellow%0dK04734+yellow%0dK14957+yellow%0dK10059+yellow%0dK12496+yellow%0dK11221+tomato%0dK11220+tomato%0dK07211+yellow%0dK07210+yellow%0dK17334+yellow%0dK04398+yellow…	Immune system	Organismal Systems	MAPK12-201|MSTRG.31613
2	GnRH signaling pathway	KEGG PATHWAY	map04912	2/274	108/14292	0.616504134157	0.980279865491	Pig.10757|Pig.20374	http://www.genome.jp/kegg-bin/show_pathway?map=map04912&multi_query=K04441+yellow,red%0d%0aK05858+yellow,red%0d%0aK04515+yellow%0dK04432+yellow%0dK04433+yellow%0dK04430+yellow%0dK04431+yellow%0dK02677+yellow%0dK01115+yellow%0dK04393+yellow%0dK03099+yellow%0dK08521+yellow%0dK08522+yellow%0dK06068+yellow%0dK08043+yellow%0dK08042+yellow%0dK08041+yellow%0dK08047+yellow%0dK04416+yellow%0dK08045+yellow…	Endocrine system	Organismal Systems	PLCB2-201|MAPK12-201
1	Oxytocin signaling pathway	KEGG PATHWAY	map04921	1/274	185/14292	0.972803312266	0.980463180866	Pig.10757	http://www.genome.jp/kegg-bin/show_pathway?map=map04921&multi_query=K05858+yellow,red%0d%0aK18154+yellow%0dK14556+yellow%0dK04379+yellow%0dK16342+yellow%0dK17457+yellow%0dK04371+yellow%0dK04375+yellow%0dK04503+yellow%0dK04463+yellow%0dK05692+tomato%0dK00907+yellow%0dK03234+tomato%0dK04345+yellow%0dK19663+yellow%0dK04871+yellow%0dK04348+yellow%0dK04977+yellow%0dK02833+yellow%0dK06270+yellow%0dK173…	Endocrine system	Organismal Systems	PLCB2-201
1	Long-term potentiation	KEGG PATHWAY	map04720	1/274	76/14292	0.771243821782	0.982280688439	Pig.10757	http://www.genome.jp/kegg-bin/show_pathway?map=map04720&multi_query=K05858+yellow,red%0d%0aK04515+yellow%0dK02677+yellow%0dK05208+yellow%0dK05209+yellow%0dK04960+yellow%0dK08041+yellow%0dK07836+yellow%0dK08048+yellow%0dK04348+yellow%0dK04369+yellow%0dK04371+yellow%0dK04604+yellow%0dK04373+yellow%0dK06269+tomato%0dK06268+yellow%0dK04603+yellow%0dK02183+yellow%0dK05197+yellow%0dK05211+yellow%0dK052…	Nervous system	Organismal Systems	PLCB2-201
1	Amphetamine addiction	KEGG PATHWAY	map05031	1/274	76/14292	0.771243821782	0.982280688439	MSTRG.29860	http://www.genome.jp/kegg-bin/show_pathway?map=map05031&multi_query=K15494+tomato,red%0d%0aK04515+yellow%0dK05200+yellow%0dK05214+yellow%0dK02677+yellow%0dK11411+yellow%0dK05208+yellow%0dK05209+yellow%0dK05211+yellow%0dK05210+yellow%0dK08045+yellow%0dK04379+yellow%0dK04560+yellow%0dK04144+yellow%0dK04448+yellow%0dK06269+tomato%0dK06268+yellow%0dK02183+yellow%0dK05197+yellow%0dK09048+yellow%0dK090…	Substance dependence	Human Diseases	MSTRG.29860
1	Long-term depression	KEGG PATHWAY	map04730	1/274	72/14292	0.7527272975839999	0.983154021334	Pig.10757	http://www.genome.jp/kegg-bin/show_pathway?map=map04730&multi_query=K05858+yellow,red%0d%0aK05207+yellow%0dK02677+yellow%0dK04534+yellow%0dK19477+yellow%0dK04960+yellow%0dK04961+tomato%0dK14556+yellow%0dK07376+yellow%0dK16342+yellow%0dK04369+yellow%0dK04371+yellow%0dK04382+yellow%0dK08067+yellow%0dK12319+yellow%0dK05197+yellow%0dK03456+yellow%0dK05198+yellow%0dK05199+yellow%0dK05854+yellow%0dK088…	Nervous system	Organismal Systems	PLCB2-201
1	Endometrial cancer	KEGG PATHWAY	map05213	1/274	72/14292	0.7527272975839999	0.983154021334	Pig.16412	http://www.genome.jp/kegg-bin/show_pathway?map=map05213&multi_query=K10140+tomato,red%0d%0aK05689+yellow%0dK01110+yellow%0dK03083+yellow%0dK09408+yellow%0dK02159+yellow%0dK02158+yellow%0dK02157+yellow%0dK05083+yellow%0dK04399+tomato%0dK08734+tomato%0dK04357+yellow%0dK14021+yellow%0dK04364+yellow%0dK04456+tomato%0dK02620+yellow%0dK04369+yellow%0dK04371+yellow%0dK04377+yellow%0dK04375+yellow%0dK144…	Cancer: specific types	Human Diseases	DDB2-202
1	RIG-I-like receptor signaling pathway	KEGG PATHWAY	map04622	1/274	66/14292	0.722116224216	0.9833071989319999	Pig.20374	http://www.genome.jp/kegg-bin/show_pathway?map=map04622&multi_query=K04441+yellow,red%0d%0aK02373+yellow%0dK12671+yellow%0dK04416+yellow%0dK04735+yellow%0dK04427+yellow%0dK05410+yellow%0dK07211+yellow%0dK07210+yellow%0dK12651+yellow%0dK12650+yellow%0dK12653+yellow%0dK12652+yellow%0dK12655+yellow%0dK12654+yellow%0dK10030+yellow%0dK02861+yellow%0dK03171+yellow%0dK05440+yellow%0dK05441+yellow%0dK095…	Immune system	Organismal Systems	MAPK12-201
1	Axon guidance	KEGG PATHWAY	map04360	1/274	204/14292	0.9812688626010001	0.985116975788	Pig.17039	http://www.genome.jp/kegg-bin/show_pathway?map=map04360&multi_query=K07860+yellow,red%0d%0aK06845+yellow%0dK06844+yellow%0dK06841+yellow%0dK06840+tomato%0dK06843+yellow%0dK06842+tomato%0dK01116+tomato%0dK19539+green%0dK02090+yellow%0dK06225+yellow%0dK06753+yellow%0dK06755+tomato%0dK06754+yellow%0dK16621+yellow%0dK06619+yellow%0dK04371+yellow%0dK11988+yellow%0dK04189+yellow%0dK05462+yellow%0dK0736…	Development and regeneration	Organismal Systems	RAC2-203
1	Vibrio cholerae infection	KEGG PATHWAY	map05110	1/274	65/14292	0.716659322149	0.986369819731	Pig.03857	http://www.genome.jp/kegg-bin/show_pathway?map=map05110&multi_query=K09481+yellow,red%0d%0aK02677+yellow%0dK01116+tomato%0dK04926+yellow%0dK02155+yellow%0dK02154+yellow%0dK02153+yellow%0dK02152+yellow%0dK02151+yellow%0dK02150+yellow%0dK08043+yellow%0dK08049+yellow%0dK10950+yellow%0dK10951+yellow%0dK03163+green%0dK03662+yellow%0dK07937+yellow%0dK03661+yellow%0dK05031+yellow%0dK05692+tomato%0dK0214…	Infectious disease: bacterial	Human Diseases	SEC61B-202
1	Apoptosis - fly	KEGG PATHWAY	map04214	1/274	65/14292	0.716659322149	0.986369819731	Pig.01045	http://www.genome.jp/kegg-bin/show_pathway?map=map04214&multi_query=K09428+yellow,red%0d%0aK04412+yellow%0dK08791+yellow%0dK04431+yellow%0dK02561+yellow%0dK04728+yellow%0dK04397+yellow%0dK03386+yellow%0dK03262+yellow%0dK04398+yellow%0dK10798+yellow%0dK09848+yellow%0dK08738+tomato%0dK20216+yellow%0dK04440+yellow%0dK07870+yellow%0dK04371+yellow%0dK04448+yellow%0dK04374+tomato%0dK08860+yellow%0dK044…	Cell growth and death	Cellular Processes	ELF2-202
1	Carbohydrate digestion and absorption	KEGG PATHWAY	map04973	1/274	51/14292	0.628048468512	0.986382870792	Pig.08537	http://www.genome.jp/kegg-bin/show_pathway?map=map04973&multi_query=K08143+yellow,red%0d%0aK04851+yellow%0dK08171+yellow%0dK07593+yellow%0dK14158+yellow%0dK01176+yellow%0dK00844+tomato%0dK01084+yellow%0dK01539+yellow%0dK19662+yellow%0dK01540+yellow%0dK04625+yellow%0dK01203+yellow%0dK04456+tomato%0dK12047+yellow%0dK01229+yellow%0dK00922+yellow%0dK07521+green%0dK19729+yellow%0dK02649+yellow%0d	Digestive system	Organismal Systems	SLC2A5-201
1	ABC transporters	KEGG PATHWAY	map02010	1/274	71/14292	0.747869427026	0.98687924391	Pig.00339	http://www.genome.jp/kegg-bin/show_pathway?map=map02010&multi_query=K05658+tomato,red%0d%0aK05683+tomato%0dK05680+yellow%0dK05681+yellow%0dK05684+yellow%0dK05677+tomato%0dK05676+yellow%0dK05675+yellow%0dK05674+tomato%0dK05673+yellow%0dK05672+yellow%0dK05671+yellow%0dK05670+yellow%0dK05679+yellow%0dK05678+yellow%0dK05659+tomato%0dK05655+yellow%0dK05654+yellow%0dK05657+yellow%0dK05656+yellow%0dK056…	Membrane transport	Environmental Information Processing	ABCB1
1	Glycerolipid metabolism	KEGG PATHWAY	map00561	1/274	71/14292	0.747869427026	0.98687924391	Pig.10257	http://www.genome.jp/kegg-bin/show_pathway?map=map00561&multi_query=K11160+yellow,red%0d%0aK14075+yellow%0dK12298+yellow%0dK00629+yellow%0dK14085+yellow%0dK16816+yellow%0dK14457+yellow%0dK14456+yellow%0dK01189+tomato%0dK09881+yellow%0dK14073+yellow%0dK15728+tomato%0dK01046+yellow%0dK01080+yellow%0dK00011+yellow%0dK13513+yellow%0dK13517+yellow%0dK11529+yellow%0dK00901+tomato%0dK00863+tomato%0dK008…	Lipid metabolism	Metabolism	DGAT2-202
2	Circadian entrainment	KEGG PATHWAY	map04713	2/274	112/14292	0.636283876496	0.987204075049	Pig.10757|Pig.04947	http://www.genome.jp/kegg-bin/show_pathway?map=map04713&multi_query=K11265+yellow,red%0d%0aK05858+yellow,red%0d%0aK04515+yellow%0dK05200+yellow%0dK04538+yellow%0dK04537+yellow%0dK04536+tomato%0dK04534+yellow%0dK05208+yellow%0dK05209+yellow%0dK19477+yellow%0dK08043+yellow%0dK04961+tomato%0dK08041+yellow%0dK04963+yellow%0dK08047+yellow%0dK08046+yellow%0dK08045+yellow%0dK08044+tomato%0dK14556+yellow…	Environmental adaptation	Organismal Systems	PLCB2-201|ADCY10-201
2	HIF-1 signaling pathway	KEGG PATHWAY	map04066	2/274	112/14292	0.636283876496	0.987204075049	Pig.09288|MSTRG.21250	http://www.genome.jp/kegg-bin/show_pathway?map=map04066&multi_query=K05448+tomato,red%0d%0aK04515+yellow%0dK05087+yellow%0dK04692+yellow%0dK01689+tomato%0dK02677+yellow%0dK07203+yellow%0dK04735+yellow%0dK13241+yellow%0dK05096+yellow%0dK05437+yellow%0dK08268+yellow%0dK10160+yellow%0dK03163+green%0dK06503+yellow%0dK09592+tomato%0dK05055+yellow%0dK16451+yellow%0dK00134+yellow%0dK03868+yellow%0dK0909…	Signal transduction	Environmental Information Processing	VEGFA-201|MSTRG.21250
3	Protein processing in endoplasmic reticulum	KEGG PATHWAY	map04141	3/274	196/14292	0.7289798914110001	0.9874013343979999	Pig.02027|Pig.12269|Pig.03857	http://www.genome.jp/kegg-bin/show_pathway?map=map04141&multi_query=K06689+tomato,red%0d%0aK09481+yellow,red%0d%0aK14011+yellow,red%0d%0aK10597+yellow%0dK01367+yellow%0dK10661+yellow%0dK10666+yellow%0dK08852+yellow%0dK02159+yellow%0dK09485+tomato%0dK09486+yellow%0dK09487+tomato%0dK14020+yellow%0dK11519+yellow%0dK14009+yellow%0dK04374+tomato%0dK09049+yellow%0dK09562+yellow%0dK09561+tomato%0dK11718…	Folding, sorting and degradation	Genetic Information Processing	UBE2D1-203|UBXN6-201|SEC61B-202
4	Kaposi sarcoma-associated herpesvirus infection	KEGG PATHWAY	map05167	4/274	212/14292	0.582501393433	0.987552031251	Pig.09288|Pig.20374|MSTRG.21250|Pig.11392	http://www.genome.jp/kegg-bin/show_pathway?map=map05167&multi_query=K06751+tomato,red%0d%0aK05448+tomato,red%0d%0aK04441+yellow,red%0d%0aK02183+yellow%0dK07985+tomato%0dK01116+tomato%0dK11221+tomato%0dK11220+tomato%0dK02159+yellow%0dK02091+yellow%0dK14021+yellow%0dK05427+yellow%0dK05842+yellow%0dK04538+yellow%0dK04379+yellow%0dK11987+yellow%0dK04371+yellow%0dK04377+yellow%0dK17889+yellow%0dK04503…	Infectious disease: viral	Human Diseases	VEGFA-201|MAPK12-201|MSTRG.21250|HLA-A
1	Thyroid cancer	KEGG PATHWAY	map05216	1/274	47/14292	0.59799654739	0.987658813753	Pig.16412	http://www.genome.jp/kegg-bin/show_pathway?map=map05216&multi_query=K10140+tomato,red%0d%0aK09291+tomato%0dK09290+yellow%0dK09293+tomato%0dK05689+yellow%0dK09292+yellow%0dK02159+yellow%0dK08524+yellow%0dK08525+tomato%0dK08526+yellow%0dK14021+yellow%0dK02620+yellow%0dK02833+yellow%0dK04371+yellow%0dK14410+green%0dK04377+yellow%0dK02105+yellow%0dK04503+yellow%0dK09288+yellow%0dK09289+yellow%0dK0440…	Cancer: specific types	Human Diseases	DDB2-202
2	Progesterone-mediated oocyte maturation	KEGG PATHWAY	map04914	2/274	103/14292	0.590637320132	0.988255908195	Pig.09926|Pig.20374	http://www.genome.jp/kegg-bin/show_pathway?map=map04914&multi_query=K04441+yellow,red%0d%0aK13296+yellow,red%0d%0aK03364+yellow%0dK05087+yellow%0dK08694+yellow%0dK08837+tomato%0dK12456+yellow%0dK02178+yellow%0dK11481+yellow%0dK08042+yellow%0dK08041+yellow%0dK08047+yellow%0dK08046+yellow%0dK08045+yellow%0dK08044+tomato%0dK05866+yellow%0dK05867+yellow%0dK08049+yellow%0dK08048+yellow%0dK04456+tomato…	Endocrine system	Organismal Systems	PDE3B-201|MAPK12-201
2	Peroxisome	KEGG PATHWAY	map04146	2/274	101/14292	0.579934447364	0.989754790167	Pig.07789|Pig.05530	http://www.genome.jp/kegg-bin/show_pathway?map=map04146&multi_query=K13347+yellow,red%0d%0aK07513+tomato,red%0d%0aK13349+yellow%0dK00659+yellow%0dK13273+yellow%0dK10214+yellow%0dK11517+yellow%0dK13241+yellow%0dK11992+yellow%0dK11147+yellow%0dK00272+yellow%0dK01640+yellow%0dK17879+yellow%0dK03781+yellow%0dK00624+tomato%0dK05677+tomato%0dK05676+yellow%0dK05675+yellow%0dK11187+yellow%0dK00649+tomato…	Transport and catabolism	Cellular Processes	ACAA1-201|PXMP2-201
2	Neurotrophin signaling pathway	KEGG PATHWAY	map04722	2/274	135/14292	0.734761754817	0.989994785438	Pig.20374|Pig.12291	http://www.genome.jp/kegg-bin/show_pathway?map=map04722&multi_query=K04441+yellow,red%0d%0aK08888+yellow,red%0d%0aK01116+tomato%0dK09408+yellow%0dK02159+yellow%0dK02158+yellow%0dK06619+yellow%0dK04371+yellow%0dK04373+yellow%0dK04374+tomato%0dK04505+yellow%0dK04389+yellow%0dK04463+yellow%0dK08846+yellow%0dK05859+yellow%0dK06276+yellow%0dK06277+yellow%0dK02833+yellow%0dK17447+yellow%0dK17449+yellow…	Nervous system	Organismal Systems	MAPK12-201|MATK-201
2	Morphine addiction	KEGG PATHWAY	map05032	2/274	104/14292	0.595912447784	0.990607705407	Pig.02504|Pig.09926	http://www.genome.jp/kegg-bin/show_pathway?map=map05032&multi_query=K13296+yellow,red%0d%0aK18437+yellow,red%0d%0aK05185+yellow%0dK05184+yellow%0dK05186+yellow%0dK05181+yellow%0dK04539+yellow%0dK04538+yellow%0dK04537+yellow%0dK04536+tomato%0dK04534+yellow%0dK05189+yellow%0dK04439+yellow%0dK00910+yellow%0dK15015+yellow%0dK13755+yellow%0dK08043+yellow%0dK08042+yellow%0dK08041+yellow%0dK08047+yellow…	Substance dependence	Human Diseases	PDE8A-201|PDE3B-201
1	Endocrine and other factor-regulated calcium reabsorption	KEGG PATHWAY	map04961	1/274	52/14292	0.635204898508	0.991539353768	Pig.10757	http://www.genome.jp/kegg-bin/show_pathway?map=map04961&multi_query=K05858+yellow,red%0d%0aK02677+yellow%0dK07904+yellow%0dK04645+tomato%0dK08046+yellow%0dK04646+tomato%0dK08049+yellow%0dK11825+yellow%0dK04585+yellow%0dK01539+yellow%0dK08539+yellow%0dK04644+yellow%0dK04345+yellow%0dK19663+yellow%0dK19662+yellow%0dK04634+yellow%0dK04974+yellow%0dK08550+yellow%0dK01540+yellow%0dK01325+yellow%0dK118…	Excretory system	Organismal Systems	PLCB2-201
3	Gastric cancer	KEGG PATHWAY	map05226	3/274	156/14292	0.5781039967	0.993252504398	Pig.16412|Pig.12072|Pig.00339	http://www.genome.jp/kegg-bin/show_pathway?map=map05226&multi_query=K10140+tomato,red%0d%0aK05093+yellow,red%0d%0aK05658+tomato,red%0d%0aK05689+yellow%0dK00182+yellow%0dK02159+yellow%0dK02157+yellow%0dK10056+tomato%0dK14021+yellow%0dK06618+yellow%0dK04371+yellow%0dK11988+yellow%0dK14410+green%0dK04377+yellow%0dK04503+yellow%0dK04500+yellow%0dK04501+yellow%0dK05691+yellow%0dK08845+yellow%0dK01357+…	Cancer: specific types	Human Diseases	DDB2-202|FGFR2-207|ABCB1
2	Gap junction	KEGG PATHWAY	map04540	2/274	100/14292	0.574506789796	0.993741474241	Pig.05141|Pig.10757	http://www.genome.jp/kegg-bin/show_pathway?map=map04540&multi_query=K04141+yellow,red%0d%0aK05858+yellow,red%0d%0aK08048+yellow%0dK08959+yellow%0dK02677+yellow%0dK17386+yellow%0dK08049+yellow%0dK19477+yellow%0dK08043+yellow%0dK08042+yellow%0dK08041+yellow%0dK08047+yellow%0dK08046+yellow%0dK08045+yellow%0dK08044+tomato%0dK07372+yellow%0dK07373+yellow%0dK07374+tomato%0dK07375+tomato%0dK07376+yellow…	Cellular community - eukaryotes	Cellular Processes	ADRB1-201|PLCB2-201
1	Fat digestion and absorption	KEGG PATHWAY	map04975	1/274	46/14292	0.5901129984529999	0.9938745237100001	Pig.10257	http://www.genome.jp/kegg-bin/show_pathway?map=map04975&multi_query=K11160+yellow,red%0d%0aK05683+tomato%0dK05684+yellow%0dK12298+yellow%0dK08751+yellow%0dK08750+yellow%0dK08757+tomato%0dK14455+yellow%0dK14457+yellow%0dK14456+yellow%0dK01047+yellow%0dK01080+yellow%0dK08760+tomato%0dK14460+yellow%0dK14461+yellow%0dK14462+tomato%0dK14463+yellow%0dK13885+yellow%0dK13509+tomato%0dK06259+tomato%0dK140…	Digestive system	Organismal Systems	DGAT2-202
2	Parathyroid hormone synthesis, secretion and action	KEGG PATHWAY	map04928	2/274	137/14292	0.7421551418619999	0.994721027836	Pig.10757|Pig.09274	http://www.genome.jp/kegg-bin/show_pathway?map=map04928&multi_query=K05858+yellow,red%0d%0aK09278+yellow,red%0d%0aK05870+yellow%0dK03626+yellow%0dK04974+yellow%0dK21598+yellow%0dK04513+yellow%0dK07995+yellow%0dK02677+yellow%0dK03068+yellow%0dK01115+yellow%0dK16834+yellow%0dK08524+yellow%0dK08525+tomato%0dK08526+yellow%0dK09036+yellow%0dK08523+yellow%0dK08043+yellow%0dK08042+yellow%0dK08041+yellow…	Endocrine system	Organismal Systems	PLCB2-201|RUNX1-203
2	Toxoplasmosis	KEGG PATHWAY	map05145	2/274	137/14292	0.7421551418619999	0.994721027836	Pig.20374|Pig.13371	http://www.genome.jp/kegg-bin/show_pathway?map=map05145&multi_query=K06752+yellow,red%0d%0aK04441+yellow,red%0d%0aK04694+yellow%0dK04692+yellow%0dK04433+yellow%0dK02158+yellow%0dK04730+yellow%0dK04733+yellow%0dK04534+yellow%0dK04735+yellow%0dK04427+yellow%0dK05636+tomato%0dK02187+yellow%0dK10160+yellow%0dK11220+tomato%0dK12473+yellow%0dK07210+yellow%0dK03161+yellow%0dK03160+yellow%0dK02580+yellow…	Infectious disease: parasitic	Human Diseases	MAPK12-201|SLA-DMB-201
2	Inflammatory mediator regulation of TRP channels	KEGG PATHWAY	map04750	2/274	137/14292	0.7421551418619999	0.994721027836	Pig.10757|Pig.20374	http://www.genome.jp/kegg-bin/show_pathway?map=map04750&multi_query=K04441+yellow,red%0d%0aK05858+yellow,red%0d%0aK04515+yellow%0dK04983+yellow%0dK17687+tomato%0dK07418+yellow%0dK04432+yellow%0dK04433+yellow%0dK04984+yellow%0dK02677+yellow%0dK01116+tomato%0dK05222+yellow%0dK04972+yellow%0dK18051+yellow%0dK18050+yellow%0dK18052+yellow%0dK04386+yellow%0dK03163+green%0dK05704+yellow%0dK06068+yellow%…	Sensory system	Organismal Systems	PLCB2-201|MAPK12-201
1	Porphyrin and chlorophyll metabolism	KEGG PATHWAY	map00860	1/274	44/14292	0.573880823666	0.999411502439	Pig.08752	http://www.genome.jp/kegg-bin/show_pathway?map=map00860&multi_query=K00699+tomato,red%0d%0aK02257+yellow%0dK01749+yellow%0dK02259+yellow%0dK00643+yellow%0dK01764+yellow%0dK21418+tomato%0dK19054+yellow%0dK14163+yellow%0dK00228+yellow%0dK13624+tomato%0dK14735+yellow%0dK01698+yellow%0dK01772+yellow%0dK01719+yellow%0dK01599+yellow%0dK05901+yellow%0dK01195+tomato%0dK00231+yellow%0dK00214+yellow%0dK018…	Metabolism of cofactors and vitamins	Metabolism	UGT1A10
1	Olfactory transduction	KEGG PATHWAY	map04740	1/274	525/14292	0.9999681891299999	0.9999681891299999	Pig.13745	http://www.genome.jp/kegg-bin/show_pathway?map=map04740&multi_query=K04952+yellow,red%0d%0aK04515+yellow%0dK04536+tomato%0dK04439+yellow%0dK00910+yellow%0dK18154+yellow%0dK13752+yellow%0dK13755+yellow%0dK19477+yellow%0dK08043+yellow%0dK05849+tomato%0dK19497+yellow%0dK07376+yellow%0dK04949+yellow%0dK12321+yellow%0dK04257+tomato%0dK19695+yellow%0dK02183+yellow%0dK04543+yellow%0dK04345+yellow%0dK049…	Sensory system	Organismal Systems	Cngb1
3	Sphingolipid signaling pathway	KEGG PATHWAY	map04071	3/274	137/14292	0.490453661985	1.0	Pig.10757|Pig.20374|Pig.17039	http://www.genome.jp/kegg-bin/show_pathway?map=map04071&multi_query=K07860+yellow,red%0d%0aK04441+yellow,red%0d%0aK05858+yellow,red%0d%0aK04712+yellow%0dK04514+yellow%0dK04513+yellow%0dK02677+yellow%0dK01110+yellow%0dK04735+yellow%0dK01115+yellow%0dK04292+yellow%0dK01441+yellow%0dK04290+yellow%0dK03173+yellow%0dK04714+yellow%0dK04392+yellow%0dK02159+yellow%0dK04295+yellow%0dK04716+yellow%0dK04634…	Signal transduction	Environmental Information Processing	PLCB2-201|MAPK12-201|RAC2-203
1	SNARE interactions in vesicular transport	KEGG PATHWAY	map04130	1/274	35/14292	0.492538961741	1.0	Pig.09385	http://www.genome.jp/kegg-bin/show_pathway?map=map04130&multi_query=K08512+yellow,red%0d%0aK08501+yellow%0dK08507+yellow%0dK08504+yellow%0dK08508+yellow%0dK08509+yellow%0dK08487+yellow%0dK08486+yellow%0dK08489+yellow%0dK08488+yellow%0dK04560+yellow%0dK08513+yellow%0dK08515+tomato%0dK08514+yellow%0dK08517+yellow%0dK08516+yellow%0dK08495+yellow%0dK08496+yellow%0dK08497+yellow%0dK08490+yellow%0dK084…	Folding, sorting and degradation	Genetic Information Processing	VAMP8
4	Influenza A	KEGG PATHWAY	map05164	4/274	190/14292	0.496002483822	1.0	Pig.20374|Pig.13371|Pig.11234|Pig.09090	http://www.genome.jp/kegg-bin/show_pathway?map=map05164&multi_query=K06752+yellow,red%0d%0aK12499+yellow,red%0d%0aK04441+yellow,red%0d%0aK14404+tomato,red%0d%0aK09643+yellow%0dK11221+tomato%0dK11220+tomato%0dK10054+yellow%0dK12800+yellow%0dK05842+yellow%0dK04371+yellow%0dK04389+yellow%0dK05692+tomato%0dK12812+yellow%0dK11217+yellow%0dK11219+yellow%0dK12646+yellow%0dK12647+yellow%0dK03237+yellow%0…	Infectious disease: viral	Human Diseases	MAPK12-201|SLA-DMB-201|CCL5-201|CPSF4-201
2	Arrhythmogenic right ventricular cardiomyopathy (ARVC)	KEGG PATHWAY	map05412	2/274	88/14292	0.505464339862	1.0	Pig.21443|Pig.00122	http://www.genome.jp/kegg-bin/show_pathway?map=map05412&multi_query=K06483+yellow,red%0d%0aK06590+yellow,red%0d%0aK07597+yellow%0dK06481+yellow%0dK07601+yellow%0dK12642+yellow%0dK04871+yellow%0dK08529+yellow%0dK10056+tomato%0dK04865+yellow%0dK04864+yellow%0dK04962+yellow%0dK04866+yellow%0dK04861+yellow%0dK05719+tomato%0dK04863+yellow%0dK04862+tomato%0dK06485+yellow%0dK06484+yellow%0dK06487+yellow…	Cardiovascular disease	Human Diseases	ITGB7-203|ITGA4-201
3	Oxidative phosphorylation	KEGG PATHWAY	map00190	3/274	141/14292	0.509661621713	1.0	Pig.16033|Pig.20138|MSTRG.17961	http://www.genome.jp/kegg-bin/show_pathway?map=map00190&multi_query=K00418+yellow,red%0d%0aK02270+tomato,red%0d%0aK02257+yellow%0dK02258+yellow%0dK02259+yellow%0dK02155+yellow%0dK02154+yellow%0dK02153+yellow%0dK02152+yellow%0dK02151+yellow%0dK02150+yellow%0dK03949+yellow%0dK03948+tomato%0dK03943+yellow%0dK03942+yellow%0dK03940+yellow%0dK03947+yellow%0dK03946+yellow%0dK03944+tomato%0dK02128+tomato…	Energy metabolism	Metabolism	COX7A1-201|UQCRQ-201|MSTRG.17961
3	FoxO signaling pathway	KEGG PATHWAY	map04068	3/274	143/14292	0.519123075377	1.0	Pig.20374|Pig.07423|Pig.06321	http://www.genome.jp/kegg-bin/show_pathway?map=map04068&multi_query=K15010+tomato,red%0d%0aK13303+yellow,red%0d%0aK04441+yellow,red%0d%0aK16332+yellow%0dK10988+yellow%0dK01110+yellow%0dK09408+yellow%0dK03781+yellow%0dK05443+yellow%0dK04364+yellow%0dK04389+yellow%0dK04564+yellow%0dK16341+yellow%0dK04371+yellow%0dK04468+yellow%0dK04503+yellow%0dK04500+yellow%0dK04501+yellow%0dK04467+yellow%0dK01596…	Signal transduction	Environmental Information Processing	MAPK12-201|SGK2-201|HOMER3
1	Phototransduction - fly	KEGG PATHWAY	map04745	1/274	38/14292	0.521240354293	1.0	Pig.10757	http://www.genome.jp/kegg-bin/show_pathway?map=map04745&multi_query=K05858+yellow,red%0d%0aK04515+yellow%0dK04967+yellow%0dK02677+yellow%0dK05692+tomato%0dK04958+yellow%0dK00910+yellow%0dK13807+yellow%0dK13806+tomato%0dK08834+yellow%0dK02183+yellow%0dK04634+yellow%0d	Sensory system	Organismal Systems	PLCB2-201
1	Folate biosynthesis	KEGG PATHWAY	map00790	1/274	38/14292	0.521240354293	1.0	Pig.15465	http://www.genome.jp/kegg-bin/show_pathway?map=map00790&multi_query=K01724+yellow,red%0d%0aK00357+yellow%0dK03635+yellow%0dK20967+yellow%0dK04119+tomato%0dK01307+yellow%0dK00287+yellow%0dK00079+tomato%0dK01077+yellow%0dK01737+yellow%0dK08272+yellow%0dK00011+yellow%0dK00502+yellow%0dK15376+yellow%0dK00500+tomato%0dK00501+yellow%0dK01930+yellow%0dK00072+yellow%0dK01495+yellow%0dK15631+yellow%0d	Metabolism of cofactors and vitamins	Metabolism	PCBD1-201
5	Neuroactive ligand-receptor interaction	KEGG PATHWAY	map04080	5/274	252/14292	0.532191426076	1.0	Pig.05141|Pig.02938|Pig.07167|Pig.12882|Pig.21618	http://www.genome.jp/kegg-bin/show_pathway?map=map04080&multi_query=K04272+yellow,red%0d%0aK04141+yellow,red%0d%0aK04810+yellow,red%0d%0aK04203+yellow,red%0d%0aK05218+yellow,red%0d%0aK05206+yellow%0dK05207+yellow%0dK05204+yellow%0dK05205+yellow%0dK05202+yellow%0dK05203+yellow%0dK05200+yellow%0dK05201+yellow%0dK05208+yellow%0dK05209+yellow%0dK04259+yellow%0dK04147+yellow%0dK04009+yellow%0dK05175+y…	Signaling molecules and interaction	Environmental Information Processing	ADRB1-201|MC5R-201|P2RX4-201|P2RY6-201|CHRNA9-201
5	Focal adhesion	KEGG PATHWAY	map04510	5/274	252/14292	0.532191426076	1.0	Pig.09288|Pig.17039|MSTRG.21250|Pig.21443|Pig.00122	http://www.genome.jp/kegg-bin/show_pathway?map=map04510&multi_query=K07860+yellow,red%0d%0aK05448+tomato,red%0d%0aK06483+yellow,red%0d%0aK06590+yellow,red%0d%0aK01110+yellow%0dK05096+yellow%0dK02158+yellow%0dK04440+yellow%0dK05449+yellow%0dK06591+tomato%0dK17457+yellow%0dK04371+yellow%0dK04375+yellow%0dK05699+tomato%0dK04503+yellow%0dK05692+tomato%0dK00907+yellow%0dK13708+yellow%0dK13709+yellow%0…	Cellular community - eukaryotes	Cellular Processes	VEGFA-201|RAC2-203|MSTRG.21250|ITGB7-203|ITGA4-201
2	MAPK signaling pathway - fly	KEGG PATHWAY	map04013	2/274	93/14292	0.5351001559699999	1.0	Pig.02027|Pig.20374	http://www.genome.jp/kegg-bin/show_pathway?map=map04013&multi_query=K06689+tomato,red%0d%0aK04441+yellow,red%0d%0aK16197+tomato%0dK17383+yellow%0dK04432+yellow%0dK02678+yellow%0dK04431+yellow%0dK04427+yellow%0dK04426+yellow%0dK04392+yellow%0dK03175+yellow%0dK10176+yellow%0dK18529+yellow%0dK04352+yellow%0dK08892+yellow%0dK04417+yellow%0dK20210+tomato%0dK20211+yellow%0dK20234+yellow%0dK08545+yellow…	Signal transduction	Environmental Information Processing	UBE2D1-203|MAPK12-201
3	Osteoclast differentiation	KEGG PATHWAY	map04380	3/274	147/14292	0.537746646622	1.0	Pig.20374|Pig.03050|Pig.16796	http://www.genome.jp/kegg-bin/show_pathway?map=map04380&multi_query=K06512+tomato,red%0d%0aK05856+yellow,red%0d%0aK04441+yellow,red%0d%0aK11221+tomato%0dK11220+tomato%0dK07370+yellow%0dK04379+yellow%0dK08009+yellow%0dK08008+yellow%0dK14381+green%0dK14380+yellow%0dK04469+yellow%0dK04388+yellow%0dK04502+tomato%0dK14379+yellow%0dK04467+yellow%0dK04466+yellow%0dK05855+yellow%0dK07364+yellow%0dK07361+…	Development and regeneration	Organismal Systems	MAPK12-201|LCK-201|NCR1-201
3	Dopaminergic synapse	KEGG PATHWAY	map04728	3/274	148/14292	0.542338308214	1.0	Pig.10757|MSTRG.29860|Pig.20374	http://www.genome.jp/kegg-bin/show_pathway?map=map04728&multi_query=K15494+tomato,red%0d%0aK04441+yellow,red%0d%0aK05858+yellow,red%0d%0aK04515+yellow%0dK04539+yellow%0dK04538+yellow%0dK04537+yellow%0dK04536+tomato%0dK04534+yellow%0dK03083+yellow%0dK02296+yellow%0dK05209+yellow%0dK10396+yellow%0dK05197+yellow%0dK05210+yellow%0dK04960+yellow%0dK04347+yellow%0dK05200+yellow%0dK04849+yellow%0dK04354…	Nervous system	Organismal Systems	PLCB2-201|MSTRG.29860|MAPK12-201
2	Salivary secretion	KEGG PATHWAY	map04970	2/274	95/14292	0.546610002245	1.0	Pig.05141|Pig.10757	http://www.genome.jp/kegg-bin/show_pathway?map=map04970&multi_query=K04141+yellow,red%0d%0aK05858+yellow,red%0d%0aK13855+tomato%0dK02677+yellow%0dK13912+yellow%0dK01242+yellow%0dK04136+yellow%0dK13899+yellow%0dK13908+yellow%0dK19477+yellow%0dK08043+yellow%0dK08042+yellow%0dK08041+yellow%0dK04945+yellow%0dK08047+yellow%0dK08046+yellow%0dK08045+yellow%0dK08044+tomato%0dK08049+yellow%0dK08048+yellow…	Digestive system	Organismal Systems	ADRB1-201|PLCB2-201
1	Alanine, aspartate and glutamate metabolism	KEGG PATHWAY	map00250	1/274	41/14292	0.548324019444	1.0	Pig.13718	http://www.genome.jp/kegg-bin/show_pathway?map=map00250&multi_query=K01755+tomato,red%0d%0aK14592+yellow%0dK00814+yellow%0dK01939+yellow%0dK00764+tomato%0dK01915+tomato%0dK01425+tomato%0dK00261+yellow%0dK14455+yellow%0dK14454+yellow%0dK18309+yellow%0dK01953+yellow%0dK00139+yellow%0dK11540+yellow%0dK01756+yellow%0dK18310+yellow%0dK03334+yellow%0dK00827+yellow%0dK00820+yellow%0dK01437+yellow%0dK135…	Amino acid metabolism	Metabolism	ASL
3	AMPK signaling pathway	KEGG PATHWAY	map04152	3/274	151/14292	0.555954519234	1.0	Pig.01884|MSTRG.28499|Pig.06537	http://www.genome.jp/kegg-bin/show_pathway?map=map04152&multi_query=K00507+yellow,red%0d%0aK00665+tomato,red%0d%0aK07296+yellow,red%0d%0aK05087+yellow%0dK00850+tomato%0dK16333+yellow%0dK11411+yellow%0dK01077+yellow%0dK21357+yellow%0dK07198+yellow%0dK07199+tomato%0dK05424+yellow%0dK05062+yellow%0dK07197+tomato%0dK16172+yellow%0dK07191+tomato%0dK19030+yellow%0dK11262+yellow%0dK01946+yellow%0dK07359…	Signal transduction	Environmental Information Processing	SCD-201|MSTRG.28499|ADIPOQ-202
1	Tryptophan metabolism	KEGG PATHWAY	map00380	1/274	42/14292	0.557008267456	1.0	Pig.05553	http://www.genome.jp/kegg-bin/show_pathway?map=map00380&multi_query=K00825+yellow,red%0d%0aK20899+yellow%0dK00816+yellow%0dK14085+yellow%0dK00486+yellow%0dK03781+yellow%0dK00157+yellow%0dK00626+yellow%0dK00562+yellow%0dK01556+yellow%0dK00543+yellow%0dK00463+yellow%0dK07409+yellow%0dK00502+yellow%0dK07408+yellow%0dK03334+yellow%0dK01593+yellow%0dK00274+yellow%0dK00164+yellow%0dK00149+yellow%0dK075…	Amino acid metabolism	Metabolism	AADAT-201
2	Hypertrophic cardiomyopathy (HCM)	KEGG PATHWAY	map05410	2/274	98/14292	0.5634994109179999	1.0	Pig.21443|Pig.00122	http://www.genome.jp/kegg-bin/show_pathway?map=map05410&multi_query=K06483+yellow,red%0d%0aK06590+yellow,red%0d%0aK09290+yellow%0dK06481+yellow%0dK03156+yellow%0dK04871+yellow%0dK07198+yellow%0dK08529+yellow%0dK01283+yellow%0dK13376+yellow%0dK12568+yellow%0dK06587+yellow%0dK04865+yellow%0dK04864+yellow%0dK04962+yellow%0dK04866+yellow%0dK04861+yellow%0dK05719+tomato%0dK04863+yellow%0dK04862+tomato…	Cardiovascular disease	Human Diseases	ITGB7-203|ITGA4-201
3	Vascular smooth muscle contraction	KEGG PATHWAY	map04270	3/274	153/14292	0.56489710056	1.0	Pig.10757|Pig.16077|Pig.15671	http://www.genome.jp/kegg-bin/show_pathway?map=map04270&multi_query=K08447+yellow,red%0d%0aK08449+yellow,red%0d%0aK05858+yellow,red%0d%0aK12755+tomato%0dK17687+tomato%0dK19662+yellow%0dK12751+yellow%0dK04513+yellow%0dK04514+yellow%0dK02677+yellow%0dK12319+yellow%0dK04197+yellow%0dK04136+yellow%0dK18050+yellow%0dK18052+yellow%0dK12318+yellow%0dK04634+yellow%0dK04939+yellow%0dK08448+yellow%0dK17388…	Circulatory system	Organismal Systems	PLCB2-201|RAMP1-201|RAMP3-202
1	Prion diseases	KEGG PATHWAY	map05020	1/274	43/14292	0.565526143584	1.0	Pig.11234	http://www.genome.jp/kegg-bin/show_pathway?map=map05020&multi_query=K12499+yellow,red%0d%0aK03994+yellow%0dK03995+tomato%0dK03996+yellow%0dK03997+tomato%0dK03998+yellow%0dK03999+yellow%0dK04519+yellow%0dK02599+yellow%0dK02159+yellow%0dK09553+yellow%0dK04000+tomato%0dK05635+yellow%0dK05634+yellow%0dK04565+yellow%0dK05405+yellow%0dK04371+yellow%0dK04375+yellow%0dK03988+yellow%0dK03987+tomato%0dK039…	Neurodegenerative disease	Human Diseases	CCL5-201
4	cGMP-PKG signaling pathway	KEGG PATHWAY	map04022	4/274	208/14292	0.5674009345800001	1.0	Pig.05141|Pig.10757|Pig.13745|Pig.09926	http://www.genome.jp/kegg-bin/show_pathway?map=map04022&multi_query=K05858+yellow,red%0d%0aK04952+yellow,red%0d%0aK13296+yellow,red%0d%0aK04141+yellow,red%0d%0aK02158+yellow%0dK18154+yellow%0dK05849+tomato%0dK07376+yellow%0dK04378+yellow%0dK05274+yellow%0dK04371+yellow%0dK04374+tomato%0dK04166+yellow%0dK09048+yellow%0dK09049+yellow%0dK09047+yellow%0dK00907+yellow%0dK04138+yellow%0dK05853+yellow%0…	Signal transduction	Environmental Information Processing	ADRB1-201|PLCB2-201|Cngb1|PDE3B-201
2	Toll-like receptor signaling pathway	KEGG PATHWAY	map04620	2/274	99/14292	0.569028411723	1.0	Pig.20374|Pig.11234	http://www.genome.jp/kegg-bin/show_pathway?map=map04620&multi_query=K04441+yellow,red%0d%0aK12499+yellow,red%0d%0aK02373+yellow%0dK12672+yellow%0dK12671+yellow%0dK04432+yellow%0dK04433+yellow%0dK04430+yellow%0dK04431+yellow%0dK04730+yellow%0dK04733+yellow%0dK04735+yellow%0dK04427+yellow%0dK12964+yellow%0dK11220+tomato%0dK07211+yellow%0dK07210+yellow%0dK03160+yellow%0dK10170+yellow%0dK10030+yellow…	Immune system	Organismal Systems	MAPK12-201|CCL5-201
2	Colorectal cancer	KEGG PATHWAY	map05210	2/274	99/14292	0.569028411723	1.0	Pig.16412|Pig.17039	http://www.genome.jp/kegg-bin/show_pathway?map=map05210&multi_query=K07860+yellow,red%0d%0aK10140+tomato,red%0d%0aK09782+yellow%0dK09784+yellow%0dK04513+yellow%0dK02105+yellow%0dK10131+yellow%0dK03083+yellow%0dK08774+yellow%0dK13375+yellow%0dK04392+yellow%0dK02159+yellow%0dK02158+yellow%0dK02157+yellow%0dK13376+yellow%0dK04399+tomato%0dK08735+yellow%0dK08734+tomato%0dK08737+yellow%0dK08736+tomato…	Cancer: specific types	Human Diseases	DDB2-202|RAC2-203
2	Prostate cancer	KEGG PATHWAY	map05215	2/274	107/14292	0.611432488552	1.0	Pig.12072|Pig.11778	http://www.genome.jp/kegg-bin/show_pathway?map=map05215&multi_query=K08557+yellow,red%0d%0aK05093+yellow,red%0d%0aK07203+yellow%0dK01403+yellow%0dK01110+yellow%0dK02158+yellow%0dK04735+yellow%0dK03083+yellow%0dK08774+yellow%0dK06626+yellow%0dK04363+yellow%0dK15593+yellow%0dK07210+yellow%0dK03099+yellow%0dK05083+yellow%0dK09435+yellow%0dK04399+tomato%0dK17454+yellow%0dK09487+tomato%0dK04357+yellow…	Cancer: specific types	Human Diseases	FGFR2-207|AR-203
3	Retrograde endocannabinoid signaling	KEGG PATHWAY	map04723	3/274	165/14292	0.616187756522	1.0	Pig.10757|Pig.10896|Pig.20374	http://www.genome.jp/kegg-bin/show_pathway?map=map04723&multi_query=K05858+yellow,red%0d%0aK13700+yellow,red%0d%0aK04441+yellow,red%0d%0aK05200+yellow%0dK15015+yellow%0dK03949+yellow%0dK03948+tomato%0dK04849+yellow%0dK03943+yellow%0dK05175+yellow%0dK14556+yellow%0dK03940+yellow%0dK03947+yellow%0dK03946+yellow%0dK03944+tomato%0dK11987+yellow%0dK04277+yellow%0dK04371+yellow%0dK05197+yellow%0dK05192…	Nervous system	Organismal Systems	PLCB2-201|ABHD6-202|MAPK12-201
3	Parkinson disease	KEGG PATHWAY	map05012	3/274	165/14292	0.616187756522	1.0	Pig.16033|Pig.20138|MSTRG.17961	http://www.genome.jp/kegg-bin/show_pathway?map=map05012&multi_query=K00418+yellow,red%0d%0aK02270+tomato,red%0d%0aK05688+tomato%0dK05687+yellow%0dK03949+yellow%0dK03948+tomato%0dK03943+yellow%0dK03942+yellow%0dK03940+yellow%0dK03947+yellow%0dK03946+yellow%0dK10698+tomato%0dK00501+yellow%0dK08844+yellow%0dK02084+yellow%0dK02128+tomato%0dK09565+yellow%0dK11351+yellow%0dK11353+yellow%0dK11352+yellow…	Neurodegenerative disease	Human Diseases	COX7A1-201|UQCRQ-201|MSTRG.17961
3	Insulin signaling pathway	KEGG PATHWAY	map04910	3/274	165/14292	0.616187756522	1.0	Pig.09926|Pig.00286|MSTRG.28499	http://www.genome.jp/kegg-bin/show_pathway?map=map04910&multi_query=K00665+tomato,red%0d%0aK04739+yellow,red%0d%0aK13296+yellow,red%0d%0aK02158+yellow%0dK00871+tomato%0dK17453+yellow%0dK04371+yellow%0dK04372+yellow%0dK04375+yellow%0dK12406+yellow%0dK12407+yellow%0dK05695+yellow%0dK08845+yellow%0dK05696+yellow%0dK01596+tomato%0dK04345+yellow%0dK06276+yellow%0dK06277+yellow%0dK02833+yellow%0dK17447…	Endocrine system	Organismal Systems	PDE3B-201|PRKAR2B-201|MSTRG.28499
3	Cushing syndrome	KEGG PATHWAY	map04934	3/274	165/14292	0.616187756522	1.0	Pig.02504|Pig.10757|Pig.02675	http://www.genome.jp/kegg-bin/show_pathway?map=map04934&multi_query=K16931+yellow,red%0d%0aK05858+yellow,red%0d%0aK18437+yellow,red%0d%0aK00182+yellow%0dK02091+yellow%0dK02157+yellow%0dK08560+yellow%0dK04960+yellow%0dK17454+yellow%0dK04371+yellow%0dK04374+tomato%0dK04166+yellow%0dK09048+yellow%0dK09049+yellow%0dK09047+yellow%0dK04465+tomato%0dK01357+yellow%0dK02085+yellow%0dK02329+yellow%0dK02089…	Endocrine and metabolic disease	Human Diseases	PDE8A-201|PLCB2-201|STAR-202
