# Supplementary material for: Integrated analysis of muscle lncRNA and mRNA of Chinese indigenous breed Ningxiang pig in four developmental stages
Source: Front Vet Sci. 2024 Oct 21;11:1465389. doi: 10.3389/fvets.2024.1465389 (PMC11533148; doi:10.3389/fvets.2024.1465389)
Supplement: Supplementary file 1 [file Data_Sheet_1.ZIP › supplementary 6 kegg_muscle_enrich_90vs150_up_list_gene.add_geneName.xls]

#Study_num	Term	Database	ID	Ratio_in_study	Ratio_in_pop	P-Value	Corrected P-Value	Genes	Hyperlink	typeII	typeI	diff_genes_name
24	IL-17 signaling pathway	KEGG PATHWAY	map04657	24/1105	91/14292	6.344864574480001e-08	1.85904532032e-05	Pig.08329|Pig.00975|Pig.05182|Pig.12458|MSTRG.21237|Pig.17148|Pig.01819|Pig.09283|Pig.02288|Pig.00355|Pig.05461|Pig.22261|Pig.19702|Pig.19282|Pig.21834|MSTRG.22707|MSTRG.22706|MSTRG.19648|Pig.08330|Pig.18229|Pig.22179|MSTRG.14343|Pig.13118|Pig.19204	http://www.genome.jp/kegg-bin/show_pathway?map=map04657&multi_query=K12793+yellow,red%0d%0aK06855+yellow,red%0d%0aK09487+tomato,red%0d%0aK21125+yellow,red%0d%0aK04379+yellow,red%0d%0aK05505+tomato,red%0d%0aK05405+yellow,red%0d%0aK04502+tomato,red%0d%0aK04404+yellow,red%0d%0aK09029+yellow,red%0d%0aK03174+yellow,red%0d%0aK04448+yellow,red%0d%0aK05410+yellow,red%0d%0aK14624+yellow,red%0d%0aK11849+ye…	Immune system	Organismal Systems	CXCL2-202|USP25-201|TAB2-201|JUNB-201|MSTRG.21237|FOSB-201|TAB3-201|HSP90AB1-202|MAPK6-201|IL6-202|TBK1-201|CCL2-201|PTGS2-202|FOS-201|MUC5AC|MSTRG.22707|MSTRG.22706|MSTRG.19648|CXCL2-202|TRAF5-201|HSP90AB1-202|MSTRG.14343|HSP90B1-201|FOSL1-201
34	Protein processing in endoplasmic reticulum	KEGG PATHWAY	map04141	34/1105	196/14292	6.57418886121e-06	0.000481559334083	Pig.08221|Pig.16062|Pig.03385|Pig.11459|Pig.04308|Pig.09669|MSTRG.14343|Pig.19309|Pig.00763|MSTRG.27596|Pig.09283|Pig.00464|Pig.22179|MSTRG.24923|MSTRG.21727|MSTRG.21728|Pig.10205|MSTRG.19648|Pig.03809|Pig.01026|Pig.20057|MSTRG.11363|MSTRG.11362|Pig.02912|MSTRG.21237|Pig.12772|Pig.13118|Pig.05059|MSTRG.5435|Pig.00636|Pig.03495|Pig.11305|Pig.04290|MSTRG.27005	http://www.genome.jp/kegg-bin/show_pathway?map=map04141&multi_query=K06689+tomato,red%0d%0aK09485+tomato,red%0d%0aK09487+tomato,red%0d%0aK03237+yellow,red%0d%0aK09490+yellow,red%0d%0aK04079+tomato,red%0d%0aK13719+yellow,red%0d%0aK07151+yellow,red%0d%0aK10080+yellow,red%0d%0aK09502+tomato,red%0d%0aK03283+tomato,red%0d%0aK10950+yellow,red%0d%0aK09507+tomato,red%0d%0aK09523+yellow,red%0d%0aK09521+ye…	Folding, sorting and degradation	Genetic Information Processing	CRYAB-202|DNAJC3-201|LMAN1-201|HSPA1L-203|EIF2S1-201|DNAJC1-201|MSTRG.14343|DNAJB1-202|SEC63-201|MSTRG.27596|HSP90AB1-202|YOD1-201|HSP90AB1-202|MSTRG.24923|MSTRG.21727|MSTRG.21728|HSPA5-201|MSTRG.19648|RAD23B-201|PLK4-204|PPP1R15A-201|MSTRG.11363|MSTRG.11362|ERO1A-202|MSTRG.21237|STT3B-201|HSP90B1-201|DNAJA1|MSTRG.5435|UBE2D3-202|HSPH1-201|SEC62-201|HSPA8-203|MSTRG.27005
21	MAPK signaling pathway - fly	KEGG PATHWAY	map04013	21/1105	93/14292	6.33968294516e-06	0.000619175700977	Pig.00636|Pig.10826|Pig.06715|MSTRG.4357|Pig.06741|Pig.02889|Pig.12458|Pig.13053|Pig.17918|MSTRG.13842|Pig.05182|Pig.04757|Pig.03954|Pig.04801|Pig.17397|MSTRG.33362|Pig.17383|Pig.08415|Pig.06578|Pig.02648|Pig.11295	http://www.genome.jp/kegg-bin/show_pathway?map=map04013&multi_query=K02678+yellow,red%0d%0aK06689+tomato,red%0d%0aK20216+yellow,red%0d%0aK05759+yellow,red%0d%0aK04448+yellow,red%0d%0aK07293+tomato,red%0d%0aK08840+yellow,red%0d%0aK03099+yellow,red%0d%0aK04365+yellow,red%0d%0aK04404+yellow,red%0d%0aK04508+yellow,red%0d%0aK09260+tomato,red%0d%0aK05088+yellow,red%0d%0aK04382+yellow,red%0d%0aK17608+ye…	Signal transduction	Environmental Information Processing	UBE2D3-202|DUSP10-201|STRN-201|MSTRG.4357|SOS1-202|SOS2-201|JUNB-201|TBL1XR1-201|BRAF-206|MSTRG.13842|TAB2-201|PFN2-201|ROS1-201|XPO1-201|ETS2-201|MSTRG.33362|PPP2CA-201|STRN-201|KRAS-202|PPP2CB-201|TNIK-201
28	Estrogen signaling pathway	KEGG PATHWAY	map04915	28/1105	151/14292	1.17503429013e-05	0.0006885700940139999	Pig.00814|Pig.02889|Pig.11459|MSTRG.20603|Pig.12503|MSTRG.21237|Pig.09283|Pig.17502|Pig.22179|MSTRG.24923|Pig.13869|Pig.08279|MSTRG.21728|MSTRG.19648|MSTRG.21727|Pig.06578|MSTRG.13842|Pig.19282|MSTRG.11363|MSTRG.11362|Pig.12458|Pig.14976|MSTRG.14343|Pig.13118|Pig.12628|Pig.13049|Pig.06741|Pig.04290	http://www.genome.jp/kegg-bin/show_pathway?map=map04915&multi_query=K04534+yellow,red%0d%0aK08550+yellow,red%0d%0aK03099+yellow,red%0d%0aK09487+tomato,red%0d%0aK08044+tomato,red%0d%0aK04456+tomato,red%0d%0aK04379+yellow,red%0d%0aK04448+yellow,red%0d%0aK02649+yellow,red%0d%0aK02183+yellow,red%0d%0aK11256+yellow,red%0d%0aK00922+yellow,red%0d%0aK03283+tomato,red%0d%0aK04079+tomato,red%0d%0aK07827+to…	Endocrine system	Organismal Systems	Pfkfb1|SOS2-201|HSPA1L-203|MSTRG.20603|AKT3-207|MSTRG.21237|HSP90AB1-202|ESR1-201|HSP90AB1-202|MSTRG.24923|MYH15|CALM1-203|MSTRG.21728|MSTRG.19648|MSTRG.21727|KRAS-202|MSTRG.13842|FOS-201|MSTRG.11363|MSTRG.11362|JUNB-201|NCOA3-202|MSTRG.14343|HSP90B1-201|LOC110117498-PIK3R3|PIK3CA-201|SOS1-202|HSPA8-203
22	Colorectal cancer	KEGG PATHWAY	map05210	22/1105	99/14292	5.0758250456699995e-06	0.0007436083691910001	Pig.02889|Pig.02192|Pig.12503|Pig.02517|Pig.07783|Pig.03701|Pig.08335|Pig.19282|Pig.08276|Pig.17918|Pig.10906|MSTRG.13842|Pig.12327|Pig.13173|Pig.06578|Pig.12458|Pig.02480|Pig.05639|Pig.12628|Pig.13049|Pig.06741|Pig.18735	http://www.genome.jp/kegg-bin/show_pathway?map=map05210&multi_query=K09782+yellow,red%0d%0aK08735+yellow,red%0d%0aK08736+tomato,red%0d%0aK08733+yellow,red%0d%0aK04379+yellow,red%0d%0aK16341+yellow,red%0d%0aK04377+yellow,red%0d%0aK03099+yellow,red%0d%0aK04402+yellow,red%0d%0aK02085+yellow,red%0d%0aK00922+yellow,red%0d%0aK13377+yellow,red%0d%0aK04448+yellow,red%0d%0aK06765+yellow,red%0d%0aK03511+to…	Cancer: specific types	Human Diseases	SOS2-201|DCC-201|AKT3-207|POLK-202|GADD45G-201|MYC-202|AREG-201|FOS-201|MSH2-202|BRAF-206|APPL1-201|MSTRG.13842|GADD45B-201|Bcl2l11|KRAS-202|JUNB-201|MSH3-201|APC2-201|LOC110117498-PIK3R3|PIK3CA-201|SOS1-202|TGFB3-201
29	Spliceosome	KEGG PATHWAY	map03040	29/1105	162/14292	1.66614341842e-05	0.000813633369327	Pig.20533|Pig.09340|Pig.21581|Pig.08884|Pig.06524|Pig.11459|Pig.01659|MSTRG.24923|Pig.07056|Pig.04568|Pig.04852|MSTRG.21728|MSTRG.21727|Pig.18356|Pig.00141|Pig.04424|Pig.04355|MSTRG.11363|MSTRG.11362|Pig.08141|Pig.00061|Pig.12512|Pig.05115|Pig.15069|Pig.17374|Pig.03163|Pig.00267|Pig.04290|Pig.03652	http://www.genome.jp/kegg-bin/show_pathway?map=map03040&multi_query=K12883+yellow,red%0d%0aK12888+tomato,red%0d%0aK12811+yellow,red%0d%0aK12819+tomato,red%0d%0aK12897+yellow,red%0d%0aK12863+yellow,red%0d%0aK06063+yellow,red%0d%0aK12868+yellow,red%0d%0aK12877+yellow,red%0d%0aK19604+yellow,red%0d%0aK12879+tomato,red%0d%0aK12878+yellow,red%0d%0aK03283+tomato,red%0d%0aK12846+yellow,red%0d%0aK12843+ye…	Transcription	Genetic Information Processing	MAGOH-201|SF3B6-201|SNRPB2|SNW1-202|TRA2B-201|HSPA1L-203|STXBP3-201|MSTRG.24923|RP9-201|SLU7-201|SNRNP27-201|MSTRG.21728|MSTRG.21727|PRPF3-202|HNRNPA3-201|THOC2-201|RBM25-201|MSTRG.11363|MSTRG.11362|CWC15-202|SF3B1-201|HNRNPU-201|SMNDC1-201|NCBP2-201|DDX46-203|SYF2-201|PRPF40A-201|HSPA8-203|THOC1-201
23	TNF signaling pathway	KEGG PATHWAY	map04668	23/1105	121/14292	4.61940727348e-05	0.0016918579139100001	Pig.08329|Pig.22261|Pig.13448|Pig.05182|Pig.04926|Pig.12503|Pig.01819|Pig.00355|Pig.19532|Pig.19702|Pig.06785|Pig.08330|Pig.19282|Pig.18229|MSTRG.22707|MSTRG.22706|Pig.08166|Pig.12458|Pig.08026|Pig.12628|Pig.01626|Pig.13049|Pig.08165	http://www.genome.jp/kegg-bin/show_pathway?map=map04668&multi_query=K05173+yellow,red%0d%0aK04379+yellow,red%0d%0aK05453+yellow,red%0d%0aK14624+yellow,red%0d%0aK04456+tomato,red%0d%0aK04696+yellow,red%0d%0aK12793+yellow,red%0d%0aK05505+tomato,red%0d%0aK02649+yellow,red%0d%0aK16060+yellow,red%0d%0aK00922+yellow,red%0d%0aK06494+yellow,red%0d%0aK04433+yellow,red%0d%0aK11987+yellow,red%0d%0aK05405+ye…	Signal transduction	Environmental Information Processing	CXCL2-202|CCL2-201|IL18R1-201|TAB2-201|SELE|AKT3-207|TAB3-201|IL6-202|SOCS3-201|PTGS2-202|EDN1-201|CXCL2-202|FOS-201|TRAF5-201|MSTRG.22707|MSTRG.22706|BIRC3-201|JUNB-201|MAP2K6-201|LOC110117498-PIK3R3|CSF1-201|PIK3CA-201|BIRC3-201
31	Cellular senescence	KEGG PATHWAY	map04218	31/1105	188/14292	4.58673144972e-05	0.0019198747353800002	Pig.23592|MSTRG.16041|Pig.07737|Pig.15953|Pig.12561|Pig.06120|Pig.23433|Pig.04175|Pig.12503|Pig.12421|Pig.06280|Pig.01504|Pig.15448|Pig.07783|Pig.03701|Pig.02006|Pig.00355|Pig.08279|Pig.04835|Pig.06578|MSTRG.13842|Pig.17397|Pig.12327|Pig.08026|Pig.12628|Pig.13049|Pig.23672|Pig.05488|Pig.09168|Pig.18735|Pig.04320	http://www.genome.jp/kegg-bin/show_pathway?map=map04218&multi_query=K01110+yellow,red%0d%0aK04433+yellow,red%0d%0aK06751+tomato,red%0d%0aK04377+yellow,red%0d%0aK18753+yellow,red%0d%0aK10866+yellow,red%0d%0aK10867+yellow,red%0d%0aK04348+yellow,red%0d%0aK06640+yellow,red%0d%0aK06268+yellow,red%0d%0aK02649+yellow,red%0d%0aK03982+yellow,red%0d%0aK00922+yellow,red%0d%0aK08826+tomato,red%0d%0aK07827+to…	Cell growth and death	Cellular Processes	HLA-A|MSTRG.16041|PPP3CA-201|ZFP36L2-201|HIPK3-201|ATR-201|HLA-A|PPID-201|AKT3-207|RAD50|TRIM41-201|NBN-201|MCU-201|GADD45G-201|MYC-202|PTEN|IL6-202|CALM1-203|Ppp3r1|KRAS-202|MSTRG.13842|ETS2-201|GADD45B-201|MAP2K6-201|LOC110117498-PIK3R3|PIK3CA-201|HLA-A|MDM2-201|SERPINE1-201|TGFB3-201|ZFP36L1-201
46	MAPK signaling pathway	KEGG PATHWAY	map04010	46/1105	330/14292	6.63870913618e-05	0.002161268641	Pig.07539|MSTRG.13018|MSTRG.4357|Pig.07737|Pig.02889|Pig.10914|Pig.11459|Pig.04835|MSTRG.9224|Pig.15896|Pig.08391|Pig.05942|Pig.12503|Pig.12458|Pig.17918|Pig.04110|Pig.07783|Pig.02459|Pig.03701|Pig.08026|Pig.07137|MSTRG.24923|Pig.10826|Pig.04527|MSTRG.21728|Pig.13452|Pig.08335|MSTRG.21727|Pig.19282|MSTRG.13842|Pig.06578|Pig.12327|MSTRG.11363|MSTRG.11362|Pig.05402|Pig.05182|Pig.09196|Pig.08109|Pig…	http://www.genome.jp/kegg-bin/show_pathway?map=map04010&multi_query=K21278+yellow,red%0d%0aK04379+yellow,red%0d%0aK04377+yellow,red%0d%0aK04465+tomato,red%0d%0aK05453+yellow,red%0d%0aK04860+yellow,red%0d%0aK04348+yellow,red%0d%0aK06268+yellow,red%0d%0aK04380+yellow,red%0d%0aK04355+yellow,red%0d%0aK04358+yellow,red%0d%0aK09782+yellow,red%0d%0aK04454+tomato,red%0d%0aK04455+tomato,red%0d%0aK04456+to…	Signal transduction	Environmental Information Processing	IRAK4-202|MSTRG.13018|MSTRG.4357|PPP3CA-201|SOS2-201|CACNA2D3-201|HSPA1L-203|Ppp3r1|MSTRG.9224|MAPT-201|FGF13-201|BDNF-201|AKT3-207|JUNB-201|BRAF-206|DUSP6-201|GADD45G-201|MEF2C-204|MYC-202|MAP2K6-201|TAOK3-201|MSTRG.24923|DUSP10-201|DUSP1-201|MSTRG.21728|IL1R1-202|AREG-201|MSTRG.21727|FOS-201|MSTRG.13842|KRAS-202|GADD45B-201|MSTRG.11363|MSTRG.11362|PPM1A-201|TAB2-201|HSPB1-201|ANGPT1-201|DUSP5-2…
28	NOD-like receptor signaling pathway	KEGG PATHWAY	map04621	28/1105	167/14292	7.79538930387e-05	0.0022840490660300003	Pig.08329|Pig.22261|Pig.07539|Pig.12458|MSTRG.21237|Pig.09283|Pig.13943|Pig.01819|Pig.01502|Pig.15448|Pig.07343|Pig.22179|Pig.14329|MSTRG.37055|Pig.01140|MSTRG.19648|Pig.08330|Pig.18229|MSTRG.22707|Pig.08165|Pig.08166|Pig.05182|Pig.00355|Pig.05461|Pig.13044|Pig.12967|MSTRG.55|MSTRG.22706	http://www.genome.jp/kegg-bin/show_pathway?map=map04621&multi_query=K11220+tomato,red%0d%0aK08846+yellow,red%0d%0aK14624+yellow,red%0d%0aK04079+tomato,red%0d%0aK12793+yellow,red%0d%0aK12795+yellow,red%0d%0aK12796+yellow,red%0d%0aK21356+yellow,red%0d%0aK05505+tomato,red%0d%0aK16060+yellow,red%0d%0aK10160+yellow,red%0d%0aK03671+tomato,red%0d%0aK04733+yellow,red%0d%0aK05405+yellow,red%0d%0aK05130+ye…	Immune system	Organismal Systems	CXCL2-202|CCL2-201|IRAK4-202|JUNB-201|MSTRG.21237|HSP90AB1-202|IFNAR1-201|TAB3-201|RIPK2-201|MCU-201|SUGT1-201|HSP90AB1-202|TP53BP1-201|MSTRG.37055|ERBIN-201|MSTRG.19648|CXCL2-202|TRAF5-201|MSTRG.22707|BIRC3-201|BIRC3-201|TAB2-201|IL6-202|TBK1-201|MFN1-201|TLR4-202|MSTRG.55|MSTRG.22706
32	RNA transport	KEGG PATHWAY	map03013	32/1105	207/14292	0.00012414411387000001	0.00330674776036	Pig.20533|Pig.11884|Pig.09455|Pig.04308|Pig.08111|MSTRG.26640|Pig.13035|Pig.01792|Pig.08079|Pig.18233|Pig.12057|Pig.01774|Pig.02432|MSTRG.5848|Pig.03215|Pig.00017|Pig.14012|MSTRG.38247|Pig.19746|Pig.21426|Pig.19697|Pig.01121|Pig.04403|Pig.04424|Pig.23019|Pig.12387|Pig.15069|MSTRG.9530|Pig.08353|Pig.04801|Pig.03652|Pig.01986	http://www.genome.jp/kegg-bin/show_pathway?map=map03013&multi_query=K14308+yellow,red%0d%0aK13129+tomato,red%0d%0aK12883+yellow,red%0d%0aK13126+tomato,red%0d%0aK03237+yellow,red%0d%0aK03236+tomato,red%0d%0aK09291+tomato,red%0d%0aK14328+yellow,red%0d%0aK14327+tomato,red%0d%0aK14285+yellow,red%0d%0aK03539+yellow,red%0d%0aK12172+yellow,red%0d%0aK12877+yellow,red%0d%0aK12879+tomato,red%0d%0aK12878+ye…	Translation	Genetic Information Processing	MAGOH-201|EIF2S2-201|EIF5B-201|EIF2S1-201|EIF3E-201|MSTRG.26640|FXR1-202|EIF2S3|PABPC1-201|EIF5|EIF3A-201|EIF1AX-201|NXT2-201|MSTRG.5848|EIF4G3-201|Sumo1|NUP50-201|MSTRG.38247|RANBP2-201|UPF3A-201|TPR-201|SMN1|UPF3B-201|THOC2-201|EIF3J-201|PHAX-201|NCBP2-201|MSTRG.9530|NUP54-204|XPO1-201|THOC1-201|RPP30-201
30	Influenza A	KEGG PATHWAY	map05164	30/1105	190/14292	0.00013589535187600002	0.0033181115083	Pig.16062|Pig.03287|Pig.22261|Pig.11459|Pig.04308|MSTRG.37055|Pig.12503|Pig.12458|Pig.19309|Pig.03275|Pig.13943|Pig.02432|Pig.00355|Pig.05461|MSTRG.24923|Pig.19532|MSTRG.21728|MSTRG.21727|MSTRG.11363|MSTRG.11362|Pig.07539|Pig.04801|Pig.08026|Pig.12628|Pig.05053|Pig.13049|Pig.12967|MSTRG.5435|Pig.13383|Pig.04290	http://www.genome.jp/kegg-bin/show_pathway?map=map05164&multi_query=K11220+tomato,red%0d%0aK06752+yellow,red%0d%0aK12646+yellow,red%0d%0aK03237+yellow,red%0d%0aK14624+yellow,red%0d%0aK04696+yellow,red%0d%0aK14285+yellow,red%0d%0aK02649+yellow,red%0d%0aK00922+yellow,red%0d%0aK10160+yellow,red%0d%0aK09507+tomato,red%0d%0aK14290+yellow,red%0d%0aK04433+yellow,red%0d%0aK04733+yellow,red%0d%0aK12967+ye…	Infectious disease: viral	Human Diseases	DNAJC3-201|JAK2-201|CCL2-201|HSPA1L-203|EIF2S1-201|MSTRG.37055|AKT3-207|JUNB-201|DNAJB1-202|IL33-201|IFNAR1-201|NXT2-201|IL6-202|TBK1-201|MSTRG.24923|SOCS3-201|MSTRG.21728|MSTRG.21727|MSTRG.11363|MSTRG.11362|IRAK4-202|XPO1-201|MAP2K6-201|LOC110117498-PIK3R3|DDX58-201|PIK3CA-201|TLR4-202|MSTRG.5435|SLA-DOA-201|HSPA8-203
32	Kaposi sarcoma-associated herpesvirus infection	KEGG PATHWAY	map05167	32/1105	212/14292	0.000194963791964	0.00439418392657	Pig.23592|Pig.16144|Pig.07737|Pig.18229|MSTRG.33055|MSTRG.37055|Pig.23433|Pig.05416|Pig.12503|Pig.06280|Pig.08329|Pig.13943|Pig.03701|Pig.00355|Pig.08026|MSTRG.28529|Pig.08279|Pig.04835|Pig.03287|Pig.19702|Pig.19282|MSTRG.13842|Pig.06578|MSTRG.22707|MSTRG.22706|Pig.08330|Pig.12458|Pig.05461|Pig.12628|Pig.13049|Pig.23672|Pig.13283	http://www.genome.jp/kegg-bin/show_pathway?map=map05167&multi_query=K02183+yellow,red%0d%0aK11220+tomato,red%0d%0aK06751+tomato,red%0d%0aK04379+yellow,red%0d%0aK11987+yellow,red%0d%0aK04377+yellow,red%0d%0aK04348+yellow,red%0d%0aK10071+yellow,red%0d%0aK08268+yellow,red%0d%0aK05505+tomato,red%0d%0aK06268+yellow,red%0d%0aK02649+yellow,red%0d%0aK00922+yellow,red%0d%0aK17901+tomato,red%0d%0aK04456+to…	Infectious disease: viral	Human Diseases	HLA-A|ZFP36-201|PPP3CA-201|TRAF5-201|MSTRG.33055|MSTRG.37055|HLA-A|HIF1A-203|AKT3-207|TRIM41-201|CXCL2-202|IFNAR1-201|MYC-202|IL6-202|MAP2K6-201|MSTRG.28529|CALM1-203|Ppp3r1|JAK2-201|PTGS2-202|FOS-201|MSTRG.13842|KRAS-202|MSTRG.22707|MSTRG.22706|CXCL2-202|JUNB-201|TBK1-201|LOC110117498-PIK3R3|PIK3CA-201|HLA-A|CLEC2B-201
15	Endometrial cancer	KEGG PATHWAY	map05213	15/1105	72/14292	0.00033543563163599994	0.00614266500433	Pig.12804|Pig.12503|Pig.05639|Pig.02889|Pig.02517|Pig.17918|MSTRG.13842|Pig.06578|Pig.12628|Pig.07783|Pig.03701|Pig.13049|Pig.12327|Pig.02006|Pig.06741	http://www.genome.jp/kegg-bin/show_pathway?map=map05213&multi_query=K05689+yellow,red%0d%0aK01110+yellow,red%0d%0aK04456+tomato,red%0d%0aK04377+yellow,red%0d%0aK02649+yellow,red%0d%0aK03099+yellow,red%0d%0aK04402+yellow,red%0d%0aK02085+yellow,red%0d%0aK00922+yellow,red%0d%0aK03511+tomato,red%0d%0aK07827+tomato,red%0d%0aK04365+yellow,red%0d%0aK03083+yellow%0dK09408+yellow%0dK02159+yellow%0dK02158+…	Cancer: specific types	Human Diseases	CDH1-203|AKT3-207|APC2-201|SOS2-201|POLK-202|BRAF-206|MSTRG.13842|KRAS-202|LOC110117498-PIK3R3|GADD45G-201|MYC-202|PIK3CA-201|GADD45B-201|PTEN|SOS1-202
16	Longevity regulating pathway - multiple species	KEGG PATHWAY	map04213	16/1105	81/14292	0.00040696855841700004	0.00627588355874	Pig.08221|MSTRG.21728|Pig.07965|MSTRG.21727|Pig.12503|MSTRG.13842|Pig.11459|Pig.12628|MSTRG.20603|Pig.13049|Pig.00725|MSTRG.11363|MSTRG.11362|Pig.06578|Pig.04290|MSTRG.24923	http://www.genome.jp/kegg-bin/show_pathway?map=map04213&multi_query=K09542+tomato,red%0d%0aK06067+yellow,red%0d%0aK08044+tomato,red%0d%0aK02649+yellow,red%0d%0aK00922+yellow,red%0d%0aK07187+yellow,red%0d%0aK04456+tomato,red%0d%0aK07827+tomato,red%0d%0aK03283+tomato,red%0d%0aK18644+yellow%0dK11411+yellow%0dK07198+yellow%0dK07199+tomato%0dK03781+yellow%0dK08042+yellow%0dK08041+yellow%0dK08047+yello…	Aging	Organismal Systems	CRYAB-202|MSTRG.21728|IRS2-201|MSTRG.21727|AKT3-207|MSTRG.13842|HSPA1L-203|LOC110117498-PIK3R3|MSTRG.20603|PIK3CA-201|HDAC2-201|MSTRG.11363|MSTRG.11362|KRAS-202|HSPA8-203|MSTRG.24923
23	Toxoplasmosis	KEGG PATHWAY	map05145	23/1105	137/14292	0.000322532877787	0.00630014221277	Pig.00814|Pig.11459|Pig.03287|MSTRG.2866|Pig.07539|Pig.09682|Pig.12503|Pig.16533|MSTRG.24923|Pig.13869|MSTRG.21728|MSTRG.21727|MSTRG.37055|Pig.08165|Pig.08166|MSTRG.11363|MSTRG.11362|Pig.05182|Pig.08026|Pig.12967|Pig.13383|Pig.04290|Pig.18735	http://www.genome.jp/kegg-bin/show_pathway?map=map05145&multi_query=K04694+yellow,red%0d%0aK04433+yellow,red%0d%0aK04733+yellow,red%0d%0aK04534+yellow,red%0d%0aK10160+yellow,red%0d%0aK11220+tomato,red%0d%0aK06752+yellow,red%0d%0aK05719+tomato,red%0d%0aK05637+tomato,red%0d%0aK16060+yellow,red%0d%0aK04404+yellow,red%0d%0aK04447+yellow,red%0d%0aK04456+tomato,red%0d%0aK13377+yellow,red%0d%0aK03283+to…	Infectious disease: parasitic	Human Diseases	Pfkfb1|HSPA1L-203|JAK2-201|MSTRG.2866|IRAK4-202|ITGB1-204|AKT3-207|SOCS1-201|MSTRG.24923|MYH15|MSTRG.21728|MSTRG.21727|MSTRG.37055|BIRC3-201|BIRC3-201|MSTRG.11363|MSTRG.11362|TAB2-201|MAP2K6-201|TLR4-202|SLA-DOA-201|HSPA8-203|TGFB3-201
17	Chronic myeloid leukemia	KEGG PATHWAY	map05220	17/1105	87/14292	0.00031077045123900003	0.00650398158664	Pig.12503|MSTRG.13842|Pig.02889|MSTRG.25007|Pig.02517|Pig.17918|Pig.13049|Pig.06578|Pig.12628|Pig.07783|Pig.03701|MSTRG.33362|Pig.12327|Pig.00725|Pig.05488|Pig.06741|Pig.18735	http://www.genome.jp/kegg-bin/show_pathway?map=map05220&multi_query=K06067+yellow,red%0d%0aK04456+tomato,red%0d%0aK04707+tomato,red%0d%0aK07293+tomato,red%0d%0aK04377+yellow,red%0d%0aK03099+yellow,red%0d%0aK04402+yellow,red%0d%0aK02649+yellow,red%0d%0aK00922+yellow,red%0d%0aK13377+yellow,red%0d%0aK06643+yellow,red%0d%0aK03511+tomato,red%0d%0aK04365+yellow,red%0d%0aK07827+tomato,red%0d%0aK02159+ye…	Cancer: specific types	Human Diseases	AKT3-207|MSTRG.13842|SOS2-201|MSTRG.25007|POLK-202|BRAF-206|PIK3CA-201|KRAS-202|LOC110117498-PIK3R3|GADD45G-201|MYC-202|MSTRG.33362|GADD45B-201|HDAC2-201|MDM2-201|SOS1-202|TGFB3-201
41	Endocytosis	KEGG PATHWAY	map04144	41/1105	306/14292	0.00037819165043	0.006518244328	Pig.23592|Pig.00957|Pig.11459|Pig.02484|Pig.23433|Pig.11493|Pig.05021|MSTRG.25007|Pig.01422|Pig.13107|Pig.00760|Pig.11275|Pig.02269|MSTRG.2503|MSTRG.28529|MSTRG.24923|Pig.06280|Pig.22017|MSTRG.21728|Pig.01583|Pig.17830|MSTRG.21727|Pig.05165|Pig.22273|Pig.08060|MSTRG.11363|MSTRG.11362|Pig.05267|Pig.04290|Pig.04211|Pig.08650|Pig.04096|Pig.07236|Pig.12790|Pig.02307|Pig.23672|Pig.07160|Pig.05488|Pig.…	http://www.genome.jp/kegg-bin/show_pathway?map=map04144&multi_query=K10591+yellow,red%0d%0aK06751+tomato,red%0d%0aK18440+yellow,red%0d%0aK04678+yellow,red%0d%0aK04679+yellow,red%0d%0aK12480+tomato,red%0d%0aK07903+yellow,red%0d%0aK18465+yellow,red%0d%0aK18466+yellow,red%0d%0aK18467+tomato,red%0d%0aK12484+tomato,red%0d%0aK18442+yellow,red%0d%0aK11866+yellow,red%0d%0aK12495+yellow,red%0d%0aK03283+to…	Transport and catabolism	Cellular Processes	HLA-A|CHMP2B-201|HSPA1L-203|ZFYVE16-201|HLA-A|STAMBP-201|KIF5B-201|MSTRG.25007|ARFGEF1-201|WASHC4-201|SNX3-202|VPS26A-202|NEDD4-201|MSTRG.2503|MSTRG.28529|MSTRG.24923|TRIM41-201|EEA1-201|MSTRG.21728|CAPZA1-201|IQSEC1-201|MSTRG.21727|RAB11FIP2-201|EEA1-201|SMURF2-201|MSTRG.11363|MSTRG.11362|DNAJC6-202|HSPA8-203|STAM2-201|VPS37A-201|EEA1-201|ARAP2-201|PDCD6IP|USP8-201|HLA-A|VPS29-201|MDM2-201|RABEP…
9	Dorso-ventral axis formation	KEGG PATHWAY	map04320	9/1105	31/14292	0.00040517137993699995	0.006595289684529999	Pig.06741|Pig.02889|Pig.04517|MSTRG.38206|Pig.17918|MSTRG.13842|Pig.06578|Pig.17397|Pig.12201	http://www.genome.jp/kegg-bin/show_pathway?map=map04320&multi_query=K03099+yellow,red%0d%0aK02678+yellow,red%0d%0aK02184+yellow,red%0d%0aK02602+tomato,red%0d%0aK07827+tomato,red%0d%0aK04365+yellow,red%0d%0aK03211+tomato%0dK04371+yellow%0dK20996+yellow%0dK20995+yellow%0dK20994+yellow%0dK04257+yellow%0dK04368+tomato%0dK02599+yellow%0dK02156+yellow%0dK02098+yellow%0dK04364+yellow%0d	Development and regeneration	Organismal Systems	SOS1-202|SOS2-201|CPEB4-201|MSTRG.38206|BRAF-206|MSTRG.13842|KRAS-202|ETS2-201|FMN1-201
20	mRNA surveillance pathway	KEGG PATHWAY	map03015	20/1105	116/14292	0.0005433368562459999	0.007959884944009999	Pig.20533|Pig.02648|Pig.21426|Pig.14365|Pig.04127|Pig.12049|Pig.15069|Pig.02341|Pig.05613|Pig.02432|Pig.12560|Pig.04403|Pig.08438|Pig.18879|Pig.17383|Pig.14567|Pig.05249|MSTRG.31592|MSTRG.26640|Pig.08079	http://www.genome.jp/kegg-bin/show_pathway?map=map03015&multi_query=K14407+yellow,red%0d%0aK14328+yellow,red%0d%0aK14327+tomato,red%0d%0aK04354+yellow,red%0d%0aK12883+yellow,red%0d%0aK11583+tomato,red%0d%0aK11584+tomato,red%0d%0aK13126+tomato,red%0d%0aK14285+yellow,red%0d%0aK12877+yellow,red%0d%0aK14402+tomato,red%0d%0aK14416+yellow,red%0d%0aK04382+yellow,red%0d%0aK03265+yellow,red%0d%0aK14408+ye…	Translation	Genetic Information Processing	MAGOH-201|PPP2CB-201|UPF3A-201|PPP2R5A-202|FIP1L1|CPSF2-201|NCBP2-201|CSTF2-201|PPP2R2A-202|NXT2-201|CSTF3-201|UPF3B-201|PPP2R3A-203|PCF11-202|PPP2CA-201|ETF1-201|HBS1L-201|MSTRG.31592|MSTRG.26640|PABPC1-201
16	Legionellosis	KEGG PATHWAY	map05134	16/1105	84/14292	0.0006215366426749999	0.008277738013810002	MSTRG.21728|Pig.08329|Pig.04290|MSTRG.21727|Pig.08330|Pig.11459|Pig.12967|MSTRG.22707|MSTRG.22706|MSTRG.37104|MSTRG.11363|MSTRG.11362|Pig.00355|Pig.05249|Pig.00059|MSTRG.24923	http://www.genome.jp/kegg-bin/show_pathway?map=map05134&multi_query=K05405+yellow,red%0d%0aK05505+tomato,red%0d%0aK10160+yellow,red%0d%0aK14416+yellow,red%0d%0aK04077+tomato,red%0d%0aK03283+tomato,red%0d%0aK03990+yellow%0dK12799+yellow%0dK02187+yellow%0dK04519+yellow%0dK10159+yellow%0dK04397+yellow%0dK04391+yellow%0dK04399+tomato%0dK10030+yellow%0dK06461+yellow%0dK06464+yellow%0dK05482+yellow%0dK…	Infectious disease: bacterial	Human Diseases	MSTRG.21728|CXCL2-202|HSPA8-203|MSTRG.21727|CXCL2-202|HSPA1L-203|TLR4-202|MSTRG.22707|MSTRG.22706|MSTRG.37104|MSTRG.11363|MSTRG.11362|IL6-202|HBS1L-201|HSPD1-201|MSTRG.24923
23	FoxO signaling pathway	KEGG PATHWAY	map04068	23/1105	143/14292	0.000604175341364	0.00842968452474	MSTRG.4459|Pig.02889|Pig.04036|Pig.12503|Pig.12650|Pig.07965|Pig.07783|Pig.02006|Pig.00355|Pig.17918|MSTRG.13842|Pig.01027|Pig.12327|Pig.13173|Pig.06578|Pig.01171|Pig.12628|MSTRG.32214|Pig.13049|Pig.06741|Pig.05488|Pig.06545|Pig.18735	http://www.genome.jp/kegg-bin/show_pathway?map=map04068&multi_query=K01110+yellow,red%0d%0aK15010+tomato,red%0d%0aK16341+yellow,red%0d%0aK13302+yellow,red%0d%0aK02649+yellow,red%0d%0aK00922+yellow,red%0d%0aK04456+tomato,red%0d%0aK05405+yellow,red%0d%0aK06643+yellow,red%0d%0aK15618+tomato,red%0d%0aK13377+yellow,red%0d%0aK07827+tomato,red%0d%0aK08861+yellow,red%0d%0aK08863+yellow,red%0d%0aK08862+to…	Signal transduction	Environmental Information Processing	MSTRG.4459|SOS2-201|SGK1-201|AKT3-207|PLK3-201|IRS2-201|GADD45G-201|PTEN|IL6-202|BRAF-206|MSTRG.13842|PLK3-201|GADD45B-201|Bcl2l11|KRAS-202|PLK2-201|LOC110117498-PIK3R3|MSTRG.32214|PIK3CA-201|SOS1-202|MDM2-201|BCL6-201|TGFB3-201
20	AGE-RAGE signaling pathway in diabetic complications	KEGG PATHWAY	map04933	20/1105	121/14292	0.0009433264175010001	0.011516443347	Pig.04926|Pig.12503|Pig.09168|MSTRG.37055|Pig.13892|Pig.03287|Pig.12628|Pig.12458|Pig.22261|Pig.02427|Pig.06578|MSTRG.13842|Pig.06785|Pig.09529|Pig.08699|Pig.13049|Pig.00355|Pig.14566|Pig.18735|Pig.14192	http://www.genome.jp/kegg-bin/show_pathway?map=map04933&multi_query=K11220+tomato,red%0d%0aK04448+yellow,red%0d%0aK03907+yellow,red%0d%0aK05717+tomato,red%0d%0aK04447+yellow,red%0d%0aK05405+yellow,red%0d%0aK02649+yellow,red%0d%0aK03982+yellow,red%0d%0aK16366+yellow,red%0d%0aK05857+tomato,red%0d%0aK00922+yellow,red%0d%0aK07827+tomato,red%0d%0aK14624+yellow,red%0d%0aK06494+yellow,red%0d%0aK04456+to…	Endocrine and metabolic disease	Human Diseases	SELE|AKT3-207|SERPINE1-201|MSTRG.37055|FN1-201|JAK2-201|LOC110117498-PIK3R3|JUNB-201|CCL2-201|COL4A6-201|KRAS-202|MSTRG.13842|EDN1-201|THBD-201|COL4A3-201|PIK3CA-201|IL6-202|EGR1-201|TGFB3-201|PLCD4-201
16	Ribosome biogenesis in eukaryotes	KEGG PATHWAY	map03008	16/1105	87/14292	0.0009261544910439998	0.011798402864200001	Pig.13869|Pig.01335|Pig.00814|Pig.19753|Pig.08492|Pig.00673|Pig.01126|Pig.13138|Pig.02432|Pig.05524|Pig.13984|Pig.10681|Pig.04801|Pig.13725|Pig.00016|Pig.01986	http://www.genome.jp/kegg-bin/show_pathway?map=map03008&multi_query=K14573+yellow,red%0d%0aK14559+yellow,red%0d%0aK14574+yellow,red%0d%0aK14556+yellow,red%0d%0aK14539+yellow,red%0d%0aK03539+yellow,red%0d%0aK14285+yellow,red%0d%0aK14565+yellow,red%0d%0aK18532+yellow,red%0d%0aK11128+yellow,red%0d%0aK14569+yellow,red%0d%0aK07179+yellow,red%0d%0aK14290+yellow,red%0d%0aK04534+yellow%0dK11108+yellow%0d…	Translation	Genetic Information Processing	MYH15|RBM28-201|Pfkfb1|LSG1-201|RIOK2|GAR1-201|AK6-201|MPHOSPH10-201|NXT2-201|C8orf44-SGK3|C030002A05Rik|BMS1-201|XPO1-201|SBDS-201|NOP58-201|RPP30-201
17	RNA degradation	KEGG PATHWAY	map03018	17/1105	97/14292	0.00114170398284	0.0133807706789	Pig.05501|Pig.01278|Pig.01004|Pig.00979|Pig.04732|Pig.18255|Pig.08651|Pig.03470|Pig.15691|Pig.04488|Pig.21502|Pig.15004|Pig.01184|MSTRG.37104|Pig.04832|Pig.00059|Pig.08079	http://www.genome.jp/kegg-bin/show_pathway?map=map03018&multi_query=K03678+tomato,red%0d%0aK12592+yellow,red%0d%0aK12593+yellow,red%0d%0aK12598+tomato,red%0d%0aK03514+yellow,red%0d%0aK13126+tomato,red%0d%0aK12585+tomato,red%0d%0aK12586+yellow,red%0d%0aK14442+yellow,red%0d%0aK14443+yellow,red%0d%0aK12605+yellow,red%0d%0aK10643+yellow,red%0d%0aK04077+tomato,red%0d%0aK12581+yellow,red%0d%0aK03679+ye…	Folding, sorting and degradation	Genetic Information Processing	CNOT2-202|CNOT4-203|EXOSC9-201|BTG3-201|DHX36-203|MPHOSPH6-201|CNOT7-202|EXOSC8-201|TOB2-201|DIS3-201|BTG1-201|TENT4A-201|MTREX-201|MSTRG.37104|C1D|HSPD1-201|PABPC1-201
24	Fluid shear stress and atherosclerosis	KEGG PATHWAY	map05418	24/1105	160/14292	0.00127950556868	0.014419043523999999	MSTRG.4357|Pig.17789|Pig.22261|Pig.06785|MSTRG.14343|Pig.00017|Pig.12503|MSTRG.21237|Pig.09283|Pig.09529|Pig.02459|Pig.22179|Pig.08279|Pig.04527|Pig.13452|MSTRG.19648|Pig.19282|Pig.12458|Pig.08026|Pig.13118|Pig.12628|Pig.04926|Pig.13049|MSTRG.55	http://www.genome.jp/kegg-bin/show_pathway?map=map05418&multi_query=K09487+tomato,red%0d%0aK04379+yellow,red%0d%0aK04079+tomato,red%0d%0aK14624+yellow,red%0d%0aK02649+yellow,red%0d%0aK00922+yellow,red%0d%0aK06494+yellow,red%0d%0aK04454+tomato,red%0d%0aK04456+tomato,red%0d%0aK04433+yellow,red%0d%0aK03671+tomato,red%0d%0aK12160+yellow,red%0d%0aK03907+yellow,red%0d%0aK04448+yellow,red%0d%0aK02183+ye…	Cardiovascular disease	Human Diseases	MSTRG.4357|GSTA1-201|CCL2-201|EDN1-201|MSTRG.14343|Sumo1|AKT3-207|MSTRG.21237|HSP90AB1-202|THBD-201|MEF2C-204|HSP90AB1-202|CALM1-203|DUSP1-201|IL1R1-202|MSTRG.19648|FOS-201|JUNB-201|MAP2K6-201|HSP90B1-201|LOC110117498-PIK3R3|SELE|PIK3CA-201|MSTRG.55
19	Hepatitis C	KEGG PATHWAY	map05160	19/1105	119/14292	0.00189914039803	0.0206091902453	Pig.12503|Pig.19532|MSTRG.37055|Pig.17918|Pig.06741|Pig.02889|Pig.05613|Pig.05053|Pig.13943|MSTRG.13842|Pig.18229|Pig.04308|Pig.12628|Pig.08111|Pig.13049|Pig.17383|Pig.06578|Pig.02648|Pig.05461	http://www.genome.jp/kegg-bin/show_pathway?map=map05160&multi_query=K04696+yellow,red%0d%0aK05410+yellow,red%0d%0aK11220+tomato,red%0d%0aK04354+yellow,red%0d%0aK03174+yellow,red%0d%0aK03099+yellow,red%0d%0aK05130+yellow,red%0d%0aK00922+yellow,red%0d%0aK12646+yellow,red%0d%0aK03237+yellow,red%0d%0aK03250+yellow,red%0d%0aK04382+yellow,red%0d%0aK04456+tomato,red%0d%0aK02649+yellow,red%0d%0aK07827+to…	Infectious disease: viral	Human Diseases	AKT3-207|SOCS3-201|MSTRG.37055|BRAF-206|SOS1-202|SOS2-201|PPP2R2A-202|DDX58-201|IFNAR1-201|MSTRG.13842|TRAF5-201|EIF2S1-201|LOC110117498-PIK3R3|EIF3E-201|PIK3CA-201|PPP2CA-201|KRAS-202|PPP2CB-201|TBK1-201
10	Thyroid cancer	KEGG PATHWAY	map05216	10/1105	47/14292	0.00271366049762	0.0283965187787	Pig.00876|Pig.12804|Pig.19697|Pig.02517|Pig.06578|MSTRG.13842|Pig.17918|Pig.07783|Pig.03701|Pig.12327	http://www.genome.jp/kegg-bin/show_pathway?map=map05216&multi_query=K09291+tomato,red%0d%0aK05689+yellow,red%0d%0aK09292+yellow,red%0d%0aK04377+yellow,red%0d%0aK04402+yellow,red%0d%0aK03511+tomato,red%0d%0aK07827+tomato,red%0d%0aK04365+yellow,red%0d%0aK09290+yellow%0dK09293+tomato%0dK02159+yellow%0dK08524+yellow%0dK08525+tomato%0dK08526+yellow%0dK14021+yellow%0dK02620+yellow%0dK02833+yellow%0dK04…	Cancer: specific types	Human Diseases	TFG-201|CDH1-203|TPR-201|POLK-202|KRAS-202|MSTRG.13842|BRAF-206|GADD45G-201|MYC-202|GADD45B-201
24	MicroRNAs in cancer	KEGG PATHWAY	map05206	24/1105	170/14292	0.0029263304738299995	0.029566028580400004	Pig.02889|Pig.08206|Pig.20280|Pig.16533|Pig.09665|Pig.16510|Pig.07965|MSTRG.38079|Pig.03701|Pig.02006|Pig.19702|Pig.06578|MSTRG.13842|Pig.08105|Pig.13173|Pig.14561|MSTRG.12834|Pig.05639|MSTRG.1589|Pig.06741|Pig.17334|Pig.05488|Pig.03650|Pig.10764	http://www.genome.jp/kegg-bin/show_pathway?map=map05206&multi_query=K01110+yellow,red%0d%0aK11459+yellow,red%0d%0aK16341+yellow,red%0d%0aK11987+yellow,red%0d%0aK04377+yellow,red%0d%0aK02085+yellow,red%0d%0aK11592+yellow,red%0d%0aK17442+yellow,red%0d%0aK05762+yellow,red%0d%0aK04514+yellow,red%0d%0aK04694+yellow,red%0d%0aK16866+green,red%0d%0aK06252+yellow,red%0d%0aK01348+yellow,red%0d%0aK06643+yel…	Cancer: overview	Human Diseases	SOS2-201|RDX-203|DICER1-203|SOCS1-201|COMMD3-BMI1|PLAU-201|IRS2-201|MSTRG.38079|MYC-202|PTEN|PTGS2-202|KRAS-202|MSTRG.13842|ZFPM2-204|Bcl2l11|CDC25C-202|MSTRG.12834|APC2-201|MSTRG.1589|SOS1-202|TNC-201|MDM2-201|ROCK1-201|THBS1-201
14	Glioma	KEGG PATHWAY	map05214	14/1105	80/14292	0.00305928418	0.0298790088246	Pig.08279|Pig.12503|Pig.02889|Pig.02517|Pig.17918|MSTRG.13842|Pig.06741|Pig.12628|Pig.07783|Pig.13049|Pig.12327|Pig.02006|Pig.05488|Pig.06578	http://www.genome.jp/kegg-bin/show_pathway?map=map05214&multi_query=K01110+yellow,red%0d%0aK02649+yellow,red%0d%0aK02183+yellow,red%0d%0aK03099+yellow,red%0d%0aK04365+yellow,red%0d%0aK04402+yellow,red%0d%0aK00922+yellow,red%0d%0aK06643+yellow,red%0d%0aK03511+tomato,red%0d%0aK04456+tomato,red%0d%0aK07827+tomato,red%0d%0aK04515+yellow%0dK07203+yellow%0dK02677+yellow%0dK01116+tomato%0dK02159+yellow%…	Cancer: specific types	Human Diseases	CALM1-203|AKT3-207|SOS2-201|POLK-202|BRAF-206|MSTRG.13842|SOS1-202|LOC110117498-PIK3R3|GADD45G-201|PIK3CA-201|GADD45B-201|PTEN|MDM2-201|KRAS-202
14	Prolactin signaling pathway	KEGG PATHWAY	map04917	14/1105	81/14292	0.0034417639142199996	0.0315136508396	Pig.12503|Pig.19532|MSTRG.37055|Pig.03287|Pig.02889|Pig.05366|Pig.06578|MSTRG.13842|Pig.06741|Pig.12628|Pig.19282|Pig.13049|Pig.16533|Pig.17502	http://www.genome.jp/kegg-bin/show_pathway?map=map04917&multi_query=K04696+yellow,red%0d%0aK04697+yellow,red%0d%0aK04694+yellow,red%0d%0aK11220+tomato,red%0d%0aK04456+tomato,red%0d%0aK04379+yellow,red%0d%0aK04447+yellow,red%0d%0aK02649+yellow,red%0d%0aK03099+yellow,red%0d%0aK00922+yellow,red%0d%0aK08550+yellow,red%0d%0aK07827+tomato,red%0d%0aK07593+yellow%0dK04692+yellow%0dK10151+yellow%0dK05081+…	Endocrine system	Organismal Systems	AKT3-207|SOCS3-201|MSTRG.37055|JAK2-201|SOS2-201|SOCS4-201|KRAS-202|MSTRG.13842|SOS1-202|LOC110117498-PIK3R3|FOS-201|PIK3CA-201|SOCS1-201|ESR1-201
17	Prostate cancer	KEGG PATHWAY	map05215	17/1105	107/14292	0.0033831324841200002	0.031976058640299995	Pig.13118|Pig.12503|MSTRG.21237|Pig.09283|Pig.02889|Pig.12628|Pig.06578|Pig.16510|Pig.17918|MSTRG.19648|Pig.13049|MSTRG.13842|Pig.02006|Pig.05488|Pig.22179|Pig.06741|MSTRG.14343	http://www.genome.jp/kegg-bin/show_pathway?map=map05215&multi_query=K01110+yellow,red%0d%0aK03099+yellow,red%0d%0aK09487+tomato,red%0d%0aK04456+tomato,red%0d%0aK02649+yellow,red%0d%0aK04365+yellow,red%0d%0aK00922+yellow,red%0d%0aK06643+yellow,red%0d%0aK04079+tomato,red%0d%0aK07827+tomato,red%0d%0aK01348+yellow,red%0d%0aK07203+yellow%0dK01403+yellow%0dK08557+yellow%0dK02158+yellow%0dK04735+yellow%…	Cancer: specific types	Human Diseases	HSP90B1-201|AKT3-207|MSTRG.21237|HSP90AB1-202|SOS2-201|LOC110117498-PIK3R3|KRAS-202|PLAU-201|BRAF-206|MSTRG.19648|PIK3CA-201|MSTRG.13842|PTEN|MDM2-201|HSP90AB1-202|SOS1-202|MSTRG.14343
16	Progesterone-mediated oocyte maturation	KEGG PATHWAY	map04914	16/1105	103/14292	0.0054950666327	0.04472373676059999	Pig.12503|MSTRG.21237|Pig.01072|MSTRG.19648|Pig.12628|Pig.15898|MSTRG.38206|Pig.17918|MSTRG.13842|Pig.06578|Pig.09283|MSTRG.20603|Pig.13049|Pig.22179|Pig.14561|Pig.04517	http://www.genome.jp/kegg-bin/show_pathway?map=map04914&multi_query=K08044+tomato,red%0d%0aK05867+yellow,red%0d%0aK04456+tomato,red%0d%0aK03350+yellow,red%0d%0aK03357+yellow,red%0d%0aK02602+tomato,red%0d%0aK02649+yellow,red%0d%0aK00922+yellow,red%0d%0aK04079+tomato,red%0d%0aK07827+tomato,red%0d%0aK04365+yellow,red%0d%0aK03364+yellow%0dK05087+yellow%0dK08694+yellow%0dK04441+yellow%0dK08837+tomato%…	Endocrine system	Organismal Systems	AKT3-207|MSTRG.21237|Anapc10|MSTRG.19648|LOC110117498-PIK3R3|CDC27-201|MSTRG.38206|BRAF-206|MSTRG.13842|KRAS-202|HSP90AB1-202|MSTRG.20603|PIK3CA-201|HSP90AB1-202|CDC25C-202|CPEB4-201
14	TGF-beta signaling pathway	KEGG PATHWAY	map04350	14/1105	85/14292	0.0053808517647399995	0.045045416202	Pig.09031|Pig.02648|Pig.03670|MSTRG.1589|Pig.18735|Pig.03701|Pig.08060|Pig.10764|Pig.17383|Pig.02484|Pig.17497|Pig.13810|Pig.15552|Pig.03650	http://www.genome.jp/kegg-bin/show_pathway?map=map04350&multi_query=K04514+yellow,red%0d%0aK16857+tomato,red%0d%0aK21283+yellow,red%0d%0aK04667+yellow,red%0d%0aK19383+yellow,red%0d%0aK04377+yellow,red%0d%0aK17695+yellow,red%0d%0aK17693+yellow,red%0d%0aK04679+yellow,red%0d%0aK04678+yellow,red%0d%0aK04382+yellow,red%0d%0aK13377+yellow,red%0d%0aK19559+yellow%0dK19558+yellow%0dK04513+yellow%0dK19553+…	Signal transduction	Environmental Information Processing	ID2-201|PPP2CB-201|TGIF1-201|MSTRG.1589|TGFB3-201|MYC-202|SMURF2-201|THBS1-201|PPP2CA-201|ZFYVE16-201|BMP2-201|ID4-201|INHBA-201|ROCK1-201
13	Renal cell carcinoma	KEGG PATHWAY	map05211	13/1105	76/14292	0.00518115746287	0.0460023980794	Pig.05416|Pig.12503|Pig.06741|Pig.02889|Pig.06578|MSTRG.13842|Pig.17918|Pig.12628|Pig.13049|Pig.17397|MSTRG.33362|Pig.12458|Pig.18735	http://www.genome.jp/kegg-bin/show_pathway?map=map05211&multi_query=K02678+yellow,red%0d%0aK08268+yellow,red%0d%0aK04448+yellow,red%0d%0aK07293+tomato,red%0d%0aK02649+yellow,red%0d%0aK03099+yellow,red%0d%0aK00922+yellow,red%0d%0aK04456+tomato,red%0d%0aK13377+yellow,red%0d%0aK07827+tomato,red%0d%0aK04365+yellow,red%0d%0aK04410+yellow%0dK04438+yellow%0dK08774+yellow%0dK04393+yellow%0dK04392+yellow%…	Cancer: specific types	Human Diseases	HIF1A-203|AKT3-207|SOS1-202|SOS2-201|KRAS-202|MSTRG.13842|BRAF-206|LOC110117498-PIK3R3|PIK3CA-201|ETS2-201|MSTRG.33362|JUNB-201|TGFB3-201
18	Antigen processing and presentation	KEGG PATHWAY	map04612	18/1105	121/14292	0.005350723018029999	0.0461106424789	Pig.23592|Pig.09283|Pig.20142|MSTRG.21728|MSTRG.21237|Pig.23433|Pig.06280|MSTRG.19648|Pig.13113|MSTRG.21727|Pig.11459|Pig.23672|Pig.13383|MSTRG.11363|MSTRG.11362|Pig.22179|Pig.04290|MSTRG.24923	http://www.genome.jp/kegg-bin/show_pathway?map=map04612&multi_query=K09489+yellow,red%0d%0aK06751+tomato,red%0d%0aK06752+yellow,red%0d%0aK08065+yellow,red%0d%0aK04079+tomato,red%0d%0aK03283+tomato,red%0d%0aK07981+yellow%0dK12025+yellow%0dK01369+tomato%0dK01368+yellow%0dK01365+tomato%0dK03156+yellow%0dK01363+yellow%0dK06516+yellow%0dK08061+yellow%0dK08060+yellow%0dK08063+yellow%0dK08062+tomato%0dK…	Immune system	Organismal Systems	HLA-A|HSP90AB1-202|HSPA4-201|MSTRG.21728|MSTRG.21237|HLA-A|TRIM41-201|MSTRG.19648|NFYB-201|MSTRG.21727|HSPA1L-203|HLA-A|SLA-DOA-201|MSTRG.11363|MSTRG.11362|HSP90AB1-202|HSPA8-203|MSTRG.24923
22	Breast cancer	KEGG PATHWAY	map05224	22/1105	162/14292	0.00679054873823	0.052358704744800005	Pig.20127|Pig.02889|Pig.08391|Pig.12503|Pig.02517|Pig.07783|Pig.03701|Pig.03986|Pig.02006|Pig.17502|Pig.17918|MSTRG.13842|Pig.19282|Pig.12327|Pig.06578|Pig.12458|Pig.14976|Pig.05639|Pig.12628|Pig.13049|Pig.06741|Pig.03490	http://www.genome.jp/kegg-bin/show_pathway?map=map05224&multi_query=K08775+yellow,red%0d%0aK01110+yellow,red%0d%0aK04379+yellow,red%0d%0aK04377+yellow,red%0d%0aK02085+yellow,red%0d%0aK04358+yellow,red%0d%0aK02649+yellow,red%0d%0aK00922+yellow,red%0d%0aK04456+tomato,red%0d%0aK08957+yellow,red%0d%0aK03511+tomato,red%0d%0aK11256+yellow,red%0d%0aK04448+yellow,red%0d%0aK07827+tomato,red%0d%0aK09091+ye…	Cancer: specific types	Human Diseases	CSNK1A1-202|SOS2-201|FGF13-201|AKT3-207|POLK-202|GADD45G-201|MYC-202|HEY2-201|PTEN|ESR1-201|BRAF-206|MSTRG.13842|FOS-201|GADD45B-201|KRAS-202|JUNB-201|NCOA3-202|APC2-201|LOC110117498-PIK3R3|PIK3CA-201|SOS1-202|BRCA2
9	Toll and Imd signaling pathway	KEGG PATHWAY	map04624	9/1105	45/14292	0.00670005840585	0.0530572192679	Pig.04793|Pig.00636|Pig.05182|Pig.04911|Pig.10693|Pig.08165|Pig.08166|Pig.07539|Pig.12458	http://www.genome.jp/kegg-bin/show_pathway?map=map04624&multi_query=K06689+tomato,red%0d%0aK04733+yellow,red%0d%0aK10704+yellow,red%0d%0aK09254+yellow,red%0d%0aK04448+yellow,red%0d%0aK16060+yellow,red%0d%0aK04404+yellow,red%0d%0aK10380+yellow,red%0d%0aK02373+yellow%0dK04432+yellow%0dK04431+yellow%0dK04730+yellow%0dK10580+yellow%0dK04398+yellow%0dK13411+yellow%0dK20703+yellow%0dK04441+yellow%0dK04…	Immune system	Organismal Systems	REL-202|UBE2D3-202|TAB2-201|UBE2V2-201|ANK3|BIRC3-201|BIRC3-201|IRAK4-202|JUNB-201
13	Melanoma	KEGG PATHWAY	map05218	13/1105	81/14292	0.008915649702950001	0.0593701218855	Pig.12804|Pig.12503|Pig.12628|Pig.02517|Pig.17918|MSTRG.13842|Pig.06578|Pig.07783|Pig.13049|Pig.12327|Pig.02006|Pig.05488|Pig.08391	http://www.genome.jp/kegg-bin/show_pathway?map=map05218&multi_query=K05689+yellow,red%0d%0aK01110+yellow,red%0d%0aK04358+yellow,red%0d%0aK02649+yellow,red%0d%0aK04402+yellow,red%0d%0aK00922+yellow,red%0d%0aK06643+yellow,red%0d%0aK03511+tomato,red%0d%0aK04456+tomato,red%0d%0aK07827+tomato,red%0d%0aK04365+yellow,red%0d%0aK02091+yellow%0dK02159+yellow%0dK02158+yellow%0dK06618+yellow%0dK05099+yellow%…	Cancer: specific types	Human Diseases	CDH1-203|AKT3-207|LOC110117498-PIK3R3|POLK-202|BRAF-206|MSTRG.13842|KRAS-202|GADD45G-201|PIK3CA-201|GADD45B-201|PTEN|MDM2-201|FGF13-201
17	Small cell lung cancer	KEGG PATHWAY	map05222	17/1105	117/14292	0.008438612756600001	0.060305208236199996	Pig.12503|Pig.09682|Pig.12327|Pig.13892|Pig.19702|Pig.02517|Pig.02427|MSTRG.2866|Pig.13049|Pig.18229|Pig.12628|Pig.07783|Pig.03701|Pig.08165|Pig.08166|Pig.02006|Pig.08699	http://www.genome.jp/kegg-bin/show_pathway?map=map05222&multi_query=K01110+yellow,red%0d%0aK05719+tomato,red%0d%0aK05717+tomato,red%0d%0aK05637+tomato,red%0d%0aK11987+yellow,red%0d%0aK03511+tomato,red%0d%0aK04377+yellow,red%0d%0aK16060+yellow,red%0d%0aK04402+yellow,red%0d%0aK00922+yellow,red%0d%0aK03174+yellow,red%0d%0aK04456+tomato,red%0d%0aK02649+yellow,red%0d%0aK06237+tomato,red%0d%0aK09848+ye…	Cancer: specific types	Human Diseases	AKT3-207|ITGB1-204|GADD45B-201|FN1-201|PTGS2-202|POLK-202|COL4A6-201|MSTRG.2866|PIK3CA-201|TRAF5-201|LOC110117498-PIK3R3|GADD45G-201|MYC-202|BIRC3-201|BIRC3-201|PTEN|COL4A3-201
15	Toll-like receptor signaling pathway	KEGG PATHWAY	map04620	15/1105	99/14292	0.00885806253495	0.060358426110199995	Pig.05655|Pig.12503|Pig.12458|MSTRG.37055|Pig.05182|Pig.19282|Pig.13049|Pig.18229|Pig.12967|Pig.12628|Pig.08026|Pig.13943|Pig.00355|Pig.07539|Pig.05461	http://www.genome.jp/kegg-bin/show_pathway?map=map04620&multi_query=K04433+yellow,red%0d%0aK04733+yellow,red%0d%0aK11220+tomato,red%0d%0aK05410+yellow,red%0d%0aK04456+tomato,red%0d%0aK04379+yellow,red%0d%0aK05405+yellow,red%0d%0aK04448+yellow,red%0d%0aK02649+yellow,red%0d%0aK04404+yellow,red%0d%0aK05130+yellow,red%0d%0aK00922+yellow,red%0d%0aK05409+yellow,red%0d%0aK10160+yellow,red%0d%0aK03174+ye…	Immune system	Organismal Systems	TICAM2|AKT3-207|JUNB-201|MSTRG.37055|TAB2-201|FOS-201|PIK3CA-201|TRAF5-201|TLR4-202|LOC110117498-PIK3R3|MAP2K6-201|IFNAR1-201|IL6-202|IRAK4-202|TBK1-201
16	C-type lectin receptor signaling pathway	KEGG PATHWAY	map04625	16/1105	108/14292	0.00868068578969	0.060558117532900003	Pig.08279|Pig.12503|Pig.04835|MSTRG.37055|Pig.12650|Pig.07737|Pig.19702|Pig.06578|MSTRG.13842|Pig.10706|Pig.12628|Pig.13049|MSTRG.33362|Pig.05488|Pig.00355|Pig.12458	http://www.genome.jp/kegg-bin/show_pathway?map=map04625&multi_query=K12496+yellow,red%0d%0aK11220+tomato,red%0d%0aK00922+yellow,red%0d%0aK04348+yellow,red%0d%0aK11987+yellow,red%0d%0aK05405+yellow,red%0d%0aK07293+tomato,red%0d%0aK06268+yellow,red%0d%0aK02649+yellow,red%0d%0aK02183+yellow,red%0d%0aK08862+tomato,red%0d%0aK04448+yellow,red%0d%0aK06643+yellow,red%0d%0aK04456+tomato,red%0d%0aK07827+to…	Immune system	Organismal Systems	CALM1-203|AKT3-207|Ppp3r1|MSTRG.37055|PLK3-201|PPP3CA-201|PTGS2-202|KRAS-202|MSTRG.13842|EGR2-201|LOC110117498-PIK3R3|PIK3CA-201|MSTRG.33362|MDM2-201|IL6-202|JUNB-201
61	Pathways in cancer	KEGG PATHWAY	map05200	61/1105	580/14292	0.00834585400448	0.061133380582800004	Pig.00876|Pig.12327|Pig.03287|Pig.02889|Pig.17789|MSTRG.2866|Pig.18229|MSTRG.20603|MSTRG.37055|Pig.00725|Pig.05416|Pig.12503|Pig.12458|MSTRG.21237|Pig.09283|Pig.00355|MSTRG.25007|Pig.02517|Pig.13943|Pig.19702|Pig.07783|Pig.03701|Pig.03986|Pig.02006|Pig.17502|Pig.22179|Pig.17497|Pig.08279|Pig.04505|Pig.09682|Pig.08165|MSTRG.19648|Pig.19697|Pig.06578|Pig.08276|Pig.17918|Pig.10906|Pig.17397|MSTRG.13…	http://www.genome.jp/kegg-bin/show_pathway?map=map05200&multi_query=K09487+tomato,red%0d%0aK06765+yellow,red%0d%0aK04514+yellow,red%0d%0aK02649+yellow,red%0d%0aK13377+yellow,red%0d%0aK07827+tomato,red%0d%0aK03916+yellow,red%0d%0aK21283+yellow,red%0d%0aK03174+yellow,red%0d%0aK06643+yellow,red%0d%0aK02678+yellow,red%0d%0aK09091+yellow,red%0d%0aK04707+tomato,red%0d%0aK11220+tomato,red%0d%0aK04079+to…	Cancer: overview	Human Diseases	TFG-201|GADD45B-201|JAK2-201|SOS2-201|GSTA1-201|MSTRG.2866|TRAF5-201|MSTRG.20603|MSTRG.37055|HDAC2-201|HIF1A-203|AKT3-207|JUNB-201|MSTRG.21237|HSP90AB1-202|IL6-202|MSTRG.25007|POLK-202|IFNAR1-201|PTGS2-202|GADD45G-201|MYC-202|HEY2-201|PTEN|ESR1-201|HSP90AB1-202|BMP2-201|CALM1-203|EDNRB-201|ITGB1-204|BIRC3-201|MSTRG.19648|TPR-201|KRAS-202|MSH2-202|BRAF-206|APPL1-201|ETS2-201|MSTRG.13842|BIRC3-201|…
43	Human papillomavirus infection	KEGG PATHWAY	map05165	43/1105	382/14292	0.00814360912001	0.06118147364519999	Pig.23592|Pig.20127|Pig.17334|Pig.02889|Pig.02427|MSTRG.2866|Pig.18229|Pig.13049|Pig.17383|MSTRG.37055|Pig.23433|Pig.04306|Pig.12503|Pig.02648|Pig.15072|Pig.06280|Pig.08438|Pig.13943|Pig.03986|Pig.02006|Pig.10043|Pig.15148|Pig.09682|Pig.13848|Pig.19702|Pig.00725|Pig.06578|MSTRG.13842|Pig.08699|MSTRG.31592|Pig.05461|Pig.14365|Pig.05639|Pig.12628|Pig.05613|MSTRG.1589|Pig.13892|Pig.06120|Pig.06741|P…	http://www.genome.jp/kegg-bin/show_pathway?map=map05165&multi_query=K01110+yellow,red%0d%0aK11220+tomato,red%0d%0aK06751+tomato,red%0d%0aK11583+tomato,red%0d%0aK11584+tomato,red%0d%0aK10587+yellow,red%0d%0aK02085+yellow,red%0d%0aK06643+yellow,red%0d%0aK06067+yellow,red%0d%0aK04354+yellow,red%0d%0aK02649+yellow,red%0d%0aK05130+yellow,red%0d%0aK12076+yellow,red%0d%0aK00922+yellow,red%0d%0aK04456+to…	Infectious disease: viral	Human Diseases	HLA-A|CSNK1A1-202|TNC-201|SOS2-201|COL4A6-201|MSTRG.2866|TRAF5-201|PIK3CA-201|PPP2CA-201|MSTRG.37055|HLA-A|MPP5-201|AKT3-207|PPP2CB-201|DLG1-202|TRIM41-201|PPP2R3A-203|IFNAR1-201|HEY2-201|PTEN|COL6A5-201|PATJ-202|ITGB1-204|UBE3A-201|PTGS2-202|HDAC2-201|KRAS-202|MSTRG.13842|COL4A3-201|MSTRG.31592|TBK1-201|PPP2R5A-202|APC2-201|LOC110117498-PIK3R3|PPP2R2A-202|MSTRG.1589|FN1-201|ATR-201|SOS1-202|HLA-…
21	Ubiquitin mediated proteolysis	KEGG PATHWAY	map04120	21/1105	160/14292	0.011703327832799999	0.0762016678894	Pig.08775|Pig.14102|Pig.19532|Pig.01072|Pig.16533|Pig.13848|Pig.05488|Pig.15898|Pig.08195|Pig.00636|Pig.01311|Pig.10696|Pig.08165|Pig.07016|Pig.08060|Pig.08166|Pig.02269|MSTRG.22271|MSTRG.25007|Pig.01495|Pig.11260	http://www.genome.jp/kegg-bin/show_pathway?map=map04120&multi_query=K07868+yellow,red%0d%0aK10591+yellow,red%0d%0aK06689+tomato,red%0d%0aK04649+tomato,red%0d%0aK10699+yellow,red%0d%0aK10582+yellow,red%0d%0aK10587+yellow,red%0d%0aK04678+yellow,red%0d%0aK06643+yellow,red%0d%0aK04696+yellow,red%0d%0aK04694+yellow,red%0d%0aK10576+tomato,red%0d%0aK16060+yellow,red%0d%0aK03869+yellow,red%0d%0aK05633+ye…	Folding, sorting and degradation	Genetic Information Processing	FBXO22-202|CUL3-201|SOCS3-201|Anapc10|SOCS1-201|UBE3A-201|MDM2-201|CDC27-201|CUL5-201|UBE2D3-202|UBE2H-202|RHOBTB1-201|BIRC3-201|UBA6-202|SMURF2-201|BIRC3-201|NEDD4-201|MSTRG.22271|MSTRG.25007|WWP1-201|HERC4-201
44	PI3K-Akt signaling pathway	KEGG PATHWAY	map04151	44/1105	406/14292	0.0141334627868	0.09002401296839999	MSTRG.13018|Pig.03287|Pig.02889|Pig.02427|MSTRG.2866|Pig.04036|Pig.08438|Pig.17383|Pig.12503|Pig.02648|Pig.01260|MSTRG.21237|Pig.14365|Pig.09283|MSTRG.14343|Pig.13943|Pig.08335|Pig.05942|Pig.03701|Pig.02006|Pig.10043|Pig.22179|Pig.09682|MSTRG.19648|Pig.06578|MSTRG.13842|Pig.13173|Pig.08391|Pig.08699|MSTRG.31592|Pig.00355|Pig.08109|Pig.13118|Pig.13892|Pig.12628|Pig.01626|MSTRG.1589|Pig.13049|Pig.0…	http://www.genome.jp/kegg-bin/show_pathway?map=map04151&multi_query=K01110+yellow,red%0d%0aK13302+yellow,red%0d%0aK09487+tomato,red%0d%0aK16341+yellow,red%0d%0aK06252+yellow,red%0d%0aK11583+tomato,red%0d%0aK11584+tomato,red%0d%0aK04377+yellow,red%0d%0aK05057+yellow,red%0d%0aK05453+yellow,red%0d%0aK06643+yellow,red%0d%0aK04079+tomato,red%0d%0aK03099+yellow,red%0d%0aK04355+yellow,red%0d%0aK04354+ye…	Signal transduction	Environmental Information Processing	MSTRG.13018|JAK2-201|SOS2-201|COL4A6-201|MSTRG.2866|SGK1-201|PPP2R3A-203|PPP2CA-201|AKT3-207|PPP2CB-201|OSMR-202|MSTRG.21237|PPP2R5A-202|HSP90AB1-202|MSTRG.14343|IFNAR1-201|AREG-201|BDNF-201|MYC-202|PTEN|COL6A5-201|HSP90AB1-202|ITGB1-204|MSTRG.19648|KRAS-202|MSTRG.13842|Bcl2l11|FGF13-201|COL4A3-201|MSTRG.31592|IL6-202|ANGPT1-201|HSP90B1-201|FN1-201|LOC110117498-PIK3R3|CSF1-201|MSTRG.1589|PIK3CA-2…
21	Insulin signaling pathway	KEGG PATHWAY	map04910	21/1105	165/14292	0.0161988221701	0.10098414672	Pig.08279|Pig.08287|Pig.19532|MSTRG.8146|Pig.12628|Pig.01385|Pig.16533|Pig.02889|MSTRG.25007|Pig.05366|Pig.17918|MSTRG.13842|Pig.06578|Pig.11524|Pig.07965|Pig.13049|Pig.01980|Pig.09974|Pig.07928|Pig.06741|Pig.12503	http://www.genome.jp/kegg-bin/show_pathway?map=map04910&multi_query=K05696+yellow,red%0d%0aK04696+yellow,red%0d%0aK04697+yellow,red%0d%0aK04694+yellow,red%0d%0aK00844+tomato,red%0d%0aK02649+yellow,red%0d%0aK00922+yellow,red%0d%0aK07827+tomato,red%0d%0aK04456+tomato,red%0d%0aK04739+yellow,red%0d%0aK02183+yellow,red%0d%0aK07194+tomato,red%0d%0aK04707+tomato,red%0d%0aK03099+yellow,red%0d%0aK07189+ye…	Endocrine system	Organismal Systems	CALM1-203|RHOQ-201|SOCS3-201|MSTRG.8146|LOC110117498-PIK3R3|PPP1R3A-201|SOCS1-201|SOS2-201|MSTRG.25007|SOCS4-201|BRAF-206|MSTRG.13842|KRAS-202|HK2-201|IRS2-201|PIK3CA-201|PPP1R3C-201|PTPN1-203|PRKAR2A-201|SOS1-202|AKT3-207
32	Epstein-Barr virus infection	KEGG PATHWAY	map05169	32/1105	280/14292	0.0167244256176	0.102088681374	Pig.23592|Pig.08884|Pig.07539|Pig.23433|Pig.05182|Pig.12503|Pig.12458|Pig.06280|Pig.00234|Pig.08723|Pig.02517|Pig.13943|Pig.07783|Pig.03701|Pig.00725|Pig.02269|Pig.00355|Pig.08026|MSTRG.37055|Pig.12327|Pig.13173|Pig.18229|Pig.00164|Pig.05461|Pig.12628|Pig.05053|Pig.13049|Pig.12821|MSTRG.24486|Pig.23672|Pig.13383|Pig.05488	http://www.genome.jp/kegg-bin/show_pathway?map=map05169&multi_query=K10591+yellow,red%0d%0aK11220+tomato,red%0d%0aK04433+yellow,red%0d%0aK06751+tomato,red%0d%0aK06752+yellow,red%0d%0aK16341+yellow,red%0d%0aK04377+yellow,red%0d%0aK03038+yellow,red%0d%0aK12646+yellow,red%0d%0aK03032+yellow,red%0d%0aK03030+yellow,red%0d%0aK10881+tomato,red%0d%0aK06067+yellow,red%0d%0aK06066+yellow,red%0d%0aK06063+ye…	Infectious disease: viral	Human Diseases	HLA-A|SNW1-202|IRAK4-202|HLA-A|TAB2-201|AKT3-207|JUNB-201|TRIM41-201|PSMD14-201|PSMD1-201|POLK-202|IFNAR1-201|GADD45G-201|MYC-202|HDAC2-201|NEDD4-201|IL6-202|MAP2K6-201|MSTRG.37055|GADD45B-201|Bcl2l11|TRAF5-201|CIR1-201|TBK1-201|LOC110117498-PIK3R3|DDX58-201|PIK3CA-201|PSMD7-201|MSTRG.24486|HLA-A|SLA-DOA-201|MDM2-201
19	Osteoclast differentiation	KEGG PATHWAY	map04380	19/1105	147/14292	0.018508452857900003	0.11067299362	Pig.12503|Pig.19532|MSTRG.37055|Pig.13452|Pig.07737|Pig.12628|Pig.12458|Pig.17148|Pig.16533|Pig.19282|Pig.13049|Pig.05182|MSTRG.7975|Pig.13943|Pig.19204|Pig.04835|Pig.15598|Pig.01626|Pig.08026	http://www.genome.jp/kegg-bin/show_pathway?map=map04380&multi_query=K11220+tomato,red%0d%0aK04379+yellow,red%0d%0aK04502+tomato,red%0d%0aK05453+yellow,red%0d%0aK04348+yellow,red%0d%0aK04696+yellow,red%0d%0aK04694+yellow,red%0d%0aK06268+yellow,red%0d%0aK02649+yellow,red%0d%0aK00922+yellow,red%0d%0aK09029+yellow,red%0d%0aK04456+tomato,red%0d%0aK04433+yellow,red%0d%0aK09030+tomato,red%0d%0aK05130+ye…	Development and regeneration	Organismal Systems	AKT3-207|SOCS3-201|MSTRG.37055|IL1R1-202|PPP3CA-201|LOC110117498-PIK3R3|JUNB-201|FOSB-201|SOCS1-201|FOS-201|PIK3CA-201|TAB2-201|MSTRG.7975|IFNAR1-201|FOSL1-201|Ppp3r1|FOSL2-201|CSF1-201|MAP2K6-201
15	Endocrine resistance	KEGG PATHWAY	map01522	15/1105	108/14292	0.0189058068941	0.110788028399	Pig.12503|MSTRG.28539|Pig.12628|Pig.06741|Pig.02889|Pig.19282|MSTRG.13842|Pig.17918|Pig.17502|MSTRG.20603|Pig.13049|Pig.05488|Pig.06578|Pig.12458|Pig.14976	http://www.genome.jp/kegg-bin/show_pathway?map=map01522&multi_query=K08044+tomato,red%0d%0aK04379+yellow,red%0d%0aK04448+yellow,red%0d%0aK02649+yellow,red%0d%0aK11256+yellow,red%0d%0aK03099+yellow,red%0d%0aK00922+yellow,red%0d%0aK04650+tomato,red%0d%0aK06643+yellow,red%0d%0aK08550+yellow,red%0d%0aK04456+tomato,red%0d%0aK04365+yellow,red%0d%0aK07827+tomato,red%0d%0aK07203+yellow%0dK01403+yellow%0d…	Drug resistance: antineoplastic	Human Diseases	AKT3-207|MSTRG.28539|LOC110117498-PIK3R3|SOS1-202|SOS2-201|FOS-201|MSTRG.13842|BRAF-206|ESR1-201|MSTRG.20603|PIK3CA-201|MDM2-201|KRAS-202|JUNB-201|NCOA3-202
8	Bladder cancer	KEGG PATHWAY	map05219	8/1105	46/14292	0.0233311123162	0.128981432239	Pig.12804|MSTRG.1589|Pig.17918|MSTRG.13842|Pig.06578|Pig.03701|Pig.05488|Pig.10764	http://www.genome.jp/kegg-bin/show_pathway?map=map05219&multi_query=K05689+yellow,red%0d%0aK16857+tomato,red%0d%0aK04377+yellow,red%0d%0aK06643+yellow,red%0d%0aK07827+tomato,red%0d%0aK04365+yellow,red%0d%0aK01403+yellow%0dK01388+yellow%0dK05083+yellow%0dK08523+yellow%0dK06618+yellow%0dK04357+yellow%0dK05448+tomato%0dK05094+yellow%0dK17454+yellow%0dK04369+yellow%0dK04445+yellow%0dK04371+yellow%0dK…	Cancer: specific types	Human Diseases	CDH1-203|MSTRG.1589|BRAF-206|MSTRG.13842|KRAS-202|MYC-202|MDM2-201|THBS1-201
17	Signaling pathways regulating pluripotency of stem cells	KEGG PATHWAY	map04550	17/1105	130/14292	0.022515978905599997	0.129356506261	Pig.12934|Pig.09031|Pig.12503|Pig.05639|Pig.04215|Pig.12628|Pig.03808|Pig.03287|Pig.09665|Pig.13049|Pig.06578|Pig.03701|MSTRG.13842|Pig.11301|Pig.01982|Pig.13810|Pig.15552	http://www.genome.jp/kegg-bin/show_pathway?map=map04550&multi_query=K11459+yellow,red%0d%0aK04377+yellow,red%0d%0aK02085+yellow,red%0d%0aK04667+yellow,red%0d%0aK02649+yellow,red%0d%0aK00922+yellow,red%0d%0aK07827+tomato,red%0d%0aK04447+yellow,red%0d%0aK18499+yellow,red%0d%0aK17846+yellow,red%0d%0aK04456+tomato,red%0d%0aK17695+yellow,red%0d%0aK17693+yellow,red%0d%0aK11138+yellow,red%0d%0aK11489+ye…	Cellular community - eukaryotes	Cellular Processes	KLF4-203|ID2-201|AKT3-207|APC2-201|RIF1-201|LOC110117498-PIK3R3|KLF4-203|JAK2-201|COMMD3-BMI1|PIK3CA-201|KRAS-202|MYC-202|MSTRG.13842|SKIL-201|PCGF5-201|ID4-201|INHBA-201
13	ErbB signaling pathway	KEGG PATHWAY	map04012	13/1105	92/14292	0.0243170444906	0.129543527922	Pig.06078|Pig.12503|Pig.12628|Pig.06741|Pig.02889|MSTRG.25007|Pig.17918|Pig.13049|Pig.06578|Pig.08335|Pig.03701|MSTRG.13842|Pig.12458	http://www.genome.jp/kegg-bin/show_pathway?map=map04012&multi_query=K04707+tomato,red%0d%0aK04448+yellow,red%0d%0aK09782+yellow,red%0d%0aK04377+yellow,red%0d%0aK03099+yellow,red%0d%0aK04365+yellow,red%0d%0aK00922+yellow,red%0d%0aK07365+yellow,red%0d%0aK04456+tomato,red%0d%0aK02649+yellow,red%0d%0aK07827+tomato,red%0d%0aK04515+yellow%0dK04410+yellow%0dK07203+yellow%0dK04430+yellow%0dK04431+yellow%…	Signal transduction	Environmental Information Processing	NCK1-201|AKT3-207|LOC110117498-PIK3R3|SOS1-202|SOS2-201|MSTRG.25007|BRAF-206|PIK3CA-201|KRAS-202|AREG-201|MYC-202|MSTRG.13842|JUNB-201
11	Acute myeloid leukemia	KEGG PATHWAY	map05221	11/1105	73/14292	0.0239025288326	0.129693350888	Pig.12503|Pig.16070|Pig.02889|Pig.17918|Pig.13049|Pig.06578|Pig.12628|Pig.18817|Pig.03701|MSTRG.13842|Pig.06741	http://www.genome.jp/kegg-bin/show_pathway?map=map05221&multi_query=K04456+tomato,red%0d%0aK04377+yellow,red%0d%0aK03099+yellow,red%0d%0aK00922+yellow,red%0d%0aK02633+yellow,red%0d%0aK02649+yellow,red%0d%0aK07827+tomato,red%0d%0aK04365+yellow,red%0d%0aK04692+yellow%0dK11223+yellow%0dK07210+yellow%0dK04735+yellow%0dK09055+tomato%0dK11224+tomato%0dK04391+yellow%0dK02158+yellow%0dK10051+yellow%0dK10…	Cancer: specific types	Human Diseases	AKT3-207|PER2-202|SOS2-201|BRAF-206|PIK3CA-201|KRAS-202|LOC110117498-PIK3R3|PER1-201|MYC-202|MSTRG.13842|SOS1-202
12	Pancreatic cancer	KEGG PATHWAY	map05212	12/1105	82/14292	0.023253052212299997	0.131022005735	Pig.12503|MSTRG.37055|Pig.12628|Pig.02517|Pig.06578|Pig.13049|Pig.17918|Pig.07783|MSTRG.13842|Pig.12327|Pig.18735|Pig.03490	http://www.genome.jp/kegg-bin/show_pathway?map=map05212&multi_query=K08775+yellow,red%0d%0aK11220+tomato,red%0d%0aK02649+yellow,red%0d%0aK04456+tomato,red%0d%0aK04402+yellow,red%0d%0aK00922+yellow,red%0d%0aK03511+tomato,red%0d%0aK04365+yellow,red%0d%0aK13377+yellow,red%0d%0aK07827+tomato,red%0d%0aK04692+yellow%0dK07860+yellow%0dK02158+yellow%0dK04735+yellow%0dK08774+yellow%0dK04393+yellow%0dK0215…	Cancer: specific types	Human Diseases	AKT3-207|MSTRG.37055|LOC110117498-PIK3R3|POLK-202|KRAS-202|PIK3CA-201|BRAF-206|GADD45G-201|MSTRG.13842|GADD45B-201|TGFB3-201|BRCA2
3	Circadian rhythm - fly	KEGG PATHWAY	map04711	3/1105	9/14292	0.0271884876228	0.137348739198	MSTRG.22535|Pig.18817|Pig.16070	http://www.genome.jp/kegg-bin/show_pathway?map=map04711&multi_query=K02633+yellow,red%0d%0aK02223+tomato,red%0d%0aK09057+yellow%0dK08960+yellow%0dK03083+yellow%0dK02296+yellow%0d	Environmental adaptation	Organismal Systems	MSTRG.22535|PER1-201|PER2-202
10	VEGF signaling pathway	KEGG PATHWAY	map04370	10/1105	65/14292	0.0267442292047	0.137474722052	Pig.12503|Pig.04835|Pig.07737|Pig.19702|Pig.06578|MSTRG.13842|Pig.12628|Pig.13049|MSTRG.9224|Pig.09196	http://www.genome.jp/kegg-bin/show_pathway?map=map04370&multi_query=K04455+tomato,red%0d%0aK04456+tomato,red%0d%0aK11987+yellow,red%0d%0aK06268+yellow,red%0d%0aK02649+yellow,red%0d%0aK00922+yellow,red%0d%0aK04348+yellow,red%0d%0aK07827+tomato,red%0d%0aK07860+yellow%0dK02677+yellow%0dK01116+tomato%0dK13242+yellow%0dK04393+yellow%0dK04392+yellow%0dK02158+yellow%0dK03163+green%0dK04399+tomato%0dK050…	Signal transduction	Environmental Information Processing	AKT3-207|Ppp3r1|PPP3CA-201|PTGS2-202|KRAS-202|MSTRG.13842|LOC110117498-PIK3R3|PIK3CA-201|MSTRG.9224|HSPB1-201
8	Homologous recombination	KEGG PATHWAY	map03440	8/1105	47/14292	0.026276905304799997	0.137484522398	Pig.12421|Pig.03633|Pig.01504|Pig.10810|MSTRG.24486|Pig.08833|Pig.03490|Pig.06061	http://www.genome.jp/kegg-bin/show_pathway?map=map03440&multi_query=K10867+yellow,red%0d%0aK10881+tomato,red%0d%0aK08775+yellow,red%0d%0aK10877+yellow,red%0d%0aK10728+yellow,red%0d%0aK10901+yellow,red%0d%0aK10866+yellow,red%0d%0aK20773+yellow,red%0d%0aK10882+yellow%0dK10605+yellow%0dK04728+yellow%0dK03165+tomato%0dK10740+yellow%0dK10879+yellow%0dK08991+yellow%0dK04482+yellow%0dK10873+yellow%0dK20…	Replication and repair	Genetic Information Processing	RAD50|RBBP8-201|NBN-201|RAD54B|MSTRG.24486|BLM-201|BRCA2|TOPBP1-201
19	Jak-STAT signaling pathway	KEGG PATHWAY	map04630	19/1105	155/14292	0.030339768704900003	0.150670376789	Pig.05269|Pig.12503|Pig.19532|Pig.01260|Pig.16533|Pig.03287|Pig.02889|Pig.12628|Pig.05366|Pig.13943|Pig.13049|Pig.06741|Pig.03173|Pig.04211|Pig.03701|MSTRG.33362|MSTRG.37055|Pig.00355|Pig.02933	http://www.genome.jp/kegg-bin/show_pathway?map=map04630&multi_query=K11220+tomato,red%0d%0aK04377+yellow,red%0d%0aK05057+yellow,red%0d%0aK18026+yellow,red%0d%0aK02649+yellow,red%0d%0aK04696+yellow,red%0d%0aK04697+yellow,red%0d%0aK04694+yellow,red%0d%0aK03099+yellow,red%0d%0aK00922+yellow,red%0d%0aK05138+yellow,red%0d%0aK04447+yellow,red%0d%0aK05405+yellow,red%0d%0aK05130+yellow,red%0d%0aK05062+ye…	Signal transduction	Environmental Information Processing	LEPR-201|AKT3-207|SOCS3-201|OSMR-202|SOCS1-201|JAK2-201|SOS2-201|LOC110117498-PIK3R3|SOCS4-201|IFNAR1-201|PIK3CA-201|SOS1-202|IL22RA1-201|STAM2-201|MYC-202|MSTRG.33362|MSTRG.37055|IL6-202|PTPN2-201
11	Non-small cell lung cancer	KEGG PATHWAY	map05223	11/1105	77/14292	0.0339808272726	0.16058681275599998	Pig.12503|Pig.02889|Pig.02517|Pig.17918|MSTRG.13842|Pig.06741|Pig.12628|Pig.07783|Pig.13049|Pig.12327|Pig.06578	http://www.genome.jp/kegg-bin/show_pathway?map=map05223&multi_query=K04456+tomato,red%0d%0aK02649+yellow,red%0d%0aK03099+yellow,red%0d%0aK04365+yellow,red%0d%0aK04402+yellow,red%0d%0aK00922+yellow,red%0d%0aK03511+tomato,red%0d%0aK07827+tomato,red%0d%0aK04411+yellow%0dK04692+yellow%0dK02159+yellow%0dK02677+yellow%0dK02158+yellow%0dK01116+tomato%0dK08774+yellow%0dK11224+tomato%0dK09408+yellow%0dK11…	Cancer: specific types	Human Diseases	AKT3-207|SOS2-201|POLK-202|BRAF-206|MSTRG.13842|SOS1-202|LOC110117498-PIK3R3|GADD45G-201|PIK3CA-201|GADD45B-201|KRAS-202
5	Protein export	KEGG PATHWAY	map03060	5/1105	24/14292	0.033840836726900005	0.162546969852	Pig.08436|Pig.10205|Pig.11305|Pig.00763|Pig.05638	http://www.genome.jp/kegg-bin/show_pathway?map=map03060&multi_query=K09490+yellow,red%0d%0aK09540+yellow,red%0d%0aK12275+yellow,red%0d%0aK03106+yellow,red%0d%0aK03105+yellow,red%0d%0aK13431+yellow%0dK03217+yellow%0dK09481+yellow%0dK12947+yellow%0dK12946+yellow%0dK13280+yellow%0dK07342+yellow%0dK12272+yellow%0dK03109+yellow%0dK03108+yellow%0dK03107+yellow%0dK09648+yellow%0dK03104+yellow%0dK09647+y…	Folding, sorting and degradation	Genetic Information Processing	SRP54-202|HSPA5-201|SEC62-201|SEC63-201|SRP19-201
32	Human T-cell leukemia virus 1 infection	KEGG PATHWAY	map05166	32/1105	296/14292	0.033630721573000004	0.164230023681	Pig.23592|Pig.16144|Pig.07737|Pig.15898|Pig.12458|Pig.10706|MSTRG.20603|Pig.06120|Pig.23433|Pig.12503|Pig.13211|Pig.15072|Pig.06280|Pig.01072|Pig.19204|Pig.03701|Pig.02006|Pig.00355|Pig.04835|Pig.13452|Pig.06578|MSTRG.13842|Pig.19282|Pig.17397|Pig.14566|Pig.12628|Pig.13113|Pig.13049|Pig.23672|Pig.13383|Pig.04801|Pig.18735	http://www.genome.jp/kegg-bin/show_pathway?map=map05166&multi_query=K02678+yellow,red%0d%0aK01110+yellow,red%0d%0aK06751+tomato,red%0d%0aK06752+yellow,red%0d%0aK04379+yellow,red%0d%0aK04377+yellow,red%0d%0aK09203+yellow,red%0d%0aK04348+yellow,red%0d%0aK08065+yellow,red%0d%0aK06268+yellow,red%0d%0aK02649+yellow,red%0d%0aK12076+yellow,red%0d%0aK00922+yellow,red%0d%0aK04456+tomato,red%0d%0aK12496+ye…	Infectious disease: viral	Human Diseases	HLA-A|ZFP36-201|PPP3CA-201|CDC27-201|JUNB-201|EGR2-201|MSTRG.20603|ATR-201|HLA-A|AKT3-207|KAT2B-201|DLG1-202|TRIM41-201|Anapc10|FOSL1-201|MYC-202|PTEN|IL6-202|Ppp3r1|IL1R1-202|KRAS-202|MSTRG.13842|FOS-201|ETS2-201|EGR1-201|LOC110117498-PIK3R3|NFYB-201|PIK3CA-201|HLA-A|SLA-DOA-201|XPO1-201|TGFB3-201
17	Thyroid hormone signaling pathway	KEGG PATHWAY	map04919	17/1105	138/14292	0.0374196423348	0.17403103498599998	Pig.05416|Pig.12503|MSTRG.28539|MSTRG.37055|Pig.12628|Pig.06578|MSTRG.13842|MSTRG.33055|Pig.17502|Pig.13211|Pig.03701|Pig.13049|Pig.00725|Pig.05488|Pig.14976|Pig.16496|Pig.14192	http://www.genome.jp/kegg-bin/show_pathway?map=map04919&multi_query=K11220+tomato,red%0d%0aK04377+yellow,red%0d%0aK05857+tomato,red%0d%0aK06067+yellow,red%0d%0aK08268+yellow,red%0d%0aK06062+yellow,red%0d%0aK02649+yellow,red%0d%0aK00922+yellow,red%0d%0aK17901+tomato,red%0d%0aK04456+tomato,red%0d%0aK11256+yellow,red%0d%0aK06643+yellow,red%0d%0aK07827+tomato,red%0d%0aK15146+yellow,red%0d%0aK04650+to…	Endocrine system	Organismal Systems	HIF1A-203|AKT3-207|MSTRG.28539|MSTRG.37055|LOC110117498-PIK3R3|KRAS-202|MSTRG.13842|MSTRG.33055|ESR1-201|KAT2B-201|MYC-202|PIK3CA-201|HDAC2-201|MDM2-201|NCOA3-202|MED4-201|PLCD4-201
25	Herpes simplex virus 1 infection	KEGG PATHWAY	map05168	25/1105	223/14292	0.038582971732	0.17663766745999998	Pig.23592|Pig.03287|MSTRG.22535|Pig.22261|MSTRG.995|Pig.18229|Pig.04308|Pig.18817|MSTRG.33362|Pig.23433|Pig.12458|Pig.06280|Pig.13943|Pig.00355|Pig.19532|MSTRG.37055|Pig.16070|Pig.22567|Pig.19282|Pig.05182|Pig.05461|Pig.10464|Pig.05053|Pig.23672|Pig.13383	http://www.genome.jp/kegg-bin/show_pathway?map=map05168&multi_query=K11220+tomato,red%0d%0aK06751+tomato,red%0d%0aK06752+yellow,red%0d%0aK04379+yellow,red%0d%0aK15413+yellow,red%0d%0aK11299+tomato,red%0d%0aK03133+yellow,red%0d%0aK12646+yellow,red%0d%0aK03237+yellow,red%0d%0aK14624+yellow,red%0d%0aK04696+yellow,red%0d%0aK02223+tomato,red%0d%0aK02633+yellow,red%0d%0aK04448+yellow,red%0d%0aK04447+ye…	Infectious disease: viral	Human Diseases	HLA-A|JAK2-201|MSTRG.22535|CCL2-201|MSTRG.995|TRAF5-201|EIF2S1-201|PER1-201|MSTRG.33362|HLA-A|JUNB-201|TRIM41-201|IFNAR1-201|IL6-202|SOCS3-201|MSTRG.37055|PER2-202|SP100|FOS-201|TAB2-201|TBK1-201|TAF9B-201|DDX58-201|HLA-A|SLA-DOA-201
17	Chagas disease (American trypanosomiasis)	KEGG PATHWAY	map05142	17/1105	140/14292	0.0420648202183	0.189615266523	Pig.13869|Pig.12503|Pig.09168|Pig.00814|Pig.02648|Pig.19094|Pig.18735|Pig.19282|Pig.13049|Pig.07539|Pig.12967|Pig.12628|Pig.17383|Pig.00355|Pig.12458|Pig.05613|Pig.22261	http://www.genome.jp/kegg-bin/show_pathway?map=map05142&multi_query=K04733+yellow,red%0d%0aK04534+yellow,red%0d%0aK04354+yellow,red%0d%0aK04379+yellow,red%0d%0aK05405+yellow,red%0d%0aK13377+yellow,red%0d%0aK02649+yellow,red%0d%0aK03982+yellow,red%0d%0aK10160+yellow,red%0d%0aK14624+yellow,red%0d%0aK04382+yellow,red%0d%0aK00922+yellow,red%0d%0aK04456+tomato,red%0d%0aK03916+yellow,red%0d%0aK04448+ye…	Infectious disease: parasitic	Human Diseases	MYH15|AKT3-207|SERPINE1-201|Pfkfb1|PPP2CB-201|BDKRB2-201|TGFB3-201|FOS-201|PIK3CA-201|IRAK4-202|TLR4-202|LOC110117498-PIK3R3|PPP2CA-201|IL6-202|JUNB-201|PPP2R2A-202|CCL2-201
21	Hepatocellular carcinoma	KEGG PATHWAY	map05225	21/1105	183/14292	0.044236068811800006	0.190605414145	Pig.20127|Pig.12503|MSTRG.18189|Pig.05639|Pig.07783|Pig.02889|Pig.17789|Pig.02517|Pig.17918|Pig.18582|Pig.06578|Pig.12628|Pig.03303|Pig.13049|Pig.03701|MSTRG.13842|Pig.12327|Pig.02006|Pig.15003|Pig.06741|Pig.18735	http://www.genome.jp/kegg-bin/show_pathway?map=map05225&multi_query=K01110+yellow,red%0d%0aK04377+yellow,red%0d%0aK02085+yellow,red%0d%0aK02649+yellow,red%0d%0aK00922+yellow,red%0d%0aK07827+tomato,red%0d%0aK04456+tomato,red%0d%0aK08957+yellow,red%0d%0aK03511+tomato,red%0d%0aK11651+yellow,red%0d%0aK00799+tomato,red%0d%0aK13377+yellow,red%0d%0aK03099+yellow,red%0d%0aK04402+yellow,red%0d%0aK11647+to…	Cancer: specific types	Human Diseases	CSNK1A1-202|AKT3-207|MSTRG.18189|APC2-201|GADD45G-201|SOS2-201|GSTA1-201|POLK-202|BRAF-206|SMARCE1-201|KRAS-202|LOC110117498-PIK3R3|SMARCA4-201|PIK3CA-201|MYC-202|MSTRG.13842|GADD45B-201|PTEN|BRD7-201|SOS1-202|TGFB3-201
12	Platinum drug resistance	KEGG PATHWAY	map01524	12/1105	90/14292	0.043936493918500005	0.192140189823	Pig.12503|Pig.12628|Pig.17789|Pig.08276|Pig.09293|Pig.13049|Pig.08165|Pig.08166|Pig.05488|Pig.10788|Pig.02480|MSTRG.42826	http://www.genome.jp/kegg-bin/show_pathway?map=map01524&multi_query=K03509+tomato,red%0d%0aK03164+tomato,red%0d%0aK08735+yellow,red%0d%0aK08736+tomato,red%0d%0aK02649+yellow,red%0d%0aK16060+yellow,red%0d%0aK00922+yellow,red%0d%0aK06643+yellow,red%0d%0aK04456+tomato,red%0d%0aK00799+tomato,red%0d%0aK02373+yellow%0dK17686+yellow%0dK10605+yellow%0dK04390+yellow%0dK10131+yellow%0dK02159+yellow%0dK0215…	Drug resistance: antineoplastic	Human Diseases	AKT3-207|LOC110117498-PIK3R3|GSTA1-201|MSH2-202|POLH-202|PIK3CA-201|BIRC3-201|BIRC3-201|MDM2-201|TOP2B-201|MSH3-201|MSTRG.42826
9	Fanconi anemia pathway	KEGG PATHWAY	map03460	9/1105	61/14292	0.0437141574708	0.194064365742	Pig.02869|MSTRG.8700|Pig.02517|Pig.06120|Pig.13137|Pig.08833|Pig.09293|Pig.05252|Pig.03490	http://www.genome.jp/kegg-bin/show_pathway?map=map03460&multi_query=K06640+yellow,red%0d%0aK08775+yellow,red%0d%0aK11832+yellow,red%0d%0aK03515+tomato,red%0d%0aK03511+tomato,red%0d%0aK10896+yellow,red%0d%0aK10901+yellow,red%0d%0aK03509+tomato,red%0d%0aK15363+tomato,red%0d%0aK10895+yellow%0dK10882+yellow%0dK10605+yellow%0dK10606+yellow%0dK10888+yellow%0dK10889+yellow%0dK10993+yellow%0dK02350+yello…	Replication and repair	Genetic Information Processing	FANCM-201|MSTRG.8700|POLK-202|ATR-201|FAN1-201|BLM-201|POLH-202|USP1-201|BRCA2
12	EGFR tyrosine kinase inhibitor resistance	KEGG PATHWAY	map01521	12/1105	92/14292	0.0506400117696	0.20897920350000002	Pig.12503|Pig.03287|Pig.02889|Pig.06578|MSTRG.13842|Pig.17918|Pig.12628|Pig.13049|Pig.02006|Pig.13173|Pig.00355|Pig.06741	http://www.genome.jp/kegg-bin/show_pathway?map=map01521&multi_query=K16341+yellow,red%0d%0aK01110+yellow,red%0d%0aK04456+tomato,red%0d%0aK04447+yellow,red%0d%0aK05405+yellow,red%0d%0aK03099+yellow,red%0d%0aK04365+yellow,red%0d%0aK00922+yellow,red%0d%0aK02649+yellow,red%0d%0aK07827+tomato,red%0d%0aK04692+yellow%0dK02677+yellow%0dK07203+yellow%0dK01116+tomato%0dK03083+yellow%0dK08774+yellow%0dK0805…	Drug resistance: antineoplastic	Human Diseases	AKT3-207|JAK2-201|SOS2-201|KRAS-202|MSTRG.13842|BRAF-206|LOC110117498-PIK3R3|PIK3CA-201|PTEN|Bcl2l11|IL6-202|SOS1-202
19	Hepatitis B	KEGG PATHWAY	map05161	19/1105	164/14292	0.049561546322	0.21045700104899998	Pig.05655|Pig.12503|MSTRG.37055|Pig.12628|Pig.06578|Pig.05053|Pig.19282|MSTRG.13842|Pig.10706|Pig.12967|Pig.13049|Pig.03701|Pig.13943|Pig.02006|Pig.00355|Pig.12458|Pig.18735|Pig.01873|Pig.05461	http://www.genome.jp/kegg-bin/show_pathway?map=map05161&multi_query=K01110+yellow,red%0d%0aK11220+tomato,red%0d%0aK04379+yellow,red%0d%0aK04377+yellow,red%0d%0aK12646+yellow,red%0d%0aK11594+yellow,red%0d%0aK02649+yellow,red%0d%0aK00922+yellow,red%0d%0aK10160+yellow,red%0d%0aK04456+tomato,red%0d%0aK12496+yellow,red%0d%0aK05405+yellow,red%0d%0aK05130+yellow,red%0d%0aK05409+yellow,red%0d%0aK04448+ye…	Infectious disease: viral	Human Diseases	TICAM2|AKT3-207|MSTRG.37055|LOC110117498-PIK3R3|KRAS-202|DDX58-201|FOS-201|MSTRG.13842|EGR2-201|TLR4-202|PIK3CA-201|MYC-202|IFNAR1-201|PTEN|IL6-202|JUNB-201|TGFB3-201|DDX3X-206|TBK1-201
20	Measles	KEGG PATHWAY	map05162	20/1105	175/14292	0.0504444213389	0.211145935033	Pig.12967|Pig.12503|MSTRG.21728|Pig.03287|Pig.12628|MSTRG.21727|Pig.05053|Pig.13943|Pig.13049|Pig.07539|Pig.04308|MSTRG.11363|MSTRG.37055|Pig.11459|MSTRG.11362|Pig.00355|Pig.05182|Pig.04290|MSTRG.24923|Pig.05461	http://www.genome.jp/kegg-bin/show_pathway?map=map05162&multi_query=K11220+tomato,red%0d%0aK12646+yellow,red%0d%0aK03237+yellow,red%0d%0aK02649+yellow,red%0d%0aK00922+yellow,red%0d%0aK10160+yellow,red%0d%0aK04456+tomato,red%0d%0aK03283+tomato,red%0d%0aK04733+yellow,red%0d%0aK04447+yellow,red%0d%0aK05405+yellow,red%0d%0aK05130+yellow,red%0d%0aK05410+yellow,red%0d%0aK04404+yellow,red%0d%0aK11224+to…	Infectious disease: viral	Human Diseases	TLR4-202|AKT3-207|MSTRG.21728|JAK2-201|LOC110117498-PIK3R3|MSTRG.21727|DDX58-201|IFNAR1-201|PIK3CA-201|IRAK4-202|EIF2S1-201|MSTRG.11363|MSTRG.37055|HSPA1L-203|MSTRG.11362|IL6-202|TAB2-201|HSPA8-203|MSTRG.24923|TBK1-201
13	Complement and coagulation cascades	KEGG PATHWAY	map04610	13/1105	103/14292	0.053836967881500004	0.219086549851	Pig.01257|MSTRG.27303|Pig.12452|Pig.05602|Pig.19094|Pig.16510|Pig.06755|Pig.09529|Pig.08633|MSTRG.14807|Pig.14874|Pig.09168|Pig.00103	http://www.genome.jp/kegg-bin/show_pathway?map=map04610&multi_query=K03997+tomato,red%0d%0aK03907+yellow,red%0d%0aK04001+tomato,red%0d%0aK04000+tomato,red%0d%0aK03909+yellow,red%0d%0aK03982+yellow,red%0d%0aK03917+yellow,red%0d%0aK01320+tomato,red%0d%0aK01323+yellow,red%0d%0aK17252+tomato,red%0d%0aK03910+tomato,red%0d%0aK03916+yellow,red%0d%0aK01348+yellow,red%0d%0aK03990+yellow%0dK03991+yellow%0d…	Immune system	Organismal Systems	C9-202|MSTRG.27303|C8A-201|CLU-201|BDKRB2-201|PLAU-201|F13A1-201|THBD-201|F11-201|MSTRG.14807|SERPING1-202|SERPINE1-201|TFPI-201
25	Proteoglycans in cancer	KEGG PATHWAY	map05205	25/1105	231/14292	0.054687691426300006	0.219499912163	Pig.02889|Pig.08206|MSTRG.33362|Pig.05416|Pig.12503|MSTRG.25007|Pig.11745|Pig.16510|Pig.03701|Pig.17502|Pig.10693|Pig.09682|Pig.17918|MSTRG.13842|Pig.06578|MSTRG.12834|Pig.13892|Pig.12628|MSTRG.1589|Pig.13049|Pig.06741|Pig.12967|Pig.05488|Pig.03650|Pig.10764	http://www.genome.jp/kegg-bin/show_pathway?map=map05205&multi_query=K04377+yellow,red%0d%0aK06270+yellow,red%0d%0aK05762+yellow,red%0d%0aK04514+yellow,red%0d%0aK08268+yellow,red%0d%0aK02649+yellow,red%0d%0aK00922+yellow,red%0d%0aK10160+yellow,red%0d%0aK16866+green,red%0d%0aK04456+tomato,red%0d%0aK01348+yellow,red%0d%0aK10380+yellow,red%0d%0aK06643+yellow,red%0d%0aK07827+tomato,red%0d%0aK16857+tom…	Cancer: overview	Human Diseases	SOS2-201|RDX-203|MSTRG.33362|HIF1A-203|AKT3-207|MSTRG.25007|PPP1R12A-203|PLAU-201|MYC-202|ESR1-201|ANK3|ITGB1-204|BRAF-206|MSTRG.13842|KRAS-202|MSTRG.12834|FN1-201|LOC110117498-PIK3R3|MSTRG.1589|PIK3CA-201|SOS1-202|TLR4-202|MDM2-201|ROCK1-201|THBS1-201
25	Transcriptional misregulation in cancer	KEGG PATHWAY	map05202	25/1105	231/14292	0.054687691426300006	0.219499912163	Pig.04793|MSTRG.4357|Pig.12327|Pig.09665|Pig.18817|Pig.02517|Pig.16746|Pig.16510|Pig.07783|Pig.02459|Pig.03701|Pig.00725|Pig.21730|Pig.00355|Pig.09031|Pig.22651|Pig.16070|Pig.20977|MSTRG.28539|MSTRG.32214|Pig.10209|Pig.05488|Pig.06545|Pig.03856|Pig.09275	http://www.genome.jp/kegg-bin/show_pathway?map=map05202&multi_query=K11459+yellow,red%0d%0aK04377+yellow,red%0d%0aK11449+yellow,red%0d%0aK06067+yellow,red%0d%0aK04402+yellow,red%0d%0aK04454+tomato,red%0d%0aK02633+yellow,red%0d%0aK15187+yellow,red%0d%0aK01348+yellow,red%0d%0aK05405+yellow,red%0d%0aK03511+tomato,red%0d%0aK11313+yellow,red%0d%0aK06643+yellow,red%0d%0aK15618+tomato,red%0d%0aK15610+ye…	Cancer: overview	Human Diseases	REL-202|MSTRG.4357|GADD45B-201|COMMD3-BMI1|PER1-201|POLK-202|MLLT3-201|PLAU-201|GADD45G-201|MEF2C-204|MYC-202|HDAC2-201|JMJD1C-201|IL6-202|ID2-201|JMJD1C-201|PER2-202|NFKBIZ-203|MSTRG.28539|MSTRG.32214|PBX3-201|MDM2-201|BCL6-201|NR4A3-201|SUPT3H-203
20	Oxytocin signaling pathway	KEGG PATHWAY	map04921	20/1105	185/14292	0.0797105540973	0.31140256467300004	Pig.13869|Pig.08279|Pig.12458|Pig.04835|MSTRG.4357|Pig.07737|Pig.19702|Pig.02459|Pig.11745|Pig.10914|Pig.06578|MSTRG.13842|Pig.19282|MSTRG.33055|MSTRG.20603|Pig.12704|Pig.00814|Pig.17287|Pig.19594|Pig.03650	http://www.genome.jp/kegg-bin/show_pathway?map=map04921&multi_query=K18154+yellow,red%0d%0aK04379+yellow,red%0d%0aK00907+yellow,red%0d%0aK04348+yellow,red%0d%0aK06270+yellow,red%0d%0aK04514+yellow,red%0d%0aK06268+yellow,red%0d%0aK17901+tomato,red%0d%0aK04454+tomato,red%0d%0aK04534+yellow,red%0d%0aK08044+tomato,red%0d%0aK11987+yellow,red%0d%0aK04448+yellow,red%0d%0aK02183+yellow,red%0d%0aK07827+to…	Endocrine system	Organismal Systems	MYH15|CALM1-203|JUNB-201|Ppp3r1|MSTRG.4357|PPP3CA-201|PTGS2-202|MEF2C-204|PPP1R12A-203|CACNA2D3-201|KRAS-202|MSTRG.13842|FOS-201|MSTRG.33055|MSTRG.20603|RGS2-201|Pfkfb1|MYL4-201|MYLK4|ROCK1-201
7	Basal transcription factors	KEGG PATHWAY	map03022	7/1105	49/14292	0.08114383806850001	0.312830849396	Pig.16927|Pig.10464|Pig.08876|Pig.05408|Pig.02833|Pig.02645|Pig.03741	http://www.genome.jp/kegg-bin/show_pathway?map=map03022&multi_query=K03122+yellow,red%0d%0aK03128+yellow,red%0d%0aK03137+yellow,red%0d%0aK03132+yellow,red%0d%0aK03133+yellow,red%0d%0aK03139+yellow,red%0d%0aK10842+yellow,red%0d%0aK03143+yellow%0dK03142+yellow%0dK03141+yellow%0dK03144+yellow%0dK03125+yellow%0dK03124+yellow%0dK03127+yellow%0dK03126+yellow%0dK03121+yellow%0dK03120+yellow%0dK03123+yel…	Transcription	Genetic Information Processing	TAF7-201|TAF9B-201|GTF2A1-201|MNAT1-201|GTF2F2-201|GTF2E2-201|TAF2-201
11	Leishmaniasis	KEGG PATHWAY	map05140	11/1105	90/14292	0.08638784709280001	0.32872258699	Pig.12458|Pig.09682|Pig.03287|Pig.19702|Pig.19282|Pig.07539|Pig.12967|Pig.13383|MSTRG.37055|Pig.05182|Pig.18735	http://www.genome.jp/kegg-bin/show_pathway?map=map05140&multi_query=K04733+yellow,red%0d%0aK11220+tomato,red%0d%0aK06752+yellow,red%0d%0aK04379+yellow,red%0d%0aK11987+yellow,red%0d%0aK04447+yellow,red%0d%0aK04404+yellow,red%0d%0aK10160+yellow,red%0d%0aK05719+tomato,red%0d%0aK04448+yellow,red%0d%0aK13377+yellow,red%0d%0aK03990+yellow%0dK04730+yellow%0dK04735+yellow%0dK10159+yellow%0dK03175+yellow%…	Infectious disease: parasitic	Human Diseases	JUNB-201|ITGB1-204|JAK2-201|PTGS2-202|FOS-201|IRAK4-202|TLR4-202|SLA-DOA-201|MSTRG.37055|TAB2-201|TGFB3-201
17	Gastric cancer	KEGG PATHWAY	map05226	17/1105	156/14292	0.0946860128257	0.35567950971699996	Pig.12804|Pig.20127|Pig.12503|Pig.05639|Pig.02889|Pig.02517|Pig.06578|Pig.13049|Pig.17918|Pig.12628|Pig.07783|Pig.03701|MSTRG.13842|Pig.12327|Pig.08391|Pig.06741|Pig.18735	http://www.genome.jp/kegg-bin/show_pathway?map=map05226&multi_query=K05689+yellow,red%0d%0aK04377+yellow,red%0d%0aK02085+yellow,red%0d%0aK04358+yellow,red%0d%0aK02649+yellow,red%0d%0aK00922+yellow,red%0d%0aK07827+tomato,red%0d%0aK04456+tomato,red%0d%0aK08957+yellow,red%0d%0aK03511+tomato,red%0d%0aK13377+yellow,red%0d%0aK03099+yellow,red%0d%0aK04402+yellow,red%0d%0aK04365+yellow,red%0d%0aK00182+ye…	Cancer: specific types	Human Diseases	CDH1-203|CSNK1A1-202|AKT3-207|APC2-201|SOS2-201|POLK-202|KRAS-202|PIK3CA-201|BRAF-206|LOC110117498-PIK3R3|GADD45G-201|MYC-202|MSTRG.13842|GADD45B-201|FGF13-201|SOS1-202|TGFB3-201
15	Neurotrophin signaling pathway	KEGG PATHWAY	map04722	15/1105	135/14292	0.09842740190189998	0.365053528573	Pig.08279|Pig.12503|Pig.12458|Pig.19001|Pig.06741|Pig.02889|Pig.17918|Pig.13049|Pig.07539|Pig.12628|Pig.05942|MSTRG.13842|MSTRG.33362|Pig.06578|Pig.01502	http://www.genome.jp/kegg-bin/show_pathway?map=map04722&multi_query=K08846+yellow,red%0d%0aK04355+yellow,red%0d%0aK02649+yellow,red%0d%0aK00922+yellow,red%0d%0aK04456+tomato,red%0d%0aK04731+yellow,red%0d%0aK04733+yellow,red%0d%0aK04448+yellow,red%0d%0aK02183+yellow,red%0d%0aK07827+tomato,red%0d%0aK07293+tomato,red%0d%0aK03099+yellow,red%0d%0aK04365+yellow,red%0d%0aK01116+tomato%0dK09408+yellow%0d…	Nervous system	Organismal Systems	CALM1-203|AKT3-207|JUNB-201|IRAK2-201|SOS1-202|SOS2-201|BRAF-206|PIK3CA-201|IRAK4-202|LOC110117498-PIK3R3|BDNF-201|MSTRG.13842|MSTRG.33362|KRAS-202|RIPK2-201
27	Human cytomegalovirus infection	KEGG PATHWAY	map05163	27/1105	270/14292	0.100850710584	0.369365727515	Pig.23592|Pig.00814|Pig.07737|Pig.02889|Pig.22261|MSTRG.20313|MSTRG.20603|Pig.23433|Pig.12503|Pig.06280|Pig.03701|Pig.00355|Pig.08026|Pig.13869|Pig.08279|Pig.04835|Pig.13452|Pig.19702|Pig.06578|MSTRG.13842|Pig.05461|Pig.12628|Pig.13049|Pig.06741|Pig.23672|Pig.05488|Pig.03650	http://www.genome.jp/kegg-bin/show_pathway?map=map05163&multi_query=K02183+yellow,red%0d%0aK06751+tomato,red%0d%0aK11987+yellow,red%0d%0aK04377+yellow,red%0d%0aK14624+yellow,red%0d%0aK16529+tomato,red%0d%0aK04348+yellow,red%0d%0aK04514+yellow,red%0d%0aK06268+yellow,red%0d%0aK02649+yellow,red%0d%0aK00922+yellow,red%0d%0aK04433+yellow,red%0d%0aK04534+yellow,red%0d%0aK08044+tomato,red%0d%0aK05405+ye…	Infectious disease: viral	Human Diseases	HLA-A|Pfkfb1|PPP3CA-201|SOS2-201|CCL2-201|MSTRG.20313|MSTRG.20603|HLA-A|AKT3-207|TRIM41-201|MYC-202|IL6-202|MAP2K6-201|MYH15|CALM1-203|Ppp3r1|IL1R1-202|PTGS2-202|KRAS-202|MSTRG.13842|TBK1-201|LOC110117498-PIK3R3|PIK3CA-201|SOS1-202|HLA-A|MDM2-201|ROCK1-201
11	B cell receptor signaling pathway	KEGG PATHWAY	map04662	11/1105	93/14292	0.103146199104	0.37310909058799996	Pig.12503|Pig.04835|Pig.07737|Pig.02889|Pig.06741|Pig.19282|Pig.13049|Pig.06578|Pig.12628|MSTRG.13842|Pig.12458	http://www.genome.jp/kegg-bin/show_pathway?map=map04662&multi_query=K00922+yellow,red%0d%0aK04456+tomato,red%0d%0aK04379+yellow,red%0d%0aK06268+yellow,red%0d%0aK02649+yellow,red%0d%0aK03099+yellow,red%0d%0aK04448+yellow,red%0d%0aK04348+yellow,red%0d%0aK07827+tomato,red%0d%0aK07860+yellow%0dK03084+yellow%0dK04735+yellow%0dK03083+yellow%0dK04392+yellow%0dK07210+yellow%0dK05859+yellow%0dK05730+yello…	Immune system	Organismal Systems	AKT3-207|Ppp3r1|PPP3CA-201|SOS2-201|SOS1-202|FOS-201|PIK3CA-201|KRAS-202|LOC110117498-PIK3R3|MSTRG.13842|JUNB-201
15	Sphingolipid signaling pathway	KEGG PATHWAY	map04071	15/1105	137/14292	0.108032896474	0.386019983743	Pig.12503|Pig.14365|Pig.12628|Pig.19094|Pig.02006|Pig.06578|MSTRG.13842|Pig.00656|Pig.13049|Pig.17383|Pig.08438|Pig.02648|MSTRG.31592|Pig.05613|Pig.03650	http://www.genome.jp/kegg-bin/show_pathway?map=map04071&multi_query=K04514+yellow,red%0d%0aK01110+yellow,red%0d%0aK04714+yellow,red%0d%0aK04354+yellow,red%0d%0aK11583+tomato,red%0d%0aK11584+tomato,red%0d%0aK04382+yellow,red%0d%0aK00922+yellow,red%0d%0aK07827+tomato,red%0d%0aK04456+tomato,red%0d%0aK02649+yellow,red%0d%0aK03916+yellow,red%0d%0aK04712+yellow%0dK04513+yellow%0dK07860+yellow%0dK02677+…	Signal transduction	Environmental Information Processing	AKT3-207|PPP2R5A-202|LOC110117498-PIK3R3|BDKRB2-201|PTEN|KRAS-202|MSTRG.13842|SGMS2-201|PIK3CA-201|PPP2CA-201|PPP2R3A-203|PPP2CB-201|MSTRG.31592|PPP2R2A-202|ROCK1-201
6	Prion diseases	KEGG PATHWAY	map05020	6/1105	43/14292	0.111424551121	0.393342090101	Pig.10205|Pig.01257|Pig.12452|Pig.20779|Pig.00355|Pig.14566	http://www.genome.jp/kegg-bin/show_pathway?map=map05020&multi_query=K03997+tomato,red%0d%0aK04000+tomato,red%0d%0aK05634+yellow,red%0d%0aK05405+yellow,red%0d%0aK09490+yellow,red%0d%0aK09203+yellow,red%0d%0aK03994+yellow%0dK03995+tomato%0dK03996+yellow%0dK03998+yellow%0dK03999+yellow%0dK04519+yellow%0dK02599+yellow%0dK02159+yellow%0dK09553+yellow%0dK12499+yellow%0dK05635+yellow%0dK04565+yellow%0dK…	Neurodegenerative disease	Human Diseases	HSPA5-201|C9-202|C8A-201|PRNP-201|IL6-202|EGR1-201
10	Pertussis	KEGG PATHWAY	map05133	10/1105	85/14292	0.119504153871	0.41193784804899997	Pig.05655|Pig.08279|Pig.09682|Pig.19282|Pig.07539|Pig.12967|Pig.14874|Pig.08432|Pig.00355|Pig.12458	http://www.genome.jp/kegg-bin/show_pathway?map=map05133&multi_query=K04733+yellow,red%0d%0aK04379+yellow,red%0d%0aK05765+yellow,red%0d%0aK05719+tomato,red%0d%0aK04001+tomato,red%0d%0aK05405+yellow,red%0d%0aK05409+yellow,red%0d%0aK04448+yellow,red%0d%0aK10160+yellow,red%0d%0aK02183+yellow,red%0d%0aK03990+yellow%0dK12799+yellow%0dK03994+yellow%0dK04513+yellow%0dK10155+yellow%0dK04730+yellow%0dK0473…	Infectious disease: bacterial	Human Diseases	TICAM2|CALM1-203|ITGB1-204|FOS-201|IRAK4-202|TLR4-202|SERPING1-202|CFL2-201|IL6-202|JUNB-201
8	Pathogenic Escherichia coli infection	KEGG PATHWAY	map05130	8/1105	64/14292	0.118973515036	0.414990951257	Pig.06078|Pig.12804|MSTRG.37651|Pig.09682|MSTRG.7102|Pig.08726|Pig.12967|Pig.03650	http://www.genome.jp/kegg-bin/show_pathway?map=map05130&multi_query=K04514+yellow,red%0d%0aK05689+yellow,red%0d%0aK05719+tomato,red%0d%0aK07375+tomato,red%0d%0aK11294+tomato,red%0d%0aK07365+yellow,red%0d%0aK10160+yellow,red%0d%0aK04513+yellow%0dK12791+tomato%0dK04393+yellow%0dK04391+yellow%0dK17388+yellow%0dK05758+yellow%0dK06619+yellow%0dK07374+tomato%0dK06106+yellow%0dK05400+yellow%0dK06088+yel…	Infectious disease: bacterial	Human Diseases	NCK1-201|CDH1-203|MSTRG.37651|ITGB1-204|MSTRG.7102|NCL-202|TLR4-202|ROCK1-201
9	Longevity regulating pathway - worm	KEGG PATHWAY	map04212	9/1105	75/14292	0.12348960950200001	0.420726227722	Pig.05416|Pig.12503|Pig.02006|Pig.13049|Pig.13353|Pig.08242|MSTRG.37104|Pig.00059|Pig.08026	http://www.genome.jp/kegg-bin/show_pathway?map=map04212&multi_query=K04433+yellow,red%0d%0aK01110+yellow,red%0d%0aK08268+yellow,red%0d%0aK11204+yellow,red%0d%0aK17491+yellow,red%0d%0aK00922+yellow,red%0d%0aK04456+tomato,red%0d%0aK04077+tomato,red%0d%0aK16197+tomato%0dK11411+yellow%0dK08269+yellow%0dK09408+yellow%0dK03781+yellow%0dK18461+tomato%0dK05638+tomato%0dK04043+yellow%0dK10798+yellow%0dK17…	Aging	Organismal Systems	HIF1A-203|AKT3-207|PTEN|PIK3CA-201|GCLC-201|PPP4R3B-201|MSTRG.37104|HSPD1-201|MAP2K6-201
8	Apoptosis - fly	KEGG PATHWAY	map04214	8/1105	65/14292	0.127046827173	0.42787034898500004	Pig.10826|Pig.18233|Pig.06578|MSTRG.13842|Pig.05182|Pig.06120|Pig.17918|Pig.12458	http://www.genome.jp/kegg-bin/show_pathway?map=map04214&multi_query=K03262+yellow,red%0d%0aK20216+yellow,red%0d%0aK04448+yellow,red%0d%0aK04404+yellow,red%0d%0aK06640+yellow,red%0d%0aK07827+tomato,red%0d%0aK04365+yellow,red%0d%0aK04412+yellow%0dK08791+yellow%0dK04431+yellow%0dK02561+yellow%0dK04728+yellow%0dK04397+yellow%0dK03386+yellow%0dK09428+yellow%0dK04398+yellow%0dK10798+yellow%0dK09848+yel…	Cell growth and death	Cellular Processes	DUSP10-201|EIF5|KRAS-202|MSTRG.13842|TAB2-201|ATR-201|BRAF-206|JUNB-201
16	Relaxin signaling pathway	KEGG PATHWAY	map04926	16/1105	153/14292	0.13337255595699998	0.444069987449	Pig.13869|Pig.12503|Pig.12458|Pig.00814|Pig.06741|Pig.02889|Pig.04505|Pig.02427|Pig.19282|MSTRG.13842|Pig.06785|Pig.12628|MSTRG.20603|Pig.13049|Pig.06578|Pig.08699	http://www.genome.jp/kegg-bin/show_pathway?map=map04926&multi_query=K04379+yellow,red%0d%0aK04198+yellow,red%0d%0aK02649+yellow,red%0d%0aK00922+yellow,red%0d%0aK04456+tomato,red%0d%0aK04534+yellow,red%0d%0aK08044+tomato,red%0d%0aK04448+yellow,red%0d%0aK07827+tomato,red%0d%0aK06237+tomato,red%0d%0aK03099+yellow,red%0d%0aK16366+yellow,red%0d%0aK04538+yellow%0dK04539+yellow%0dK14556+yellow%0dK01403+…	Endocrine system	Organismal Systems	MYH15|AKT3-207|JUNB-201|Pfkfb1|SOS1-202|SOS2-201|EDNRB-201|COL4A6-201|FOS-201|MSTRG.13842|EDN1-201|LOC110117498-PIK3R3|MSTRG.20603|PIK3CA-201|KRAS-202|COL4A3-201
14	Amoebiasis	KEGG PATHWAY	map05146	14/1105	131/14292	0.13521131554000002	0.445133881497	Pig.13452|Pig.13892|Pig.12628|Pig.01257|Pig.02427|MSTRG.2866|Pig.13049|Pig.12967|Pig.12452|MSTRG.9224|Pig.00355|Pig.08699|Pig.09196|Pig.18735	http://www.genome.jp/kegg-bin/show_pathway?map=map05146&multi_query=K05717+tomato,red%0d%0aK04000+tomato,red%0d%0aK05637+tomato,red%0d%0aK05405+yellow,red%0d%0aK03997+tomato,red%0d%0aK00922+yellow,red%0d%0aK10160+yellow,red%0d%0aK13377+yellow,red%0d%0aK04386+yellow,red%0d%0aK04455+tomato,red%0d%0aK02649+yellow,red%0d%0aK06237+tomato,red%0d%0aK06856+tomato%0dK04633+yellow%0dK13963+tomato%0dK03998+…	Infectious disease: parasitic	Human Diseases	IL1R1-202|FN1-201|LOC110117498-PIK3R3|C9-202|COL4A6-201|MSTRG.2866|PIK3CA-201|TLR4-202|C8A-201|MSTRG.9224|IL6-202|COL4A3-201|HSPB1-201|TGFB3-201
9	Central carbon metabolism in cancer	KEGG PATHWAY	map05230	9/1105	77/14292	0.138891061617	0.452167567263	Pig.05416|Pig.12503|Pig.12628|Pig.06578|MSTRG.13842|Pig.13049|Pig.03701|Pig.11524|Pig.02006	http://www.genome.jp/kegg-bin/show_pathway?map=map05230&multi_query=K01110+yellow,red%0d%0aK08268+yellow,red%0d%0aK04456+tomato,red%0d%0aK04377+yellow,red%0d%0aK02649+yellow,red%0d%0aK00844+tomato,red%0d%0aK00922+yellow,red%0d%0aK07827+tomato,red%0d%0aK07593+yellow%0dK00850+tomato%0dK11413+yellow%0dK11416+yellow%0dK00873+green%0dK01425+tomato%0dK05099+yellow%0dK14634+yellow%0dK05616+yellow%0dK050…	Cancer: overview	Human Diseases	HIF1A-203|AKT3-207|LOC110117498-PIK3R3|KRAS-202|MSTRG.13842|PIK3CA-201|MYC-202|HK2-201|PTEN
7	Type II diabetes mellitus	KEGG PATHWAY	map04930	7/1105	57/14292	0.148682108301	0.473520192742	Pig.19532|Pig.16533|Pig.07965|Pig.05366|Pig.11524|Pig.12628|Pig.13049	http://www.genome.jp/kegg-bin/show_pathway?map=map04930&multi_query=K04696+yellow,red%0d%0aK04697+yellow,red%0d%0aK04694+yellow,red%0d%0aK02649+yellow,red%0d%0aK00844+tomato,red%0d%0aK00922+yellow,red%0d%0aK07187+yellow,red%0d%0aK07593+yellow%0dK07594+yellow%0dK07595+yellow%0dK03156+yellow%0dK18050+yellow%0dK04851+yellow%0dK04695+yellow%0dK00873+green%0dK07191+tomato%0dK06068+yellow%0dK04849+yell…	Endocrine and metabolic disease	Human Diseases	SOCS3-201|SOCS1-201|IRS2-201|SOCS4-201|HK2-201|LOC110117498-PIK3R3|PIK3CA-201
14	Oocyte meiosis	KEGG PATHWAY	map04114	14/1105	133/14292	0.147256469733	0.47413346848099996	Pig.08279|Pig.04835|Pig.01072|Pig.05100|Pig.14365|Pig.07737|Pig.04517|MSTRG.38206|Pig.05118|MSTRG.20603|Pig.17383|Pig.02648|Pig.14561|Pig.15898	http://www.genome.jp/kegg-bin/show_pathway?map=map04114&multi_query=K04348+yellow,red%0d%0aK08836+yellow,red%0d%0aK08044+tomato,red%0d%0aK05867+yellow,red%0d%0aK03350+yellow,red%0d%0aK03357+yellow,red%0d%0aK02602+tomato,red%0d%0aK06268+yellow,red%0d%0aK11584+tomato,red%0d%0aK04382+yellow,red%0d%0aK06669+yellow,red%0d%0aK02183+yellow,red%0d%0aK04515+yellow%0dK16197+tomato%0dK05087+yellow%0dK10318+…	Cell growth and death	Cellular Processes	CALM1-203|Ppp3r1|Anapc10|SLK-201|PPP2R5A-202|PPP3CA-201|CPEB4-201|MSTRG.38206|SMC3-201|MSTRG.20603|PPP2CA-201|PPP2CB-201|CDC25C-202|CDC27-201
14	Cell cycle	KEGG PATHWAY	map04110	14/1105	136/14292	0.166366776985	0.524144792008	Pig.12327|Pig.04427|Pig.06120|Pig.01072|Pig.15898|Pig.05118|Pig.07783|Pig.03701|Pig.00345|Pig.09891|Pig.00725|Pig.05488|Pig.14561|Pig.18735	http://www.genome.jp/kegg-bin/show_pathway?map=map04110&multi_query=K04377+yellow,red%0d%0aK06067+yellow,red%0d%0aK06671+yellow,red%0d%0aK06669+yellow,red%0d%0aK03350+yellow,red%0d%0aK03357+yellow,red%0d%0aK06643+yellow,red%0d%0aK06640+yellow,red%0d%0aK13377+yellow,red%0d%0aK05867+yellow,red%0d%0aK06632+yellow,red%0d%0aK04402+yellow,red%0d%0aK06629+yellow,red%0d%0aK16332+yellow%0dK02091+yellow%0d…	Cell growth and death	Cellular Processes	GADD45B-201|STAG2-201|ATR-201|Anapc10|CDC27-201|SMC3-201|GADD45G-201|MYC-202|DBF4|WEE1-201|HDAC2-201|MDM2-201|CDC25C-202|TGFB3-201
20	Tuberculosis	KEGG PATHWAY	map05152	20/1105	206/14292	0.172453683042	0.531883464541	Pig.08279|Pig.12503|Pig.04835|MSTRG.37055|Pig.12650|MSTRG.37104|Pig.07737|Pig.13113|Pig.22017|Pig.01502|Pig.12967|Pig.04096|Pig.13383|Pig.18735|Pig.22273|Pig.19001|Pig.00355|Pig.07539|Pig.00059|Pig.03287	http://www.genome.jp/kegg-bin/show_pathway?map=map05152&multi_query=K11220+tomato,red%0d%0aK06752+yellow,red%0d%0aK08846+yellow,red%0d%0aK04348+yellow,red%0d%0aK04077+tomato,red%0d%0aK08065+yellow,red%0d%0aK06268+yellow,red%0d%0aK10160+yellow,red%0d%0aK04456+tomato,red%0d%0aK04731+yellow,red%0d%0aK04733+yellow,red%0d%0aK12478+yellow,red%0d%0aK04447+yellow,red%0d%0aK05405+yellow,red%0d%0aK02183+ye…	Infectious disease: bacterial	Human Diseases	CALM1-203|AKT3-207|Ppp3r1|MSTRG.37055|PLK3-201|MSTRG.37104|PPP3CA-201|NFYB-201|EEA1-201|RIPK2-201|TLR4-202|EEA1-201|SLA-DOA-201|TGFB3-201|EEA1-201|IRAK2-201|IL6-202|IRAK4-202|HSPD1-201|JAK2-201
11	Salmonella infection	KEGG PATHWAY	map05132	11/1105	103/14292	0.17153920653299998	0.534691356533	Pig.08330|Pig.08329|Pig.04757|Pig.19282|MSTRG.1319|Pig.12967|MSTRG.22707|MSTRG.22706|Pig.00355|Pig.12458|Pig.03650	http://www.genome.jp/kegg-bin/show_pathway?map=map05132&multi_query=K05759+yellow,red%0d%0aK04514+yellow,red%0d%0aK04379+yellow,red%0d%0aK05405+yellow,red%0d%0aK10160+yellow,red%0d%0aK04448+yellow,red%0d%0aK05505+tomato,red%0d%0aK05701+tomato,red%0d%0aK10407+yellow%0dK04437+tomato%0dK05753+yellow%0dK12799+yellow%0dK07863+yellow%0dK04735+yellow%0dK13241+yellow%0dK12964+yellow%0dK04393+yellow%0dK04…	Infectious disease: bacterial	Human Diseases	CXCL2-202|CXCL2-202|PFN2-201|FOS-201|MSTRG.1319|TLR4-202|MSTRG.22707|MSTRG.22706|IL6-202|JUNB-201|ROCK1-201
3	Nitrogen metabolism	KEGG PATHWAY	map00910	3/1105	19/14292	0.177721674558	0.542421360891	Pig.01492|MSTRG.9727|Pig.18782	http://www.genome.jp/kegg-bin/show_pathway?map=map00910&multi_query=K18245+yellow,red%0d%0aK01915+tomato,red%0d%0aK01672+yellow%0dK00261+yellow%0dK01948+yellow%0dK18246+yellow%0d	Energy metabolism	Metabolism	CA2-201|MSTRG.9727|GLUL-201
5	Aldosterone-regulated sodium reabsorption	KEGG PATHWAY	map04960	5/1105	39/14292	0.180151427062	0.544168743599	Pig.04036|Pig.12628|Pig.13049|Pig.06578|MSTRG.13842	http://www.genome.jp/kegg-bin/show_pathway?map=map04960&multi_query=K13302+yellow,red%0d%0aK02649+yellow,red%0d%0aK00922+yellow,red%0d%0aK07827+tomato,red%0d%0aK02677+yellow%0dK13358+yellow%0dK00071+yellow%0dK13305+yellow%0dK04825+yellow%0dK04824+yellow%0dK04827+yellow%0dK04371+yellow%0dK01539+yellow%0dK04995+yellow%0dK04527+yellow%0dK19663+yellow%0dK19662+yellow%0dK08555+yellow%0dK05459+yellow%0…	Excretory system	Organismal Systems	SGK1-201|LOC110117498-PIK3R3|PIK3CA-201|KRAS-202|MSTRG.13842
8	Long-term depression	KEGG PATHWAY	map04730	8/1105	72/14292	0.190907237005	0.5707736779829999	Pig.13869|Pig.00814|Pig.17918|MSTRG.13842|Pig.06578|Pig.02017|Pig.17383|Pig.02648	http://www.genome.jp/kegg-bin/show_pathway?map=map04730&multi_query=K04534+yellow,red%0d%0aK07376+yellow,red%0d%0aK04382+yellow,red%0d%0aK07827+tomato,red%0d%0aK04365+yellow,red%0d%0aK05207+yellow%0dK02677+yellow%0dK19477+yellow%0dK04960+yellow%0dK04961+tomato%0dK14556+yellow%0dK16342+yellow%0dK04369+yellow%0dK04371+yellow%0dK08067+yellow%0dK12319+yellow%0dK05197+yellow%0dK03456+yellow%0dK05198+y…	Nervous system	Organismal Systems	MYH15|Pfkfb1|BRAF-206|MSTRG.13842|KRAS-202|PRKG1-201|PPP2CA-201|PPP2CB-201
13	T cell receptor signaling pathway	KEGG PATHWAY	map04660	13/1105	129/14292	0.19720155583500001	0.583636927875	Pig.06078|Pig.12503|Pig.04835|Pig.15072|Pig.07737|Pig.02889|Pig.06741|Pig.19282|MSTRG.13842|Pig.06578|Pig.12628|Pig.13049|Pig.12458	http://www.genome.jp/kegg-bin/show_pathway?map=map04660&multi_query=K04348+yellow,red%0d%0aK04456+tomato,red%0d%0aK04379+yellow,red%0d%0aK04448+yellow,red%0d%0aK06268+yellow,red%0d%0aK02649+yellow,red%0d%0aK03099+yellow,red%0d%0aK12076+yellow,red%0d%0aK00922+yellow,red%0d%0aK07365+yellow,red%0d%0aK07827+tomato,red%0d%0aK04410+yellow%0dK06454+yellow%0dK04415+yellow%0dK04513+yellow%0dK04431+yellow%…	Immune system	Organismal Systems	NCK1-201|AKT3-207|Ppp3r1|DLG1-202|PPP3CA-201|SOS2-201|SOS1-202|FOS-201|MSTRG.13842|KRAS-202|LOC110117498-PIK3R3|PIK3CA-201|JUNB-201
15	Autophagy - animal	KEGG PATHWAY	map04140	15/1105	153/14292	0.203848347886	0.597275659307	Pig.05416|Pig.12503|Pig.07965|Pig.02006|Pig.06578|MSTRG.13842|Pig.04308|Pig.12628|Pig.13049|Pig.01049|Pig.17383|Pig.02648|MSTRG.37477|MSTRG.27644|Pig.05254	http://www.genome.jp/kegg-bin/show_pathway?map=map04140&multi_query=K01110+yellow,red%0d%0aK21245+tomato,red%0d%0aK03237+yellow,red%0d%0aK04382+yellow,red%0d%0aK08268+yellow,red%0d%0aK08342+tomato,red%0d%0aK02649+yellow,red%0d%0aK00922+yellow,red%0d%0aK04456+tomato,red%0d%0aK07827+tomato,red%0d%0aK17907+tomato,red%0d%0aK07187+yellow,red%0d%0aK07920+yellow,red%0d%0aK20402+yellow%0dK01365+tomato%0d…	Transport and catabolism	Cellular Processes	HIF1A-203|AKT3-207|IRS2-201|PTEN|KRAS-202|MSTRG.13842|EIF2S1-201|LOC110117498-PIK3R3|PIK3CA-201|RAB33B-202|PPP2CA-201|PPP2CB-201|MSTRG.37477|MSTRG.27644|ATG4C-201
4	Nicotinate and nicotinamide metabolism	KEGG PATHWAY	map00760	4/1105	31/14292	0.215142984589	0.624127668164	Pig.08546|Pig.05622|Pig.07054|Pig.16339	http://www.genome.jp/kegg-bin/show_pathway?map=map00760&multi_query=K06210+tomato,red%0d%0aK01081+yellow,red%0d%0aK03426+yellow,red%0d%0aK00323+yellow%0dK03783+yellow%0dK19970+yellow%0dK00157+yellow%0dK01242+yellow%0dK03462+yellow%0dK00858+yellow%0dK01513+yellow%0dK01950+yellow%0dK00763+yellow%0dK00767+yellow%0dK00541+yellow%0dK18152+yellow%0dK10524+yellow%0d	Metabolism of cofactors and vitamins	Metabolism	NMNAT1-201|MYNN-203|NT5C3A-201|NT5C2-203
14	Th17 cell differentiation	KEGG PATHWAY	map04659	14/1105	144/14292	0.222979931589	0.640520783879	Pig.05416|Pig.04835|MSTRG.37055|MSTRG.21237|Pig.13452|Pig.07737|MSTRG.19648|Pig.03287|Pig.19282|Pig.09283|Pig.13383|Pig.22179|Pig.12458|Pig.00355	http://www.genome.jp/kegg-bin/show_pathway?map=map04659&multi_query=K11220+tomato,red%0d%0aK06752+yellow,red%0d%0aK04379+yellow,red%0d%0aK04447+yellow,red%0d%0aK05405+yellow,red%0d%0aK06268+yellow,red%0d%0aK04448+yellow,red%0d%0aK04348+yellow,red%0d%0aK04386+yellow,red%0d%0aK08268+yellow,red%0d%0aK04079+tomato,red%0d%0aK08534+yellow%0dK05065+yellow%0dK04692+yellow%0dK05063+yellow%0dK05060+yellow%…	Immune system	Organismal Systems	HIF1A-203|Ppp3r1|MSTRG.37055|MSTRG.21237|IL1R1-202|PPP3CA-201|MSTRG.19648|JAK2-201|FOS-201|HSP90AB1-202|SLA-DOA-201|HSP90AB1-202|JUNB-201|IL6-202
16	Hippo signaling pathway	KEGG PATHWAY	map04390	16/1105	168/14292	0.227004266823	0.645750001738	Pig.12804|Pig.09031|Pig.04909|Pig.05639|Pig.15072|Pig.09168|Pig.08335|Pig.05613|Pig.15148|Pig.02648|Pig.04014|Pig.03701|Pig.17383|Pig.17497|Pig.18735|Pig.04306	http://www.genome.jp/kegg-bin/show_pathway?map=map04390&multi_query=K05689+yellow,red%0d%0aK04377+yellow,red%0d%0aK02085+yellow,red%0d%0aK09782+yellow,red%0d%0aK03982+yellow,red%0d%0aK12076+yellow,red%0d%0aK06092+yellow,red%0d%0aK06091+yellow,red%0d%0aK21283+yellow,red%0d%0aK04382+yellow,red%0d%0aK13377+yellow,red%0d%0aK17693+yellow,red%0d%0aK04354+yellow,red%0d%0aK05706+yellow,red%0d%0aK06827+ye…	Signal transduction	Environmental Information Processing	CDH1-203|ID2-201|SNAI2-201|APC2-201|DLG1-202|SERPINE1-201|AREG-201|PPP2R2A-202|PATJ-202|PPP2CB-201|CCN2-202|MYC-202|PPP2CA-201|BMP2-201|TGFB3-201|MPP5-201
4	Hedgehog signaling pathway - fly	KEGG PATHWAY	map04341	4/1105	32/14292	0.23203010915800001	0.647474495078	Pig.20127|Pig.04249|Pig.08060|Pig.14102	http://www.genome.jp/kegg-bin/show_pathway?map=map04341&multi_query=K04678+yellow,red%0d%0aK08957+yellow,red%0d%0aK10523+yellow,red%0d%0aK03869+yellow,red%0d%0aK04345+yellow%0dK14766+green%0dK03094+tomato%0dK08958+yellow%0dK03083+yellow%0dK04662+yellow%0dK06229+tomato%0dK06228+yellow%0dK03868+yellow%0dK03347+yellow%0dK08291+tomato%0dK08960+yellow%0dK03362+yellow%0dK06226+yellow%0dK06225+yellow%0d…	Signal transduction	Environmental Information Processing	CSNK1A1-202|SPOPL-201|SMURF2-201|CUL3-201
23	Focal adhesion	KEGG PATHWAY	map04510	23/1105	252/14292	0.23156978641399997	0.6524033405690001	Pig.02889|MSTRG.1589|MSTRG.2866|Pig.12503|Pig.08699|Pig.08423|Pig.19594|Pig.11745|Pig.02006|Pig.10043|Pig.09682|Pig.17918|Pig.08165|Pig.08166|Pig.12458|Pig.13892|Pig.12628|Pig.02427|Pig.13049|Pig.06741|Pig.17334|Pig.10764|Pig.03650	http://www.genome.jp/kegg-bin/show_pathway?map=map04510&multi_query=K01110+yellow,red%0d%0aK00907+yellow,red%0d%0aK13709+yellow,red%0d%0aK06270+yellow,red%0d%0aK04514+yellow,red%0d%0aK02649+yellow,red%0d%0aK16060+yellow,red%0d%0aK00922+yellow,red%0d%0aK06252+yellow,red%0d%0aK05637+tomato,red%0d%0aK04448+yellow,red%0d%0aK06238+tomato,red%0d%0aK06237+tomato,red%0d%0aK16857+tomato,red%0d%0aK05719+to…	Cellular community - eukaryotes	Cellular Processes	SOS2-201|MSTRG.1589|MSTRG.2866|AKT3-207|COL4A3-201|ARHGAP5-203|MYLK4|PPP1R12A-203|PTEN|COL6A5-201|ITGB1-204|BRAF-206|BIRC3-201|BIRC3-201|JUNB-201|FN1-201|LOC110117498-PIK3R3|COL4A6-201|PIK3CA-201|SOS1-202|TNC-201|THBS1-201|ROCK1-201
9	p53 signaling pathway	KEGG PATHWAY	map04115	9/1105	88/14292	0.238934664309	0.66045147776	MSTRG.1589|Pig.06120|Pig.07783|MSTRG.38079|Pig.12327|Pig.02006|Pig.05488|Pig.09168|Pig.10764	http://www.genome.jp/kegg-bin/show_pathway?map=map04115&multi_query=K01110+yellow,red%0d%0aK10145+green,red%0d%0aK03982+yellow,red%0d%0aK04402+yellow,red%0d%0aK16857+tomato,red%0d%0aK06643+yellow,red%0d%0aK06640+yellow,red%0d%0aK10143+yellow%0dK02216+yellow%0dK10152+tomato%0dK02091+yellow%0dK10131+yellow%0dK04728+yellow%0dK06626+yellow%0dK10136+yellow%0dK10137+yellow%0dK10134+yellow%0dK10135+yell…	Cell growth and death	Cellular Processes	MSTRG.1589|ATR-201|GADD45G-201|MSTRG.38079|GADD45B-201|PTEN|MDM2-201|SERPINE1-201|THBS1-201
22	Viral carcinogenesis	KEGG PATHWAY	map05203	22/1105	244/14292	0.25571758767499997	0.687387643934	Pig.23592|Pig.04793|Pig.08884|Pig.18229|Pig.23433|Pig.01873|Pig.10706|Pig.13211|Pig.15072|Pig.06280|Pig.08876|Pig.13848|Pig.00725|Pig.22567|Pig.06578|MSTRG.13842|Pig.02645|Pig.12458|Pig.12628|Pig.13049|Pig.23672|Pig.05488	http://www.genome.jp/kegg-bin/show_pathway?map=map05203&multi_query=K06751+tomato,red%0d%0aK15413+yellow,red%0d%0aK03137+yellow,red%0d%0aK11594+yellow,red%0d%0aK06643+yellow,red%0d%0aK06067+yellow,red%0d%0aK06063+yellow,red%0d%0aK03122+yellow,red%0d%0aK02649+yellow,red%0d%0aK12076+yellow,red%0d%0aK00922+yellow,red%0d%0aK12496+yellow,red%0d%0aK03174+yellow,red%0d%0aK04448+yellow,red%0d%0aK07827+to…	Cancer: overview	Human Diseases	HLA-A|REL-202|SNW1-202|TRAF5-201|HLA-A|DDX3X-206|EGR2-201|KAT2B-201|DLG1-202|TRIM41-201|GTF2A1-201|UBE3A-201|HDAC2-201|SP100|KRAS-202|MSTRG.13842|GTF2E2-201|JUNB-201|LOC110117498-PIK3R3|PIK3CA-201|HLA-A|MDM2-201
8	Malaria	KEGG PATHWAY	map05144	8/1105	78/14292	0.254260618218	0.689799640165	Pig.22261|MSTRG.1589|Pig.04926|Pig.12967|Pig.00355|Pig.10764|Pig.18735|MSTRG.9335	http://www.genome.jp/kegg-bin/show_pathway?map=map05144&multi_query=K16857+tomato,red%0d%0aK13822+green,red%0d%0aK05405+yellow,red%0d%0aK10160+yellow,red%0d%0aK14624+yellow,red%0d%0aK06494+yellow,red%0d%0aK13377+yellow,red%0d%0aK16336+yellow%0dK04659+yellow%0dK04550+yellow%0dK04519+yellow%0dK10159+yellow%0dK06490+yellow%0dK13823+green%0dK03161+yellow%0dK03160+yellow%0dK10030+yellow%0dK05099+yello…	Infectious disease: parasitic	Human Diseases	CCL2-201|MSTRG.1589|SELE|TLR4-202|IL6-202|THBS1-201|TGFB3-201|MSTRG.9335
14	Dopaminergic synapse	KEGG PATHWAY	map04728	14/1105	148/14292	0.253993509659	0.695514937664	Pig.13869|Pig.08279|Pig.12503|Pig.00814|Pig.14365|Pig.07737|MSTRG.22535|Pig.05613|Pig.05021|Pig.19282|Pig.08438|Pig.17383|Pig.02648|MSTRG.31592	http://www.genome.jp/kegg-bin/show_pathway?map=map04728&multi_query=K04534+yellow,red%0d%0aK10396+yellow,red%0d%0aK04354+yellow,red%0d%0aK04379+yellow,red%0d%0aK11583+tomato,red%0d%0aK02183+yellow,red%0d%0aK02223+tomato,red%0d%0aK04348+yellow,red%0d%0aK11584+tomato,red%0d%0aK04382+yellow,red%0d%0aK04456+tomato,red%0d%0aK04515+yellow%0dK04539+yellow%0dK04538+yellow%0dK04537+yellow%0dK04536+tomato%…	Nervous system	Organismal Systems	MYH15|CALM1-203|AKT3-207|Pfkfb1|PPP2R5A-202|PPP3CA-201|MSTRG.22535|PPP2R2A-202|KIF5B-201|FOS-201|PPP2R3A-203|PPP2CA-201|PPP2CB-201|MSTRG.31592
2	Fatty acid biosynthesis	KEGG PATHWAY	map00061	2/1105	13/14292	0.265987318343	0.7084934934039999	Pig.02434|Pig.14112	http://www.genome.jp/kegg-bin/show_pathway?map=map00061&multi_query=K01897+tomato,red%0d%0aK01946+yellow%0dK15013+yellow%0dK00665+tomato%0dK11262+yellow%0dK09458+yellow%0d	Lipid metabolism	Metabolism	ACSL4-201|ACSL3-201
14	AMPK signaling pathway	KEGG PATHWAY	map04152	14/1105	151/14292	0.278240717094	0.734455226203	Pig.05269|Pig.12503|Pig.12628|Pig.14365|Pig.08717|Pig.05613|Pig.13049|Pig.07965|Pig.08438|Pig.17383|Pig.14066|Pig.02648|MSTRG.31592|Pig.20026	http://www.genome.jp/kegg-bin/show_pathway?map=map04152&multi_query=K05062+yellow,red%0d%0aK04354+yellow,red%0d%0aK07877+yellow,red%0d%0aK11583+tomato,red%0d%0aK11584+tomato,red%0d%0aK02649+yellow,red%0d%0aK00922+yellow,red%0d%0aK04382+yellow,red%0d%0aK07187+yellow,red%0d%0aK08272+yellow,red%0d%0aK04456+tomato,red%0d%0aK07903+yellow,red%0d%0aK00507+yellow%0dK05087+yellow%0dK00850+tomato%0dK16333+…	Signal transduction	Environmental Information Processing	LEPR-201|AKT3-207|LOC110117498-PIK3R3|PPP2R5A-202|CAB39-201|PPP2R2A-202|PIK3CA-201|IRS2-201|PPP2R3A-203|PPP2CA-201|RAB2A-204|PPP2CB-201|MSTRG.31592|RAB10-203
5	Hedgehog signaling pathway	KEGG PATHWAY	map04340	5/1105	46/14292	0.281527134177	0.736495092089	Pig.20127|Pig.20132|Pig.04249|Pig.08060|Pig.14102	http://www.genome.jp/kegg-bin/show_pathway?map=map04340&multi_query=K08957+yellow,red%0d%0aK10394+yellow,red%0d%0aK03869+yellow,red%0d%0aK10523+yellow,red%0d%0aK04678+yellow,red%0d%0aK11101+yellow%0dK08959+yellow%0dK08958+yellow%0dK03083+yellow%0dK04439+yellow%0dK00910+yellow%0dK06233+yellow%0dK10151+yellow%0dK19608+yellow%0dK20020+yellow%0dK06229+tomato%0dK06225+yellow%0dK11989+yellow%0dK06226+y…	Signal transduction	Environmental Information Processing	CSNK1A1-202|KIF3A-201|SPOPL-201|SMURF2-201|CUL3-201
4	Circadian rhythm	KEGG PATHWAY	map04710	4/1105	35/14292	0.284345105191	0.7372842108040001	MSTRG.22535|Pig.18817|Pig.01565|Pig.16070	http://www.genome.jp/kegg-bin/show_pathway?map=map04710&multi_query=K02633+yellow,red%0d%0aK02223+tomato,red%0d%0aK03729+tomato,red%0d%0aK03868+yellow%0dK03347+yellow%0dK08532+yellow%0dK07200+yellow%0dK03094+tomato%0dK09026+yellow%0dK08960+yellow%0dK02295+yellow%0dK02296+yellow%0dK05870+yellow%0dK03730+tomato%0dK07199+tomato%0dK03362+yellow%0dK08533+yellow%0dK07198+yellow%0dK08534+yellow%0dK08959…	Environmental adaptation	Organismal Systems	MSTRG.22535|PER1-201|BHLHE40-201|PER2-202
10	Choline metabolism in cancer	KEGG PATHWAY	map05231	10/1105	105/14292	0.293058376841	0.753211442232	Pig.05416|Pig.12503|Pig.06741|Pig.02889|Pig.19282|Pig.13049|Pig.06578|Pig.12628|MSTRG.13842|Pig.12458	http://www.genome.jp/kegg-bin/show_pathway?map=map05231&multi_query=K08268+yellow,red%0d%0aK04379+yellow,red%0d%0aK02649+yellow,red%0d%0aK03099+yellow,red%0d%0aK00922+yellow,red%0d%0aK04448+yellow,red%0d%0aK04456+tomato,red%0d%0aK07827+tomato,red%0d%0aK07860+yellow%0dK00994+tomato%0dK01116+tomato%0dK01115+yellow%0dK04392+yellow%0dK03163+green%0dK05748+yellow%0dK07208+yellow%0dK04357+yellow%0dK061…	Cancer: overview	Human Diseases	HIF1A-203|AKT3-207|SOS1-202|SOS2-201|FOS-201|PIK3CA-201|KRAS-202|LOC110117498-PIK3R3|MSTRG.13842|JUNB-201
6	Lysine degradation	KEGG PATHWAY	map00310	6/1105	59/14292	0.304248818099	0.761922253872	Pig.10524|Pig.13788|Pig.00298|Pig.08197|Pig.02561|Pig.16483	http://www.genome.jp/kegg-bin/show_pathway?map=map00310&multi_query=K11419+yellow,red%0d%0aK00626+yellow,red%0d%0aK06101+yellow,red%0d%0aK15588+yellow,red%0d%0aK18494+yellow,red%0d%0aK09189+yellow,red%0d%0aK07515+yellow%0dK14959+yellow%0dK14085+yellow%0dK13646+yellow%0dK00164+yellow%0dK11423+tomato%0dK11422+yellow%0dK11421+yellow%0dK11420+yellow%0dK11427+yellow%0dK17451+yellow%0dK11425+yellow%0dK…	Amino acid metabolism	Metabolism	ASH1L-201|SUV39H2-201|KMT2E-201|ACAT1-203|NSD1-202|SETDB2-203
18	Tight junction	KEGG PATHWAY	map04530	18/1105	202/14292	0.299280141998	0.76251375309	Pig.11872|Pig.20142|MSTRG.9762|Pig.09682|Pig.11649|Pig.15072|Pig.02648|Pig.05613|Pig.08206|Pig.15148|MSTRG.1319|Pig.02230|Pig.17383|Pig.02269|Pig.17287|Pig.12458|Pig.04306|Pig.03650	http://www.genome.jp/kegg-bin/show_pathway?map=map04530&multi_query=K10591+yellow,red%0d%0aK09489+yellow,red%0d%0aK10352+tomato,red%0d%0aK07902+yellow,red%0d%0aK05762+yellow,red%0d%0aK04514+yellow,red%0d%0aK04354+yellow,red%0d%0aK12076+yellow,red%0d%0aK06092+yellow,red%0d%0aK06091+yellow,red%0d%0aK04448+yellow,red%0d%0aK04382+yellow,red%0d%0aK12751+yellow,red%0d%0aK05719+tomato,red%0d%0aK05701+to…	Cellular community - eukaryotes	Cellular Processes	MYH7B-201|HSPA4-201|MSTRG.9762|ITGB1-204|MYH11-202|DLG1-202|PPP2CB-201|PPP2R2A-202|RDX-203|PATJ-202|MSTRG.1319|RAB8B-201|PPP2CA-201|NEDD4-201|MYL4-201|JUNB-201|MPP5-201|ROCK1-201
12	Insulin resistance	KEGG PATHWAY	map04931	12/1105	130/14292	0.303977138976	0.7678043251719999	Pig.12503|Pig.19532|Pig.01385|Pig.07965|Pig.16365|Pig.13049|Pig.12628|MSTRG.33362|Pig.02006|Pig.09974|Pig.01980|Pig.00355	http://www.genome.jp/kegg-bin/show_pathway?map=map04931&multi_query=K04696+yellow,red%0d%0aK01110+yellow,red%0d%0aK07187+yellow,red%0d%0aK05405+yellow,red%0d%0aK00922+yellow,red%0d%0aK15719+yellow,red%0d%0aK02649+yellow,red%0d%0aK07189+yellow,red%0d%0aK05696+yellow,red%0d%0aK07293+tomato,red%0d%0aK04456+tomato,red%0d%0aK09113+yellow%0dK07593+yellow%0dK04692+yellow%0dK16333+yellow%0dK04735+yellow%…	Endocrine and metabolic disease	Human Diseases	AKT3-207|SOCS3-201|PPP1R3A-201|IRS2-201|OGA-201|PIK3CA-201|LOC110117498-PIK3R3|MSTRG.33362|PTEN|PTPN1-203|PPP1R3C-201|IL6-202
8	Fc epsilon RI signaling pathway	KEGG PATHWAY	map04664	8/1105	83/14292	0.311330430637	0.773049289633	Pig.12503|Pig.02889|Pig.06578|MSTRG.13842|Pig.06741|Pig.12628|Pig.13049|Pig.08026	http://www.genome.jp/kegg-bin/show_pathway?map=map04664&multi_query=K04433+yellow,red%0d%0aK04456+tomato,red%0d%0aK03099+yellow,red%0d%0aK00922+yellow,red%0d%0aK02649+yellow,red%0d%0aK07827+tomato,red%0d%0aK04432+yellow%0dK04430+yellow%0dK04431+yellow%0dK07860+yellow%0dK02677+yellow%0dK03084+yellow%0dK01116+tomato%0dK04392+yellow%0dK03163+green%0dK05730+yellow%0dK05427+yellow%0dK07370+yellow%0dK1…	Immune system	Organismal Systems	AKT3-207|SOS2-201|KRAS-202|MSTRG.13842|SOS1-202|LOC110117498-PIK3R3|PIK3CA-201|MAP2K6-201
8	Adipocytokine signaling pathway	KEGG PATHWAY	map04920	8/1105	84/14292	0.323065827742	0.78229989693	Pig.05269|Pig.12503|Pig.19532|Pig.14112|Pig.03287|Pig.07965|Pig.02434|MSTRG.33362	http://www.genome.jp/kegg-bin/show_pathway?map=map04920&multi_query=K04696+yellow,red%0d%0aK05062+yellow,red%0d%0aK04447+yellow,red%0d%0aK01897+tomato,red%0d%0aK07187+yellow,red%0d%0aK07293+tomato,red%0d%0aK04456+tomato,red%0d%0aK07203+yellow%0dK05228+yellow%0dK04735+yellow%0dK04734+yellow%0dK15013+yellow%0dK18052+yellow%0dK07198+yellow%0dK07199+tomato%0dK07210+yellow%0dK08524+yellow%0dK04692+yel…	Endocrine system	Organismal Systems	LEPR-201|AKT3-207|SOCS3-201|ACSL3-201|JAK2-201|IRS2-201|ACSL4-201|MSTRG.33362
7	Regulation of lipolysis in adipocytes	KEGG PATHWAY	map04923	7/1105	72/14292	0.32136833876299997	0.7846743604790001	Pig.12503|Pig.12628|Pig.07965|Pig.13049|Pig.19702|MSTRG.20603|Pig.02017	http://www.genome.jp/kegg-bin/show_pathway?map=map04923&multi_query=K08044+tomato,red%0d%0aK07376+yellow,red%0d%0aK11987+yellow,red%0d%0aK02649+yellow,red%0d%0aK00922+yellow,red%0d%0aK07187+yellow,red%0d%0aK04456+tomato,red%0d%0aK08753+yellow%0dK16817+yellow%0dK16816+yellow%0dK08522+yellow%0dK19477+yellow%0dK08043+yellow%0dK08042+yellow%0dK08041+yellow%0dK08047+yellow%0dK08046+yellow%0dK08045+yel…	Endocrine system	Organismal Systems	AKT3-207|LOC110117498-PIK3R3|IRS2-201|PIK3CA-201|PTGS2-202|MSTRG.20603|PRKG1-201
14	Apoptosis	KEGG PATHWAY	map04210	14/1105	156/14292	0.320190429028	0.788368031137	Pig.12503|Pig.12327|Pig.12628|Pig.10616|Pig.19282|MSTRG.13842|Pig.06578|Pig.04308|Pig.07783|Pig.13049|Pig.08165|Pig.08166|Pig.13173|Pig.12458	http://www.genome.jp/kegg-bin/show_pathway?map=map04210&multi_query=K04379+yellow,red%0d%0aK16341+yellow,red%0d%0aK03237+yellow,red%0d%0aK02649+yellow,red%0d%0aK16060+yellow,red%0d%0aK00922+yellow,red%0d%0aK04456+tomato,red%0d%0aK04448+yellow,red%0d%0aK07827+tomato,red%0d%0aK04402+yellow,red%0d%0aK06114+tomato,red%0d%0aK01368+yellow%0dK01365+tomato%0dK01367+yellow%0dK01366+yellow%0dK08852+yellow%…	Cell growth and death	Cellular Processes	AKT3-207|GADD45B-201|LOC110117498-PIK3R3|SPTA1-201|FOS-201|MSTRG.13842|KRAS-202|EIF2S1-201|GADD45G-201|PIK3CA-201|BIRC3-201|BIRC3-201|Bcl2l11|JUNB-201
1	Caffeine metabolism	KEGG PATHWAY	map00232	1/1105	5/14292	0.331287371506	0.7956327856659999	Pig.06697	http://www.genome.jp/kegg-bin/show_pathway?map=map00232&multi_query=K00106+yellow,red%0d%0aK00622+yellow%0dK00365+tomato%0dK07409+yellow%0d	Biosynthesis of other secondary metabolites	Metabolism	XDH-201
5	Proteasome	KEGG PATHWAY	map03050	5/1105	50/14292	0.34370628193999997	0.8121446823270001	Pig.00234|Pig.08723|Pig.05385|MSTRG.24486|Pig.12821	http://www.genome.jp/kegg-bin/show_pathway?map=map03050&multi_query=K10881+tomato,red%0d%0aK02727+yellow,red%0d%0aK03038+yellow,red%0d%0aK03032+yellow,red%0d%0aK03030+yellow,red%0d%0aK03064+yellow%0dK03065+yellow%0dK03066+yellow%0dK03061+yellow%0dK03062+yellow%0dK03028+yellow%0dK03029+tomato%0dK03063+yellow%0dK02728+yellow%0dK02729+yellow%0dK02725+yellow%0dK02726+yellow%0dK04687+yellow%0dK06696+y…	Folding, sorting and degradation	Genetic Information Processing	PSMD14-201|PSMD1-201|PSMA3-201|MSTRG.24486|PSMD7-201
11	Natural killer cell mediated cytotoxicity	KEGG PATHWAY	map04650	11/1105	122/14292	0.343066851695	0.8172242889970001	Pig.04835|Pig.07737|Pig.02889|Pig.17918|MSTRG.13842|Pig.13943|Pig.12628|Pig.13049|MSTRG.33362|Pig.06578|Pig.06741	http://www.genome.jp/kegg-bin/show_pathway?map=map04650&multi_query=K03099+yellow,red%0d%0aK00922+yellow,red%0d%0aK04348+yellow,red%0d%0aK07293+tomato,red%0d%0aK06268+yellow,red%0d%0aK02649+yellow,red%0d%0aK04365+yellow,red%0d%0aK05130+yellow,red%0d%0aK07827+tomato,red%0d%0aK07981+yellow%0dK06743+yellow%0dK07987+yellow%0dK07986+yellow%0dK07984+yellow%0dK07860+yellow%0dK02677+yellow%0dK07988+yello…	Immune system	Organismal Systems	Ppp3r1|PPP3CA-201|SOS2-201|BRAF-206|MSTRG.13842|IFNAR1-201|LOC110117498-PIK3R3|PIK3CA-201|MSTRG.33362|KRAS-202|SOS1-202
15	Adrenergic signaling in cardiomyocytes	KEGG PATHWAY	map04261	15/1105	172/14292	0.352072830353	0.81870904201	Pig.08279|Pig.04108|Pig.09748|Pig.09747|Pig.14365|Pig.05613|Pig.00211|Pig.10914|Pig.06404|Pig.08438|MSTRG.20603|Pig.17383|Pig.02648|MSTRG.31592|Pig.12503	http://www.genome.jp/kegg-bin/show_pathway?map=map04261&multi_query=K11583+tomato,red%0d%0aK11584+tomato,red%0d%0aK05850+yellow,red%0d%0aK04839+yellow,red%0d%0aK04354+yellow,red%0d%0aK04456+tomato,red%0d%0aK10375+tomato,red%0d%0aK08044+tomato,red%0d%0aK02183+yellow,red%0d%0aK04382+yellow,red%0d%0aK04860+yellow,red%0d%0aK17751+tomato,red%0d%0aK04926+yellow%0dK04848+yellow%0dK04371+yellow%0dK04374+…	Circulatory system	Organismal Systems	CALM1-203|ATP2B1-202|MYH7-206|MYH7-206|PPP2R5A-202|PPP2R2A-202|SCN7A-201|CACNA2D3-201|TPM4-203|PPP2R3A-203|MSTRG.20603|PPP2CA-201|PPP2CB-201|MSTRG.31592|AKT3-207
21	Regulation of actin cytoskeleton	KEGG PATHWAY	map04810	21/1105	246/14292	0.35017028358	0.820799144712	Pig.06741|Pig.08206|Pig.09682|Pig.13892|Pig.05639|Pig.11860|Pig.02889|Pig.12628|Pig.19094|Pig.11745|Pig.06578|MSTRG.13842|Pig.17918|Pig.10851|Pig.04757|Pig.13049|Pig.08432|Pig.08391|Pig.19594|MSTRG.26305|Pig.03650	http://www.genome.jp/kegg-bin/show_pathway?map=map04810&multi_query=K02085+yellow,red%0d%0aK06270+yellow,red%0d%0aK05765+yellow,red%0d%0aK05766+yellow,red%0d%0aK05762+yellow,red%0d%0aK04514+yellow,red%0d%0aK04358+yellow,red%0d%0aK05759+yellow,red%0d%0aK02649+yellow,red%0d%0aK00922+yellow,red%0d%0aK05746+tomato,red%0d%0aK03916+yellow,red%0d%0aK07827+tomato,red%0d%0aK05719+tomato,red%0d%0aK05717+to…	Cell motility	Cellular Processes	SOS1-202|RDX-203|ITGB1-204|FN1-201|APC2-201|SSH1-201|SOS2-201|LOC110117498-PIK3R3|BDKRB2-201|PPP1R12A-203|KRAS-202|MSTRG.13842|BRAF-206|ENAH-203|PFN2-201|PIK3CA-201|CFL2-201|FGF13-201|MYLK4|MSTRG.26305|ROCK1-201
3	Mismatch repair	KEGG PATHWAY	map03430	3/1105	28/14292	0.369555117023	0.839377126262	Pig.07253|Pig.02480|Pig.08276	http://www.genome.jp/kegg-bin/show_pathway?map=map03430&multi_query=K08735+yellow,red%0d%0aK08736+tomato,red%0d%0aK10754+yellow,red%0d%0aK10756+yellow%0dK10747+yellow%0dK10740+yellow%0dK08734+tomato%0dK10858+tomato%0dK07466+yellow%0dK08739+yellow%0dK03111+yellow%0dK10746+yellow%0dK04802+yellow%0dK10755+yellow%0dK03505+yellow%0dK02327+yellow%0dK02328+yellow%0dK10739+yellow%0dK08737+yellow%0dK03504…	Replication and repair	Genetic Information Processing	RFC1-201|MSH3-201|MSH2-202
7	Amphetamine addiction	KEGG PATHWAY	map05031	7/1105	76/14292	0.372795811879	0.8402244067739999	Pig.08279|Pig.04835|Pig.07737|Pig.17148|Pig.19282|Pig.20949|Pig.12458	http://www.genome.jp/kegg-bin/show_pathway?map=map05031&multi_query=K04379+yellow,red%0d%0aK04448+yellow,red%0d%0aK06268+yellow,red%0d%0aK02183+yellow,red%0d%0aK15867+yellow,red%0d%0aK09029+yellow,red%0d%0aK04348+yellow,red%0d%0aK04515+yellow%0dK05200+yellow%0dK05214+yellow%0dK02677+yellow%0dK11411+yellow%0dK05208+yellow%0dK05209+yellow%0dK05211+yellow%0dK05210+yellow%0dK08045+yellow%0dK15494+tom…	Substance dependence	Human Diseases	CALM1-203|Ppp3r1|PPP3CA-201|FOSB-201|FOS-201|ARC-201|JUNB-201
9	Gap junction	KEGG PATHWAY	map04540	9/1105	100/14292	0.368259625644	0.8429692993260001	Pig.02889|MSTRG.7102|Pig.06578|MSTRG.13842|MSTRG.1319|MSTRG.20603|Pig.02017|Pig.06741|Pig.03966	http://www.genome.jp/kegg-bin/show_pathway?map=map04540&multi_query=K08044+tomato,red%0d%0aK07372+yellow,red%0d%0aK07375+tomato,red%0d%0aK07376+yellow,red%0d%0aK03099+yellow,red%0d%0aK05701+tomato,red%0d%0aK07827+tomato,red%0d%0aK08048+yellow%0dK08959+yellow%0dK02677+yellow%0dK17386+yellow%0dK08049+yellow%0dK19477+yellow%0dK08043+yellow%0dK08042+yellow%0dK08041+yellow%0dK08047+yellow%0dK08046+yel…	Cellular community - eukaryotes	Cellular Processes	SOS2-201|MSTRG.7102|KRAS-202|MSTRG.13842|MSTRG.1319|MSTRG.20603|PRKG1-201|SOS1-202|GJA1-201
10	HIF-1 signaling pathway	KEGG PATHWAY	map04066	10/1105	112/14292	0.365684216388	0.843665160644	Pig.05416|Pig.12503|Pig.12628|Pig.13049|Pig.06785|Pig.12967|Pig.11524|Pig.00355|Pig.09168|Pig.08109	http://www.genome.jp/kegg-bin/show_pathway?map=map04066&multi_query=K08268+yellow,red%0d%0aK10160+yellow,red%0d%0aK04456+tomato,red%0d%0aK05405+yellow,red%0d%0aK02649+yellow,red%0d%0aK05465+yellow,red%0d%0aK00844+tomato,red%0d%0aK03982+yellow,red%0d%0aK00922+yellow,red%0d%0aK16366+yellow,red%0d%0aK04515+yellow%0dK05087+yellow%0dK04692+yellow%0dK01689+tomato%0dK02677+yellow%0dK07203+yellow%0dK0473…	Signal transduction	Environmental Information Processing	HIF1A-203|AKT3-207|LOC110117498-PIK3R3|PIK3CA-201|EDN1-201|TLR4-202|HK2-201|IL6-202|SERPINE1-201|ANGPT1-201
8	Type I diabetes mellitus	KEGG PATHWAY	map04940	8/1105	89/14292	0.382675324516	0.8559074052150001	Pig.23592|Pig.04147|Pig.06280|Pig.23672|Pig.13383|MSTRG.37104|Pig.23433|Pig.00059	http://www.genome.jp/kegg-bin/show_pathway?map=map04940&multi_query=K06751+tomato,red%0d%0aK06752+yellow,red%0d%0aK01294+yellow,red%0d%0aK04077+tomato,red%0d%0aK12025+yellow%0dK04519+yellow%0dK03156+yellow%0dK01580+yellow%0dK04390+yellow%0dK05468+yellow%0dK05425+yellow%0dK07817+yellow%0dK05654+yellow%0dK04687+yellow%0dK05406+yellow%0dK01353+yellow%0dK07818+yellow%0dK10785+yellow%0dK04389+yellow%0…	Endocrine and metabolic disease	Human Diseases	HLA-A|CPE-201|TRIM41-201|HLA-A|SLA-DOA-201|MSTRG.37104|HLA-A|HSPD1-201
6	RIG-I-like receptor signaling pathway	KEGG PATHWAY	map04622	6/1105	66/14292	0.402738659389	0.893957781826	Pig.14450|Pig.05053|Pig.18229|Pig.10780|Pig.01873|Pig.05461	http://www.genome.jp/kegg-bin/show_pathway?map=map04622&multi_query=K05410+yellow,red%0d%0aK12651+yellow,red%0d%0aK12652+yellow,red%0d%0aK12646+yellow,red%0d%0aK03174+yellow,red%0d%0aK11594+yellow,red%0d%0aK02373+yellow%0dK12671+yellow%0dK04416+yellow%0dK04735+yellow%0dK04427+yellow%0dK07211+yellow%0dK07210+yellow%0dK12650+yellow%0dK12653+yellow%0dK12655+yellow%0dK12654+yellow%0dK10030+yellow%0dK…	Immune system	Organismal Systems	TBKBP1-201|DDX58-201|TRAF5-201|AZI2-201|DDX3X-206|TBK1-201
3	Butanoate metabolism	KEGG PATHWAY	map00650	3/1105	30/14292	0.412530840692	0.895344713502	Pig.11614|Pig.08197|MSTRG.9823	http://www.genome.jp/kegg-bin/show_pathway?map=map00650&multi_query=K00626+yellow,red%0d%0aK01896+tomato,red%0d%0aK13524+yellow%0dK01027+tomato%0dK07511+yellow%0dK00248+yellow%0dK00139+yellow%0dK00019+tomato%0dK01580+yellow%0dK01907+yellow%0dK00109+tomato%0dK01640+yellow%0dK01641+yellow%0dK07514+yellow%0dK07515+yellow%0dK00022+yellow%0d	Carbohydrate metabolism	Metabolism	ACSM3-201|ACAT1-203|MSTRG.9823
5	Cytosolic DNA-sensing pathway	KEGG PATHWAY	map04623	5/1105	54/14292	0.40665709297200003	0.89586863339	Pig.03275|Pig.05053|Pig.00355|Pig.02456|Pig.05461	http://www.genome.jp/kegg-bin/show_pathway?map=map04623&multi_query=K03024+yellow,red%0d%0aK12646+yellow,red%0d%0aK12967+yellow,red%0d%0aK05405+yellow,red%0d%0aK05410+yellow,red%0d%0aK12799+yellow%0dK12671+yellow%0dK03026+yellow%0dK03027+yellow%0dK04519+yellow%0dK04734+yellow%0dK03020+yellow%0dK03007+yellow%0dK12965+yellow%0dK03023+tomato%0dK03025+yellow%0dK07211+yellow%0dK07210+yellow%0dK12654+y…	Immune system	Organismal Systems	IL33-201|DDX58-201|IL6-202|POLR3G|TBK1-201
17	Axon guidance	KEGG PATHWAY	map04360	17/1105	204/14292	0.41026613514	0.897074459672	Pig.06078|Pig.04835|Pig.09682|Pig.07737|Pig.12628|Pig.02192|MSTRG.13842|Pig.05146|Pig.10851|Pig.13049|MSTRG.33362|Pig.08432|Pig.06578|Pig.05317|Pig.11860|MSTRG.26305|Pig.03650	http://www.genome.jp/kegg-bin/show_pathway?map=map04360&multi_query=K07365+yellow,red%0d%0aK04348+yellow,red%0d%0aK07520+yellow,red%0d%0aK02649+yellow,red%0d%0aK05765+yellow,red%0d%0aK05766+yellow,red%0d%0aK04514+yellow,red%0d%0aK06765+yellow,red%0d%0aK00922+yellow,red%0d%0aK05746+tomato,red%0d%0aK07293+tomato,red%0d%0aK07827+tomato,red%0d%0aK05719+tomato,red%0d%0aK06839+yellow,red%0d%0aK06268+ye…	Development and regeneration	Organismal Systems	NCK1-201|Ppp3r1|ITGB1-204|PPP3CA-201|LOC110117498-PIK3R3|DCC-201|MSTRG.13842|ABLIM1-205|ENAH-203|PIK3CA-201|MSTRG.33362|CFL2-201|KRAS-202|SLIT2-201|SSH1-201|MSTRG.26305|ROCK1-201
17	Chemokine signaling pathway	KEGG PATHWAY	map04062	17/1105	205/14292	0.418299002364	0.901188291857	Pig.12503|MSTRG.37055|Pig.08329|Pig.02889|Pig.22261|Pig.03287|Pig.08330|MSTRG.13842|Pig.17918|Pig.12628|Pig.13049|MSTRG.20603|MSTRG.22707|MSTRG.22706|Pig.06578|Pig.06741|Pig.03650	http://www.genome.jp/kegg-bin/show_pathway?map=map04062&multi_query=K11220+tomato,red%0d%0aK14624+yellow,red%0d%0aK02649+yellow,red%0d%0aK04514+yellow,red%0d%0aK05505+tomato,red%0d%0aK00922+yellow,red%0d%0aK04456+tomato,red%0d%0aK08044+tomato,red%0d%0aK04447+yellow,red%0d%0aK07827+tomato,red%0d%0aK03099+yellow,red%0d%0aK04365+yellow,red%0d%0aK07860+yellow%0dK11224+tomato%0dK11221+tomato%0dK02158+…	Immune system	Organismal Systems	AKT3-207|MSTRG.37055|CXCL2-202|SOS2-201|CCL2-201|JAK2-201|CXCL2-202|MSTRG.13842|BRAF-206|LOC110117498-PIK3R3|PIK3CA-201|MSTRG.20603|MSTRG.22707|MSTRG.22706|KRAS-202|SOS1-202|ROCK1-201
3	Glycosphingolipid biosynthesis - lacto and neolacto series	KEGG PATHWAY	map00601	3/1105	31/14292	0.433679539564	0.9275044167309999	Pig.06771|Pig.22347|Pig.04807	http://www.genome.jp/kegg-bin/show_pathway?map=map00601&multi_query=K00741+yellow,red%0d%0aK00742+yellow,red%0d%0aK03792+yellow%0dK07632+yellow%0dK07969+yellow%0dK07968+yellow%0dK00781+yellow%0dK03494+yellow%0dK07967+yellow%0dK07966+yellow%0dK03877+yellow%0dK07970+yellow%0dK07971+tomato%0dK00716+yellow%0dK00719+yellow%0dK01988+yellow%0dK07819+yellow%0dK03371+yellow%0dK00718+yellow%0dK07820+yellow…	Glycan biosynthesis and metabolism	Metabolism	GCNT2-201|GCNT2-201|B3GNT2-204
17	cGMP-PKG signaling pathway	KEGG PATHWAY	map04022	17/1105	208/14292	0.442426821479	0.939355497778	Pig.08279|Pig.04108|Pig.04505|MSTRG.4357|Pig.07737|Pig.07965|Pig.02459|Pig.19094|Pig.11745|Pig.12503|Pig.07164|MSTRG.20603|Pig.02017|Pig.12704|Pig.04835|Pig.19594|Pig.03650	http://www.genome.jp/kegg-bin/show_pathway?map=map04022&multi_query=K18154+yellow,red%0d%0aK07376+yellow,red%0d%0aK00907+yellow,red%0d%0aK05853+yellow,red%0d%0aK05850+yellow,red%0d%0aK04348+yellow,red%0d%0aK06270+yellow,red%0d%0aK04198+yellow,red%0d%0aK06268+yellow,red%0d%0aK04454+tomato,red%0d%0aK04456+tomato,red%0d%0aK03916+yellow,red%0d%0aK04514+yellow,red%0d%0aK08044+tomato,red%0d%0aK02183+ye…	Signal transduction	Environmental Information Processing	CALM1-203|ATP2B1-202|EDNRB-201|MSTRG.4357|PPP3CA-201|IRS2-201|MEF2C-204|BDKRB2-201|PPP1R12A-203|AKT3-207|ATP2A2-201|MSTRG.20603|PRKG1-201|RGS2-201|Ppp3r1|MYLK4|ROCK1-201
9	GnRH signaling pathway	KEGG PATHWAY	map04912	9/1105	108/14292	0.45827166067100006	0.9659970976729999	Pig.08279|Pig.12458|Pig.02889|Pig.06578|MSTRG.13842|Pig.06741|MSTRG.20603|Pig.14566|Pig.08026	http://www.genome.jp/kegg-bin/show_pathway?map=map04912&multi_query=K04433+yellow,red%0d%0aK03099+yellow,red%0d%0aK08044+tomato,red%0d%0aK04448+yellow,red%0d%0aK02183+yellow,red%0d%0aK09203+yellow,red%0d%0aK07827+tomato,red%0d%0aK04515+yellow%0dK04432+yellow%0dK04430+yellow%0dK04431+yellow%0dK02677+yellow%0dK01115+yellow%0dK04393+yellow%0dK08521+yellow%0dK08522+yellow%0dK06068+yellow%0dK08043+yel…	Endocrine system	Organismal Systems	CALM1-203|JUNB-201|SOS2-201|KRAS-202|MSTRG.13842|SOS1-202|MSTRG.20603|EGR1-201|MAP2K6-201
1	Neomycin, kanamycin and gentamicin biosynthesis	KEGG PATHWAY	map00524	1/1105	8/14292	0.47476619877400006	0.966017335005	Pig.11524	http://www.genome.jp/kegg-bin/show_pathway?map=map00524&multi_query=K00844+tomato,red%0d%0aK12407+yellow%0dK07521+green%0d	Biosynthesis of other secondary metabolites	Metabolism	HK2-201
5	Amyotrophic lateral sclerosis (ALS)	KEGG PATHWAY	map05014	5/1105	58/14292	0.468765771279	0.967242049189	Pig.05783|Pig.08026|Pig.04835|Pig.07720|Pig.07737	http://www.genome.jp/kegg-bin/show_pathway?map=map05014&multi_query=K04433+yellow,red%0d%0aK06268+yellow,red%0d%0aK04348+yellow,red%0d%0aK04573+yellow,red%0d%0aK04574+yellow,red%0d%0aK04432+yellow%0dK11519+yellow%0dK11518+yellow%0dK05208+yellow%0dK05209+yellow%0dK04392+yellow%0dK02159+yellow%0dK02158+yellow%0dK07887+yellow%0dK04399+tomato%0dK03781+yellow%0dK05613+yellow%0dK04572+yellow%0dK07607+y…	Neurodegenerative disease	Human Diseases	NEFH-201|MAP2K6-201|Ppp3r1|Nefm|PPP3CA-201
21	Rap1 signaling pathway	KEGG PATHWAY	map04015	21/1105	264/14292	0.479138113163	0.968189428668	Pig.13869|Pig.08279|Pig.12503|Pig.09682|Pig.12628|Pig.19286|Pig.01626|Pig.12804|MSTRG.1589|MSTRG.28542|MSTRG.13842|Pig.17918|Pig.04757|Pig.08026|MSTRG.20603|Pig.13049|Pig.00814|Pig.08391|Pig.10764|Pig.06578|Pig.08109	http://www.genome.jp/kegg-bin/show_pathway?map=map04015&multi_query=K05689+yellow,red%0d%0aK05453+yellow,red%0d%0aK04267+tomato,red%0d%0aK05465+yellow,red%0d%0aK04358+yellow,red%0d%0aK05759+yellow,red%0d%0aK02649+yellow,red%0d%0aK00922+yellow,red%0d%0aK04433+yellow,red%0d%0aK04534+yellow,red%0d%0aK08044+tomato,red%0d%0aK02183+yellow,red%0d%0aK07827+tomato,red%0d%0aK16857+tomato,red%0d%0aK05719+to…	Signal transduction	Environmental Information Processing	MYH15|CALM1-203|AKT3-207|ITGB1-204|LOC110117498-PIK3R3|ADORA2B-201|CSF1-201|CDH1-203|MSTRG.1589|MSTRG.28542|MSTRG.13842|BRAF-206|PFN2-201|MAP2K6-201|MSTRG.20603|PIK3CA-201|Pfkfb1|FGF13-201|THBS1-201|KRAS-202|ANGPT1-201
12	NF-kappa B signaling pathway	KEGG PATHWAY	map04064	12/1105	147/14292	0.466174645067	0.968717524855	Pig.05655|Pig.16510|Pig.13452|Pig.05182|Pig.05053|Pig.01819|Pig.07539|Pig.12967|Pig.19702|Pig.08165|Pig.08166|Pig.18229	http://www.genome.jp/kegg-bin/show_pathway?map=map04064&multi_query=K12646+yellow,red%0d%0aK12793+yellow,red%0d%0aK16060+yellow,red%0d%0aK10160+yellow,red%0d%0aK01348+yellow,red%0d%0aK04733+yellow,red%0d%0aK05409+yellow,red%0d%0aK03174+yellow,red%0d%0aK04386+yellow,red%0d%0aK04404+yellow,red%0d%0aK11987+yellow,red%0d%0aK01116+tomato%0dK07370+yellow%0dK07371+yellow%0dK05842+yellow%0dK11859+yellow%…	Signal transduction	Environmental Information Processing	TICAM2|PLAU-201|IL1R1-202|TAB2-201|DDX58-201|TAB3-201|IRAK4-202|TLR4-202|PTGS2-202|BIRC3-201|BIRC3-201|TRAF5-201
16	Necroptosis	KEGG PATHWAY	map04217	16/1105	199/14292	0.473163730132	0.9694893211799999	Pig.05655|Pig.09283|MSTRG.37055|MSTRG.21237|Pig.03287|Pig.03275|Pig.13943|Pig.00957|Pig.12967|MSTRG.19648|Pig.08165|Pig.08166|Pig.22179|Pig.18782|MSTRG.9727|Pig.04175	http://www.genome.jp/kegg-bin/show_pathway?map=map04217&multi_query=K11220+tomato,red%0d%0aK04079+tomato,red%0d%0aK01915+tomato,red%0d%0aK16060+yellow,red%0d%0aK10160+yellow,red%0d%0aK12967+yellow,red%0d%0aK04447+yellow,red%0d%0aK05130+yellow,red%0d%0aK05409+yellow,red%0d%0aK12192+yellow,red%0d%0aK05864+tomato,red%0d%0aK01367+yellow%0dK11225+tomato%0dK11224+tomato%0dK11221+tomato%0dK11223+yellow%…	Cell growth and death	Cellular Processes	TICAM2|HSP90AB1-202|MSTRG.37055|MSTRG.21237|JAK2-201|IL33-201|IFNAR1-201|CHMP2B-201|TLR4-202|MSTRG.19648|BIRC3-201|BIRC3-201|HSP90AB1-202|GLUL-201|MSTRG.9727|PPID-201
5	Fatty acid degradation	KEGG PATHWAY	map00071	5/1105	59/14292	0.4839988225	0.971312705429	Pig.02434|Pig.05306|Pig.08197|MSTRG.35915|Pig.14112	http://www.genome.jp/kegg-bin/show_pathway?map=map00071&multi_query=K00249+yellow,red%0d%0aK01897+tomato,red%0d%0aK00626+yellow,red%0d%0aK09478+tomato,red%0d%0aK17687+tomato%0dK13980+yellow%0dK15013+yellow%0dK14085+yellow%0dK19524+yellow%0dK07509+tomato%0dK07508+yellow%0dK00248+yellow%0dK00255+yellow%0dK13239+tomato%0dK07425+tomato%0dK13238+yellow%0dK00121+yellow%0dK13951+tomato%0dK18228+tomato%0…	Lipid metabolism	Metabolism	ACSL4-201|ACADM-205|ACAT1-203|MSTRG.35915|ACSL3-201
2	Thiamine metabolism	KEGG PATHWAY	map00730	2/1105	21/14292	0.49083556022	0.971721750976	Pig.19098|Pig.04619	http://www.genome.jp/kegg-bin/show_pathway?map=map00730&multi_query=K00949+yellow,red%0d%0aK00939+tomato,red%0d%0aK04487+tomato%0dK13091+green%0dK05307+tomato%0dK14394+yellow%0dK06928+yellow%0dK01077+yellow%0dK08272+yellow%0d	Metabolism of cofactors and vitamins	Metabolism	AK7-201|TPK1-201
14	mTOR signaling pathway	KEGG PATHWAY	map04150	14/1105	175/14292	0.48767732067	0.972037108546	Pig.12503|Pig.12628|Pig.02889|Pig.17918|Pig.07189|Pig.06578|Pig.04183|Pig.13049|MSTRG.13842|Pig.02006|Pig.04036|Pig.08717|Pig.08092|Pig.06741	http://www.genome.jp/kegg-bin/show_pathway?map=map04150&multi_query=K01110+yellow,red%0d%0aK08272+yellow,red%0d%0aK13302+yellow,red%0d%0aK02649+yellow,red%0d%0aK00922+yellow,red%0d%0aK04456+tomato,red%0d%0aK07827+tomato,red%0d%0aK10421+yellow,red%0d%0aK03099+yellow,red%0d%0aK02148+yellow,red%0d%0aK04365+yellow,red%0d%0aK20401+tomato%0dK20400+yellow%0dK20403+tomato%0dK20402+yellow%0dK20405+tomato%…	Signal transduction	Environmental Information Processing	AKT3-207|LOC110117498-PIK3R3|SOS2-201|BRAF-206|CLIP1-201|KRAS-202|CLIP1-201|PIK3CA-201|MSTRG.13842|PTEN|SGK1-201|CAB39-201|ATP6V1C1-202|SOS1-202
2	Steroid biosynthesis	KEGG PATHWAY	map00100	2/1105	20/14292	0.46489780355	0.972964688857	Pig.12444|Pig.00442	http://www.genome.jp/kegg-bin/show_pathway?map=map00100&multi_query=K05917+yellow,red%0d%0aK09828+yellow,red%0d%0aK13373+yellow%0dK12298+yellow%0dK00511+yellow%0dK07438+yellow%0dK07748+yellow%0dK07419+yellow%0dK01052+yellow%0dK00227+yellow%0dK01852+yellow%0dK07750+yellow%0dK00637+tomato%0dK00222+tomato%0dK00801+yellow%0dK00213+yellow%0d	Lipid metabolism	Metabolism	DHCR24-202|CYP51A1-202
4	Pyruvate metabolism	KEGG PATHWAY	map00620	4/1105	47/14292	0.497542524086	0.978388990317	Pig.18263|Pig.08197|Pig.13510|Pig.08255	http://www.genome.jp/kegg-bin/show_pathway?map=map00620&multi_query=K00626+yellow,red%0d%0aK01512+yellow,red%0d%0aK01759+yellow,red%0d%0aK00027+yellow,red%0d%0aK00149+yellow%0dK14085+yellow%0dK00873+green%0dK11262+yellow%0dK00627+yellow%0dK01958+green%0dK01895+tomato%0dK00016+yellow%0dK12406+yellow%0dK01069+yellow%0dK01679+tomato%0dK01067+yellow%0dK01596+tomato%0dK00049+tomato%0dK01946+yellow%0dK…	Carbohydrate metabolism	Metabolism	ME2-203|ACAT1-203|Glo1|Acyp2
5	Basal cell carcinoma	KEGG PATHWAY	map05217	5/1105	61/14292	0.513983191305	0.997331622863	Pig.07783|Pig.17497|Pig.02517|Pig.05639|Pig.12327	http://www.genome.jp/kegg-bin/show_pathway?map=map05217&multi_query=K21283+yellow,red%0d%0aK03511+tomato,red%0d%0aK04402+yellow,red%0d%0aK02085+yellow,red%0d%0aK00182+yellow%0dK02376+yellow%0dK02375+yellow%0dK01384+yellow%0dK03083+yellow%0dK02235+yellow%0dK02159+yellow%0dK02157+yellow%0dK02353+yellow%0dK02354+tomato%0dK11101+yellow%0dK14021+yellow%0dK00312+yellow%0dK00408+yellow%0dK06229+tomato%0…	Cancer: specific types	Human Diseases	GADD45G-201|BMP2-201|POLK-202|APC2-201|GADD45B-201
6	Olfactory transduction	KEGG PATHWAY	map04740	6/1105	525/14292	0.999999999982	0.999999999982	Pig.08279|Pig.10977|Pig.21407|Pig.02017|Pig.12704|Pig.19432	http://www.genome.jp/kegg-bin/show_pathway?map=map04740&multi_query=K18154+yellow,red%0d%0aK07376+yellow,red%0d%0aK04257+tomato,red%0d%0aK02183+yellow,red%0d%0aK04951+yellow,red%0d%0aK04515+yellow%0dK04536+tomato%0dK04439+yellow%0dK00910+yellow%0dK13752+yellow%0dK13755+yellow%0dK19477+yellow%0dK08043+yellow%0dK05849+tomato%0dK19497+yellow%0dK04949+yellow%0dK12321+yellow%0dK19695+yellow%0dK04543+y…	Sensory system	Organismal Systems	CALM1-203|OR5AU1-201|CNGA4-201|PRKG1-201|RGS2-201|Olfr690
9	Phosphatidylinositol signaling system	KEGG PATHWAY	map04070	9/1105	113/14292	0.513569119899	1.0	Pig.08279|Pig.12628|Pig.17312|Pig.19829|Pig.13049|Pig.02025|Pig.16709|Pig.02006|Pig.14192	http://www.genome.jp/kegg-bin/show_pathway?map=map04070&multi_query=K13711+tomato,red%0d%0aK01110+yellow,red%0d%0aK00915+yellow,red%0d%0aK07756+yellow,red%0d%0aK02649+yellow,red%0d%0aK02183+yellow,red%0d%0aK05857+tomato,red%0d%0aK00922+yellow,red%0d%0aK00923+yellow,red%0d%0aK00999+yellow%0dK02677+yellow%0dK01116+tomato%0dK00914+yellow%0dK00911+yellow%0dK00913+yellow%0dK03163+green%0dK20279+yellow…	Signal transduction	Environmental Information Processing	CALM1-203|LOC110117498-PIK3R3|IP6K3-201|PI4K2B-201|PIK3CA-201|IPMK-201|PIK3C2A-201|PTEN|PLCD4-201
12	Vascular smooth muscle contraction	KEGG PATHWAY	map04270	12/1105	153/14292	0.52312268742	1.0	Pig.08279|Pig.17918|Pig.19286|Pig.11745|MSTRG.28542|Pig.01285|MSTRG.20603|Pig.02017|Pig.00104|Pig.19594|Pig.17287|Pig.03650	http://www.genome.jp/kegg-bin/show_pathway?map=map04270&multi_query=K12751+yellow,red%0d%0aK04514+yellow,red%0d%0aK04365+yellow,red%0d%0aK08044+tomato,red%0d%0aK07376+yellow,red%0d%0aK12327+tomato,red%0d%0aK02183+yellow,red%0d%0aK06270+yellow,red%0d%0aK04577+yellow,red%0d%0aK00907+yellow,red%0d%0aK04267+tomato,red%0d%0aK12755+tomato%0dK17687+tomato%0dK19662+yellow%0dK04513+yellow%0dK02677+yellow%…	Circulatory system	Organismal Systems	CALM1-203|BRAF-206|ADORA2B-201|PPP1R12A-203|MSTRG.28542|CALD1-204|MSTRG.20603|PRKG1-201|CALCRL-202|MYLK4|MYL4-201|ROCK1-201
9	ECM-receptor interaction	KEGG PATHWAY	map04512	9/1105	114/14292	0.5244279959220001	1.0	Pig.09682|Pig.13892|Pig.02427|MSTRG.1589|MSTRG.2866|Pig.17334|Pig.10043|Pig.08699|Pig.10764	http://www.genome.jp/kegg-bin/show_pathway?map=map04512&multi_query=K16857+tomato,red%0d%0aK05719+tomato,red%0d%0aK05717+tomato,red%0d%0aK05637+tomato,red%0d%0aK06252+yellow,red%0d%0aK06238+tomato,red%0d%0aK06237+tomato,red%0d%0aK06586+yellow%0dK06267+yellow%0dK06481+yellow%0dK16338+yellow%0dK06480+yellow%0dK08529+yellow%0dK06587+yellow%0dK19719+yellow%0dK06584+yellow%0dK03900+yellow%0dK06485+yel…	Signaling molecules and interaction	Environmental Information Processing	ITGB1-204|FN1-201|COL4A6-201|MSTRG.1589|MSTRG.2866|TNC-201|COL6A5-201|COL4A3-201|THBS1-201
7	Inflammatory bowel disease (IBD)	KEGG PATHWAY	map05321	7/1105	88/14292	0.525981709179	1.0	MSTRG.37055|Pig.13448|Pig.12967|Pig.13383|Pig.00355|Pig.12458|Pig.18735	http://www.genome.jp/kegg-bin/show_pathway?map=map05321&multi_query=K11220+tomato,red%0d%0aK06752+yellow,red%0d%0aK05173+yellow,red%0d%0aK05405+yellow,red%0d%0aK10160+yellow,red%0d%0aK04448+yellow,red%0d%0aK13377+yellow,red%0d%0aK05064+yellow%0dK05065+yellow%0dK04692+yellow%0dK05063+yellow%0dK04735+yellow%0dK10159+yellow%0dK11225+tomato%0dK11222+yellow%0dK09035+yellow%0dK05445+yellow%0dK05443+yel…	Immune disease	Human Diseases	MSTRG.37055|IL18R1-201|TLR4-202|SLA-DOA-201|IL6-202|JUNB-201|TGFB3-201
4	Notch signaling pathway	KEGG PATHWAY	map04330	4/1105	49/14292	0.530937420561	1.0	Pig.08884|Pig.00164|Pig.13211|Pig.00725	http://www.genome.jp/kegg-bin/show_pathway?map=map04330&multi_query=K06067+yellow,red%0d%0aK06066+yellow,red%0d%0aK06063+yellow,red%0d%0aK06062+yellow,red%0d%0aK20996+yellow%0dK06065+tomato%0dK06061+yellow%0dK02353+yellow%0dK20994+yellow%0dK02599+yellow%0dK04257+yellow%0dK04522+yellow%0dK04505+yellow%0dK06171+yellow%0dK06170+yellow%0dK06172+yellow%0dK05948+yellow%0dK06058+tomato%0dK06059+tomato%0…	Signal transduction	Environmental Information Processing	SNW1-202|CIR1-201|KAT2B-201|HDAC2-201
8	Bacterial invasion of epithelial cells	KEGG PATHWAY	map05100	8/1105	102/14292	0.536541723959	1.0	Pig.12804|Pig.09682|Pig.13892|Pig.12628|MSTRG.25007|Pig.09258|Pig.13049|Pig.20716	http://www.genome.jp/kegg-bin/show_pathway?map=map05100&multi_query=K05717+tomato,red%0d%0aK05689+yellow,red%0d%0aK05719+tomato,red%0d%0aK16942+tomato,red%0d%0aK04707+tomato,red%0d%0aK02649+yellow,red%0d%0aK00922+yellow,red%0d%0aK13738+yellow,red%0d%0aK04513+yellow%0dK07863+yellow%0dK04438+yellow%0dK04393+yellow%0dK04392+yellow%0dK19241+yellow%0dK05748+yellow%0dK09593+yellow%0dK18985+yellow%0dK04…	Infectious disease: bacterial	Human Diseases	CDH1-203|ITGB1-204|FN1-201|LOC110117498-PIK3R3|MSTRG.25007|CD2AP-202|PIK3CA-201|SEPTIN2-201
6	Long-term potentiation	KEGG PATHWAY	map04720	6/1105	76/14292	0.5403634243959999	1.0	Pig.08279|Pig.04835|Pig.07737|Pig.06578|MSTRG.13842|Pig.17918	http://www.genome.jp/kegg-bin/show_pathway?map=map04720&multi_query=K04348+yellow,red%0d%0aK06268+yellow,red%0d%0aK02183+yellow,red%0d%0aK07827+tomato,red%0d%0aK04365+yellow,red%0d%0aK04515+yellow%0dK02677+yellow%0dK05208+yellow%0dK05209+yellow%0dK04960+yellow%0dK08041+yellow%0dK07836+yellow%0dK08048+yellow%0dK04369+yellow%0dK04371+yellow%0dK04604+yellow%0dK04373+yellow%0dK06269+tomato%0dK04603+y…	Nervous system	Organismal Systems	CALM1-203|Ppp3r1|PPP3CA-201|KRAS-202|MSTRG.13842|BRAF-206
1	Riboflavin metabolism	KEGG PATHWAY	map00740	1/1105	10/14292	0.552889004141	1.0	Pig.06457	http://www.genome.jp/kegg-bin/show_pathway?map=map00740&multi_query=K00861+yellow,red%0d%0aK14379+yellow%0dK10140+green%0dK05901+yellow%0dK01513+yellow%0dK00953+tomato%0dK14410+tomato%0dK14394+yellow%0d	Metabolism of cofactors and vitamins	Metabolism	RFK-201
6	Graft-versus-host disease	KEGG PATHWAY	map05332	6/1105	77/14292	0.553429347184	1.0	Pig.23592|Pig.06280|Pig.23672|Pig.13383|Pig.23433|Pig.00355	http://www.genome.jp/kegg-bin/show_pathway?map=map05332&multi_query=K06751+tomato,red%0d%0aK06752+yellow,red%0d%0aK05405+yellow,red%0d%0aK04389+yellow%0dK03156+yellow%0dK10785+yellow%0dK10784+yellow%0dK07818+yellow%0dK04383+yellow%0dK04519+yellow%0dK04687+yellow%0dK12025+yellow%0dK04390+yellow%0dK06470+yellow%0dK01353+yellow%0dK05413+yellow%0dK05412+tomato%0dK05654+yellow%0d	Immune disease	Human Diseases	HLA-A|TRIM41-201|HLA-A|SLA-DOA-201|HLA-A|IL6-202
4	Carbohydrate digestion and absorption	KEGG PATHWAY	map04973	4/1105	51/14292	0.563199605001	1.0	Pig.12628|Pig.12503|Pig.13049|Pig.11524	http://www.genome.jp/kegg-bin/show_pathway?map=map04973&multi_query=K00844+tomato,red%0d%0aK04456+tomato,red%0d%0aK00922+yellow,red%0d%0aK02649+yellow,red%0d%0aK04851+yellow%0dK08171+yellow%0dK07593+yellow%0dK14158+yellow%0dK01176+yellow%0dK01084+yellow%0dK01539+yellow%0dK19662+yellow%0dK01540+yellow%0dK04625+yellow%0dK01203+yellow%0dK12047+yellow%0dK01229+yellow%0dK08143+yellow%0dK07521+green%0d…	Digestive system	Organismal Systems	LOC110117498-PIK3R3|AKT3-207|PIK3CA-201|HK2-201
4	Starch and sucrose metabolism	KEGG PATHWAY	map00500	4/1105	51/14292	0.563199605001	1.0	MSTRG.32817|Pig.12866|MSTRG.12330|Pig.11524	http://www.genome.jp/kegg-bin/show_pathway?map=map00500&multi_query=K00700+tomato,red%0d%0aK00844+tomato,red%0d%0aK01196+tomato,red%0d%0aK11809+yellow,red%0d%0aK01176+yellow%0dK01810+yellow%0dK01835+tomato%0dK00963+yellow%0dK00688+tomato%0dK05350+yellow%0dK01084+yellow%0dK12407+yellow%0dK01513+yellow%0dK00750+yellow%0dK15779+yellow%0dK01194+yellow%0dK07521+green%0dK01203+yellow%0dK12047+yellow%0d…	Carbohydrate metabolism	Metabolism	MSTRG.32817|PGM2L1-202|MSTRG.12330|HK2-201
2	Mannose type O-glycan biosynthesis	KEGG PATHWAY	map00515	2/1105	24/14292	0.563689207378	1.0	Pig.03815|Pig.05456	http://www.genome.jp/kegg-bin/show_pathway?map=map00515&multi_query=K19872+yellow,red%0d%0aK21052+yellow,red%0d%0aK10157+green%0dK07968+yellow%0dK00728+yellow%0dK00735+yellow%0dK07967+yellow%0dK07966+yellow%0dK17547+yellow%0dK19873+yellow%0dK09661+yellow%0dK00781+yellow%0dK07632+yellow%0dK09668+yellow%0dK21032+yellow%0dK21031+yellow%0dK12486+green%0dK18207+yellow%0dK09666+yellow%0dK09674+yellow%0…	Glycan biosynthesis and metabolism	Metabolism	FSD1L-201|RXYLT1-201
19	Cytokine-cytokine receptor interaction	KEGG PATHWAY	map04060	19/1105	251/14292	0.573258678611	1.0	Pig.12233|Pig.05269|Pig.01260|Pig.13452|Pig.08329|Pig.03275|Pig.13449|Pig.13448|Pig.08330|Pig.15552|Pig.03173|MSTRG.22707|MSTRG.22706|Pig.13943|Pig.18735|Pig.00355|Pig.17497|Pig.01626|Pig.22261	http://www.genome.jp/kegg-bin/show_pathway?map=map04060&multi_query=K05171+yellow,red%0d%0aK05173+yellow,red%0d%0aK05472+yellow,red%0d%0aK05453+yellow,red%0d%0aK14624+yellow,red%0d%0aK04667+yellow,red%0d%0aK05505+tomato,red%0d%0aK12967+yellow,red%0d%0aK21283+yellow,red%0d%0aK05138+yellow,red%0d%0aK05405+yellow,red%0d%0aK05130+yellow,red%0d%0aK13377+yellow,red%0d%0aK05062+yellow,red%0d%0aK05057+ye…	Signaling molecules and interaction	Environmental Information Processing	TNFSF9-201|LEPR-201|OSMR-202|IL1R1-202|CXCL2-202|IL33-201|IL1RL1-201|IL18R1-201|CXCL2-202|INHBA-201|IL22RA1-201|MSTRG.22707|MSTRG.22706|IFNAR1-201|TGFB3-201|IL6-202|BMP2-201|CSF1-201|CCL2-201
7	Adherens junction	KEGG PATHWAY	map04520	7/1105	92/14292	0.574104348823	1.0	Pig.12804|Pig.05503|MSTRG.1319|Pig.03658|Pig.09974|Pig.04909|Pig.09970	http://www.genome.jp/kegg-bin/show_pathway?map=map04520&multi_query=K05689+yellow,red%0d%0aK05694+yellow,red%0d%0aK05696+yellow,red%0d%0aK05701+tomato,red%0d%0aK05707+yellow,red%0d%0aK05706+yellow,red%0d%0aK05705+yellow,red%0d%0aK04513+yellow%0dK02105+yellow%0dK07860+yellow%0dK04388+yellow%0dK04393+yellow%0dK04392+yellow%0dK05748+yellow%0dK06531+yellow%0dK05099+yellow%0dK04237+yellow%0dK05698+yel…	Cellular community - eukaryotes	Cellular Processes	CDH1-203|PTPRB-201|MSTRG.1319|YES1-201|PTPN1-203|SNAI2-201|SNAI1-202
4	Nucleotide excision repair	KEGG PATHWAY	map03420	4/1105	52/14292	0.57886688611	1.0	Pig.05408|Pig.20385|Pig.07253|Pig.03809	http://www.genome.jp/kegg-bin/show_pathway?map=map03420&multi_query=K10839+tomato,red%0d%0aK10754+yellow,red%0d%0aK02326+tomato,red%0d%0aK10842+yellow,red%0d%0aK03143+yellow%0dK03142+yellow%0dK10747+yellow%0dK10740+yellow%0dK03144+yellow%0dK10609+yellow%0dK03141+yellow%0dK10570+yellow%0dK04802+yellow%0dK10755+yellow%0dK03868+yellow%0dK07466+yellow%0dK10838+yellow%0dK06634+yellow%0dK10739+yellow%0…	Replication and repair	Genetic Information Processing	MNAT1-201|POLE3|RFC1-201|RAD23B-201
2	Histidine metabolism	KEGG PATHWAY	map00340	2/1105	25/14292	0.586250293698	1.0	Pig.06462|Pig.04250	http://www.genome.jp/kegg-bin/show_pathway?map=map00340&multi_query=K00546+yellow,red%0d%0aK19787+yellow,red%0d%0aK00274+yellow%0dK05604+yellow%0dK01468+yellow%0dK00149+yellow%0dK13990+yellow%0dK08660+yellow%0dK00128+tomato%0dK00129+yellow%0dK01712+yellow%0dK11182+yellow%0dK01590+yellow%0dK14085+yellow%0dK01437+yellow%0dK01745+tomato%0dK14755+yellow%0d	Amino acid metabolism	Metabolism	CARNMT1-201|HNMT-201
1	Sulfur metabolism	KEGG PATHWAY	map00920	1/1105	11/14292	0.5874820338600001	1.0	Pig.14293	http://www.genome.jp/kegg-bin/show_pathway?map=map00920&multi_query=K17218+yellow,red%0d%0aK15759+yellow%0dK01011+tomato%0dK17725+green%0dK13811+yellow%0dK00387+yellow%0dK01082+yellow%0d	Energy metabolism	Metabolism	SQOR
3	Apoptosis - multiple species	KEGG PATHWAY	map04215	3/1105	39/14292	0.589657823408	1.0	Pig.13173|Pig.08165|Pig.08166	http://www.genome.jp/kegg-bin/show_pathway?map=map04215&multi_query=K16341+yellow,red%0d%0aK16060+yellow,red%0d%0aK02373+yellow%0dK02561+yellow%0dK04397+yellow%0dK02159+yellow%0dK10131+yellow%0dK04399+tomato%0dK04398+yellow%0dK08731+yellow%0dK14021+yellow%0dK04440+yellow%0dK16943+yellow%0dK08738+tomato%0dK10522+yellow%0dK02187+yellow%0dK10586+yellow%0dK16061+yellow%0dK04726+yellow%0dK03158+yellow…	Cell growth and death	Cellular Processes	Bcl2l11|BIRC3-201|BIRC3-201
8	Longevity regulating pathway	KEGG PATHWAY	map04211	8/1105	107/14292	0.591980970418	1.0	Pig.12503|Pig.12628|Pig.07965|Pig.06578|Pig.13049|Pig.10906|MSTRG.20603|MSTRG.13842	http://www.genome.jp/kegg-bin/show_pathway?map=map04211&multi_query=K08044+tomato,red%0d%0aK02649+yellow,red%0d%0aK00922+yellow,red%0d%0aK07187+yellow,red%0d%0aK08733+yellow,red%0d%0aK04456+tomato,red%0d%0aK07827+tomato,red%0d%0aK07203+yellow%0dK11411+yellow%0dK04735+yellow%0dK07205+yellow%0dK05459+yellow%0dK19730+yellow%0dK07198+yellow%0dK07199+tomato%0dK02159+yellow%0dK03781+yellow%0dK08042+yel…	Aging	Organismal Systems	AKT3-207|LOC110117498-PIK3R3|IRS2-201|KRAS-202|PIK3CA-201|APPL1-201|MSTRG.20603|MSTRG.13842
10	Cholinergic synapse	KEGG PATHWAY	map04725	10/1105	135/14292	0.603211957703	1.0	Pig.13869|Pig.12503|Pig.00814|Pig.03287|Pig.12628|Pig.19282|Pig.13049|Pig.06578|MSTRG.20603|MSTRG.13842	http://www.genome.jp/kegg-bin/show_pathway?map=map04725&multi_query=K04534+yellow,red%0d%0aK08044+tomato,red%0d%0aK04379+yellow,red%0d%0aK04447+yellow,red%0d%0aK02649+yellow,red%0d%0aK00922+yellow,red%0d%0aK04456+tomato,red%0d%0aK07827+tomato,red%0d%0aK04515+yellow%0dK04851+yellow%0dK04539+yellow%0dK04538+yellow%0dK04537+yellow%0dK04536+tomato%0dK21289+yellow%0dK04926+yellow%0dK04927+yellow%0dK04…	Nervous system	Organismal Systems	MYH15|AKT3-207|Pfkfb1|JAK2-201|LOC110117498-PIK3R3|FOS-201|PIK3CA-201|KRAS-202|MSTRG.20603|MSTRG.13842
2	Phototransduction	KEGG PATHWAY	map04744	2/1105	26/14292	0.60793452278	1.0	Pig.08279|MSTRG.30835	http://www.genome.jp/kegg-bin/show_pathway?map=map04744&multi_query=K04631+tomato,red%0d%0aK02183+yellow,red%0d%0aK04250+yellow%0dK08718+yellow%0dK04536+tomato%0dK04952+yellow%0dK13759+yellow%0dK04948+yellow%0dK12321+yellow%0dK08328+yellow%0dK13749+yellow%0dK13764+yellow%0dK13765+yellow%0dK00909+yellow%0dK19627+yellow%0d	Sensory system	Organismal Systems	CALM1-203|MSTRG.30835
2	Terpenoid backbone biosynthesis	KEGG PATHWAY	map00900	2/1105	26/14292	0.60793452278	1.0	Pig.15750|Pig.08197	http://www.genome.jp/kegg-bin/show_pathway?map=map00900&multi_query=K00804+yellow,red%0d%0aK00626+yellow,red%0d%0aK05906+yellow%0dK13273+yellow%0dK12505+yellow%0dK12504+tomato%0dK19177+yellow%0dK01823+yellow%0dK08658+yellow%0dK05955+yellow%0dK00869+yellow%0dK01597+yellow%0dK00587+yellow%0dK00787+tomato%0dK01641+yellow%0dK06013+yellow%0dK00021+yellow%0dK05954+yellow%0d	Metabolism of terpenoids and polyketides	Metabolism	GGPS1-201|ACAT1-203
2	Arginine biosynthesis	KEGG PATHWAY	map00220	2/1105	26/14292	0.60793452278	1.0	MSTRG.9727|Pig.18782	http://www.genome.jp/kegg-bin/show_pathway?map=map00220&multi_query=K01915+tomato,red%0d%0aK01755+tomato%0dK00261+yellow%0dK14455+yellow%0dK14454+yellow%0dK01948+yellow%0dK01940+yellow%0dK00611+yellow%0dK01476+yellow%0dK00814+yellow%0dK13241+yellow%0dK13240+yellow%0dK14677+tomato%0dK13242+yellow%0dK11067+yellow%0dK01425+tomato%0d	Amino acid metabolism	Metabolism	MSTRG.9727|GLUL-201
8	Melanogenesis	KEGG PATHWAY	map04916	8/1105	109/14292	0.613231187988	1.0	Pig.13869|Pig.08279|Pig.00814|Pig.04505|Pig.06578|MSTRG.13842|Pig.06785|MSTRG.20603	http://www.genome.jp/kegg-bin/show_pathway?map=map04916&multi_query=K04198+yellow,red%0d%0aK04534+yellow,red%0d%0aK08044+tomato,red%0d%0aK02183+yellow,red%0d%0aK16366+yellow,red%0d%0aK07827+tomato,red%0d%0aK04515+yellow%0dK00408+yellow%0dK00182+yellow%0dK02376+yellow%0dK02375+yellow%0dK01384+yellow%0dK05228+yellow%0dK02677+yellow%0dK04498+yellow%0dK03083+yellow%0dK02842+yellow%0dK02235+yellow%0dK…	Endocrine system	Organismal Systems	MYH15|CALM1-203|Pfkfb1|EDNRB-201|KRAS-202|MSTRG.13842|EDN1-201|MSTRG.20603
6	Hippo signaling pathway - fly	KEGG PATHWAY	map04391	6/1105	82/14292	0.615993651719	1.0	Pig.15072|Pig.05613|Pig.03701|Pig.17383|Pig.02648|Pig.04306	http://www.genome.jp/kegg-bin/show_pathway?map=map04391&multi_query=K04354+yellow,red%0d%0aK04382+yellow,red%0d%0aK04377+yellow,red%0d%0aK12076+yellow,red%0d%0aK06091+yellow,red%0d%0aK16197+tomato%0dK04412+yellow%0dK08791+yellow%0dK06685+yellow%0dK03209+yellow%0dK06626+yellow%0dK06094+yellow%0dK09236+yellow%0dK06069+yellow%0dK09448+yellow%0dK04237+yellow%0dK16669+yellow%0dK04440+yellow%0dK05692+t…	Signal transduction	Environmental Information Processing	DLG1-202|PPP2R2A-202|MYC-202|PPP2CA-201|PPP2CB-201|MPP5-201
1	Synthesis and degradation of ketone bodies	KEGG PATHWAY	map00072	1/1105	12/14292	0.619400831745	1.0	Pig.08197	http://www.genome.jp/kegg-bin/show_pathway?map=map00072&multi_query=K00626+yellow,red%0d%0aK00019+tomato%0dK01640+yellow%0dK01641+yellow%0dK01027+tomato%0d	Lipid metabolism	Metabolism	ACAT1-203
10	Parathyroid hormone synthesis, secretion and action	KEGG PATHWAY	map04928	10/1105	137/14292	0.6220327720459999	1.0	Pig.00259|Pig.10336|MSTRG.4357|Pig.02459|Pig.19282|Pig.17918|Pig.07411|MSTRG.20313|MSTRG.20603|Pig.14566	http://www.genome.jp/kegg-bin/show_pathway?map=map04928&multi_query=K09036+yellow,red%0d%0aK08044+tomato,red%0d%0aK04379+yellow,red%0d%0aK08003+yellow,red%0d%0aK09203+yellow,red%0d%0aK09260+tomato,red%0d%0aK08558+yellow,red%0d%0aK16529+tomato,red%0d%0aK04454+tomato,red%0d%0aK04365+yellow,red%0d%0aK05870+yellow%0dK03626+yellow%0dK04974+yellow%0dK21598+yellow%0dK04513+yellow%0dK07995+yellow%0dK0267…	Endocrine system	Organismal Systems	NR4A2-202|MMP25-201|MSTRG.4357|MEF2C-204|FOS-201|BRAF-206|NRL-201|MSTRG.20313|MSTRG.20603|EGR1-201
4	Aminoacyl-tRNA biosynthesis	KEGG PATHWAY	map00970	4/1105	55/14292	0.623870099001	1.0	Pig.14115|Pig.00838|Pig.03012|Pig.06642	http://www.genome.jp/kegg-bin/show_pathway?map=map00970&multi_query=K01890+yellow,red%0d%0aK01868+yellow,red%0d%0aK01887+yellow,red%0d%0aK01870+yellow%0dK01873+yellow%0dK01872+yellow%0dK01875+tomato%0dK01874+tomato%0dK01876+yellow%0dK10837+yellow%0dK03341+yellow%0dK02434+yellow%0dK02435+tomato%0dK04567+tomato%0dK14163+yellow%0dK02433+yellow%0dK01893+yellow%0dK01892+yellow%0dK01866+yellow%0dK01867…	Translation	Genetic Information Processing	FARSB|RARS2-201|FARSB|TARS-204
3	Alanine, aspartate and glutamate metabolism	KEGG PATHWAY	map00250	3/1105	41/14292	0.6240861814199999	1.0	MSTRG.9727|Pig.18782|Pig.12507	http://www.genome.jp/kegg-bin/show_pathway?map=map00250&multi_query=K01939+yellow,red%0d%0aK01915+tomato,red%0d%0aK14592+yellow%0dK00814+yellow%0dK00764+tomato%0dK01425+tomato%0dK00261+yellow%0dK14455+yellow%0dK14454+yellow%0dK18309+yellow%0dK01953+yellow%0dK00139+yellow%0dK11540+yellow%0dK01755+tomato%0dK01756+yellow%0dK18310+yellow%0dK03334+yellow%0dK00827+yellow%0dK00820+yellow%0dK01437+yellow…	Amino acid metabolism	Metabolism	MSTRG.9727|GLUL-201|ADSS-201
15	Alcoholism	KEGG PATHWAY	map05034	15/1105	205/14292	0.626740345445	1.0	Pig.13869|Pig.08279|Pig.00814|Pig.00176|Pig.02889|Pig.19286|Pig.17148|MSTRG.28542|MSTRG.13842|Pig.17918|Pig.01460|Pig.05942|Pig.00725|Pig.06578|Pig.06741	http://www.genome.jp/kegg-bin/show_pathway?map=map05034&multi_query=K04534+yellow,red%0d%0aK06067+yellow,red%0d%0aK11303+yellow,red%0d%0aK02183+yellow,red%0d%0aK03099+yellow,red%0d%0aK09029+yellow,red%0d%0aK04355+yellow,red%0d%0aK15985+yellow,red%0d%0aK04365+yellow,red%0d%0aK04267+tomato,red%0d%0aK07827+tomato,red%0d%0aK11409+yellow%0dK11418+yellow%0dK04539+yellow%0dK04538+yellow%0dK04537+yellow%…	Substance dependence	Human Diseases	MYH15|CALM1-203|Pfkfb1|HAT1-201|SOS2-201|ADORA2B-201|FOSB-201|MSTRG.28542|MSTRG.13842|BRAF-206|PKIA-202|BDNF-201|HDAC2-201|KRAS-202|SOS1-202
8	Circadian entrainment	KEGG PATHWAY	map04713	8/1105	112/14292	0.643986269838	1.0	Pig.13869|Pig.08279|Pig.00814|Pig.16070|Pig.19282|Pig.18817|MSTRG.20603|Pig.02017	http://www.genome.jp/kegg-bin/show_pathway?map=map04713&multi_query=K04534+yellow,red%0d%0aK08044+tomato,red%0d%0aK07376+yellow,red%0d%0aK04379+yellow,red%0d%0aK02183+yellow,red%0d%0aK02633+yellow,red%0d%0aK04515+yellow%0dK05200+yellow%0dK04538+yellow%0dK04537+yellow%0dK04536+tomato%0dK05208+yellow%0dK05209+yellow%0dK11265+yellow%0dK19477+yellow%0dK08043+yellow%0dK04961+tomato%0dK08041+yellow%0dK…	Environmental adaptation	Organismal Systems	MYH15|CALM1-203|Pfkfb1|PER2-202|FOS-201|PER1-201|MSTRG.20603|PRKG1-201
2	Collecting duct acid secretion	KEGG PATHWAY	map04966	2/1105	28/14292	0.648679997403	1.0	Pig.01492|Pig.08092	http://www.genome.jp/kegg-bin/show_pathway?map=map04966&multi_query=K18245+yellow,red%0d%0aK02148+yellow,red%0d%0aK02154+yellow%0dK13627+yellow%0dK02151+yellow%0dK01543+yellow%0dK01542+yellow%0dK05017+yellow%0dK02145+tomato%0dK02146+yellow%0dK02147+yellow%0dK02149+yellow%0dK02155+yellow%0dK05018+yellow%0dK02153+yellow%0dK02152+yellow%0dK06573+yellow%0dK02150+yellow%0d	Excretory system	Organismal Systems	CA2-201|ATP6V1C1-202
6	Inositol phosphate metabolism	KEGG PATHWAY	map00562	6/1105	87/14292	0.673312621749	1.0	Pig.19829|Pig.13049|Pig.02025|Pig.16709|Pig.02006|Pig.14192	http://www.genome.jp/kegg-bin/show_pathway?map=map00562&multi_query=K13711+tomato,red%0d%0aK01110+yellow,red%0d%0aK00915+yellow,red%0d%0aK05857+tomato,red%0d%0aK00922+yellow,red%0d%0aK00923+yellow,red%0d%0aK00999+yellow%0dK01116+tomato%0dK00914+yellow%0dK01858+yellow%0dK00911+yellow%0dK13712+yellow%0dK00913+yellow%0dK03163+green%0dK20279+yellow%0dK03103+yellow%0dK21289+yellow%0dK05860+yellow%0dK0…	Carbohydrate metabolism	Metabolism	PI4K2B-201|PIK3CA-201|IPMK-201|PIK3C2A-201|PTEN|PLCD4-201
1	Non-homologous end-joining	KEGG PATHWAY	map03450	1/1105	14/14292	0.676026030714	1.0	Pig.12421	http://www.genome.jp/kegg-bin/show_pathway?map=map03450&multi_query=K10866+yellow,red%0d%0aK10886+yellow%0dK10887+yellow%0dK04799+yellow%0dK10885+yellow%0dK00977+yellow%0dK10777+yellow%0dK06642+yellow%0dK10884+yellow%0dK10980+yellow%0dK10865+yellow%0dK14612+yellow%0dK03512+yellow%0dK03513+yellow%0d	Replication and repair	Genetic Information Processing	RAD50
15	Purine metabolism	KEGG PATHWAY	map00230	15/1105	214/14292	0.691947513636	1.0	Pig.04724|Pig.20385|Pig.12507|Pig.19098|Pig.09896|Pig.01126|Pig.06697|MSTRG.28718|Pig.00367|Pig.15769|MSTRG.20603|Pig.04933|Pig.16339|Pig.02456|Pig.07054	http://www.genome.jp/kegg-bin/show_pathway?map=map00230&multi_query=K03024+yellow,red%0d%0aK01517+tomato,red%0d%0aK02326+tomato,red%0d%0aK00106+yellow,red%0d%0aK01939+yellow,red%0d%0aK00939+tomato,red%0d%0aK08044+tomato,red%0d%0aK01951+yellow,red%0d%0aK01081+yellow,red%0d%0aK00940+tomato,red%0d%0aK03004+yellow,red%0d%0aK01490+tomato,red%0d%0aK18532+yellow,red%0d%0aK05689+yellow%0dK03020+yellow%0d…	Nucleotide metabolism	Metabolism	GMPS-201|POLE3|ADSS-201|AK7-201|AMPD3-204|AK6-201|XDH-201|MSTRG.28718|TWISTNB-201|AMPD1-202|MSTRG.20603|NME7-201|NT5C2-203|POLR3G|NT5C3A-201
10	Rheumatoid arthritis	KEGG PATHWAY	map05323	10/1105	146/14292	0.700620823382	1.0	Pig.01626|Pig.19282|Pig.18735|Pig.12967|Pig.13383|Pig.00355|Pig.12458|Pig.08092|Pig.22261|Pig.08109	http://www.genome.jp/kegg-bin/show_pathway?map=map05323&multi_query=K10160+yellow,red%0d%0aK06752+yellow,red%0d%0aK04379+yellow,red%0d%0aK05405+yellow,red%0d%0aK02148+yellow,red%0d%0aK05453+yellow,red%0d%0aK04448+yellow,red%0d%0aK13377+yellow,red%0d%0aK05465+yellow,red%0d%0aK14624+yellow,red%0d%0aK01394+yellow%0dK05121+yellow%0dK01365+tomato%0dK01388+yellow%0dK04519+yellow%0dK10159+yellow%0dK0215…	Immune disease	Human Diseases	CSF1-201|FOS-201|TGFB3-201|TLR4-202|SLA-DOA-201|IL6-202|JUNB-201|ATP6V1C1-202|CCL2-201|ANGPT1-201
7	GABAergic synapse	KEGG PATHWAY	map04727	7/1105	104/14292	0.7024395972290001	1.0	Pig.13869|Pig.00814|MSTRG.14251|MSTRG.20603|Pig.00052|MSTRG.9727|Pig.18782	http://www.genome.jp/kegg-bin/show_pathway?map=map04727&multi_query=K04534+yellow,red%0d%0aK01915+tomato,red%0d%0aK08044+tomato,red%0d%0aK14207+tomato,red%0d%0aK15375+yellow,red%0d%0aK05185+yellow%0dK05184+yellow%0dK05186+yellow%0dK14990+tomato%0dK04539+yellow%0dK04538+yellow%0dK04537+yellow%0dK04536+tomato%0dK05189+yellow%0dK01580+yellow%0dK05181+yellow%0dK06027+yellow%0dK01425+tomato%0dK08043+y…	Nervous system	Organismal Systems	MYH15|Pfkfb1|MSTRG.14251|MSTRG.20603|PLCL1-203|MSTRG.9727|GLUL-201
9	Viral myocarditis	KEGG PATHWAY	map05416	9/1105	136/14292	0.733492685106	1.0	Pig.23592|Pig.09747|Pig.06280|Pig.09748|MSTRG.5848|Pig.23672|Pig.03215|Pig.13383|Pig.23433	http://www.genome.jp/kegg-bin/show_pathway?map=map05416&multi_query=K03260+tomato,red%0d%0aK06751+tomato,red%0d%0aK06752+yellow,red%0d%0aK17751+tomato,red%0d%0aK12025+yellow%0dK07860+yellow%0dK06788+yellow%0dK04006+yellow%0dK04392+yellow%0dK03161+yellow%0dK03160+yellow%0dK04399+tomato%0dK04398+yellow%0dK05718+yellow%0dK05703+yellow%0dK06464+yellow%0dK08738+tomato%0dK06265+yellow%0dK06619+yellow%0…	Cardiovascular disease	Human Diseases	HLA-A|MYH7-206|TRIM41-201|MYH7-206|MSTRG.5848|HLA-A|EIF4G3-201|SLA-DOA-201|HLA-A
1	Glycosaminoglycan biosynthesis - keratan sulfate	KEGG PATHWAY	map00533	1/1105	17/14292	0.745578151276	1.0	Pig.04807	http://www.genome.jp/kegg-bin/show_pathway?map=map00533&multi_query=K00741+yellow,red%0d%0aK00780+yellow%0dK07969+yellow%0dK07968+yellow%0dK07967+yellow%0dK07966+yellow%0dK00717+yellow%0dK00781+yellow%0dK03368+yellow%0dK09664+yellow%0dK01022+yellow%0dK09671+yellow%0dK04745+yellow%0d	Glycan biosynthesis and metabolism	Metabolism	B3GNT2-204
4	Vibrio cholerae infection	KEGG PATHWAY	map05110	4/1105	65/14292	0.750458905782	1.0	Pig.12398|Pig.08092|Pig.02912|MSTRG.1319	http://www.genome.jp/kegg-bin/show_pathway?map=map05110&multi_query=K10950+yellow,red%0d%0aK10951+yellow,red%0d%0aK02148+yellow,red%0d%0aK05701+tomato,red%0d%0aK02677+yellow%0dK01116+tomato%0dK04926+yellow%0dK02155+yellow%0dK02154+yellow%0dK02153+yellow%0dK02152+yellow%0dK02151+yellow%0dK02150+yellow%0dK08043+yellow%0dK09481+yellow%0dK08049+yellow%0dK03163+green%0dK03662+yellow%0dK07937+yellow%0d…	Infectious disease: bacterial	Human Diseases	SLC12A2-201|ATP6V1C1-202|ERO1A-202|MSTRG.1319
3	Glyoxylate and dicarboxylate metabolism	KEGG PATHWAY	map00630	3/1105	50/14292	0.753756026724	1.0	MSTRG.9727|Pig.18782|Pig.08197	http://www.genome.jp/kegg-bin/show_pathway?map=map00630&multi_query=K01915+tomato,red%0d%0aK00626+yellow,red%0d%0aK11517+yellow%0dK01681+tomato%0dK01816+yellow%0dK00605+tomato%0dK19269+yellow%0dK01647+tomato%0dK03781+yellow%0dK00281+yellow%0dK02437+tomato%0dK01895+tomato%0dK11529+yellow%0dK01966+yellow%0dK01965+yellow%0dK01847+yellow%0dK00049+tomato%0dK05606+yellow%0dK00600+tomato%0dK18123+tomato…	Carbohydrate metabolism	Metabolism	MSTRG.9727|GLUL-201|ACAT1-203
5	Cardiac muscle contraction	KEGG PATHWAY	map04260	5/1105	81/14292	0.7604231249410001	1.0	Pig.09747|Pig.09748|Pig.10914|Pig.06404|Pig.10822	http://www.genome.jp/kegg-bin/show_pathway?map=map04260&multi_query=K04860+yellow,red%0d%0aK17751+tomato,red%0d%0aK00417+yellow,red%0d%0aK10375+tomato,red%0d%0aK09290+yellow%0dK12750+yellow%0dK04850+yellow%0dK02272+yellow%0dK02273+yellow%0dK02270+tomato%0dK02271+tomato%0dK04865+yellow%0dK04864+yellow%0dK04962+yellow%0dK04866+yellow%0dK04861+yellow%0dK04863+yellow%0dK04862+tomato%0dK05865+yellow%0…	Circulatory system	Organismal Systems	MYH7-206|MYH7-206|CACNA2D3-201|TPM4-203|Uqcrb
2	SNARE interactions in vesicular transport	KEGG PATHWAY	map04130	2/1105	35/14292	0.7651032562960001	1.0	Pig.04641|MSTRG.23606	http://www.genome.jp/kegg-bin/show_pathway?map=map04130&multi_query=K08513+yellow,red%0d%0aK08515+tomato,red%0d%0aK08501+yellow%0dK08507+yellow%0dK08504+yellow%0dK08508+yellow%0dK08509+yellow%0dK08487+yellow%0dK08486+yellow%0dK08489+yellow%0dK08488+yellow%0dK04560+yellow%0dK08512+yellow%0dK08514+yellow%0dK08517+yellow%0dK08516+yellow%0dK08495+yellow%0dK08496+yellow%0dK08497+yellow%0dK08490+yellow…	Folding, sorting and degradation	Genetic Information Processing	VAMP4-202|MSTRG.23606
9	Glutamatergic synapse	KEGG PATHWAY	map04724	9/1105	141/14292	0.7710923364899999	1.0	Pig.13869|Pig.04835|Pig.00814|Pig.07737|MSTRG.14251|MSTRG.20603|MSTRG.9727|Pig.18782|MSTRG.4459	http://www.genome.jp/kegg-bin/show_pathway?map=map04724&multi_query=K04534+yellow,red%0d%0aK15010+tomato,red%0d%0aK01915+tomato,red%0d%0aK08044+tomato,red%0d%0aK14207+tomato,red%0d%0aK06268+yellow,red%0d%0aK04348+yellow,red%0d%0aK05204+yellow%0dK05205+yellow%0dK14990+tomato%0dK05203+yellow%0dK05200+yellow%0dK05201+yellow%0dK04537+yellow%0dK02677+yellow%0dK05208+yellow%0dK05209+yellow%0dK00910+yel…	Nervous system	Organismal Systems	MYH15|Ppp3r1|Pfkfb1|PPP3CA-201|MSTRG.14251|MSTRG.20603|MSTRG.9727|GLUL-201|MSTRG.4459
3	Sphingolipid metabolism	KEGG PATHWAY	map00600	3/1105	52/14292	0.7771024714620001	1.0	Pig.00656|Pig.02353|Pig.00694	http://www.genome.jp/kegg-bin/show_pathway?map=map00600&multi_query=K01189+tomato,red%0d%0aK04628+yellow,red%0d%0aK04714+yellow,red%0d%0aK01019+yellow%0dK12350+yellow%0dK12351+tomato%0dK12352+yellow%0dK12353+tomato%0dK12354+yellow%0dK12357+yellow%0dK01441+yellow%0dK01202+yellow%0dK01186+yellow%0dK00720+yellow%0dK12309+yellow%0dK01201+yellow%0dK01080+yellow%0dK04708+yellow%0dK12349+yellow%0dK12348…	Lipid metabolism	Metabolism	SGMS2-201|GLA-201|UGT8-202
3	African trypanosomiasis	KEGG PATHWAY	map05143	3/1105	52/14292	0.7771024714620001	1.0	Pig.00355|Pig.04926|MSTRG.9335	http://www.genome.jp/kegg-bin/show_pathway?map=map05143&multi_query=K13822+green,red%0d%0aK05405+yellow,red%0d%0aK06494+yellow,red%0d%0aK02677+yellow%0dK04519+yellow%0dK03156+yellow%0dK08757+tomato%0dK13823+green%0dK04390+yellow%0dK04234+yellow%0dK05443+yellow%0dK05482+yellow%0dK05425+yellow%0dK05406+yellow%0dK06241+yellow%0dK06856+tomato%0dK04687+yellow%0dK04729+yellow%0dK00463+yellow%0dK01392+y…	Infectious disease: parasitic	Human Diseases	IL6-202|SELE|MSTRG.9335
2	RNA polymerase	KEGG PATHWAY	map03020	2/1105	36/14292	0.778676504548	1.0	Pig.02456|Pig.00367	http://www.genome.jp/kegg-bin/show_pathway?map=map03020&multi_query=K03004+yellow,red%0d%0aK03024+yellow,red%0d%0aK03000+yellow%0dK03020+yellow%0dK03007+yellow%0dK03022+yellow%0dK03005+yellow%0dK03002+tomato%0dK03025+yellow%0dK03026+yellow%0dK03027+yellow%0dK03008+yellow%0dK03009+yellow%0dK09216+green%0dK02999+tomato%0dK14721+yellow%0dK03015+yellow%0dK03014+yellow%0dK03017+tomato%0dK03016+yellow%…	Transcription	Genetic Information Processing	POLR3G|TWISTNB-201
2	Propanoate metabolism	KEGG PATHWAY	map00640	2/1105	36/14292	0.778676504548	1.0	Pig.05306|Pig.08197	http://www.genome.jp/kegg-bin/show_pathway?map=map00640&multi_query=K00626+yellow,red%0d%0aK00249+yellow,red%0d%0aK01946+yellow%0dK18426+yellow%0dK11262+yellow%0dK01578+yellow%0dK01899+yellow%0dK01895+tomato%0dK00016+yellow%0dK05605+yellow%0dK01966+yellow%0dK01965+yellow%0dK01908+yellow%0dK01847+yellow%0dK13524+yellow%0dK00140+tomato%0dK05606+yellow%0dK01900+yellow%0dK09699+yellow%0dK00166+tomato…	Carbohydrate metabolism	Metabolism	ACADM-205|ACAT1-203
1	Other glycan degradation	KEGG PATHWAY	map00511	1/1105	19/14292	0.7834435281309999	1.0	Pig.05203	http://www.genome.jp/kegg-bin/show_pathway?map=map00511&multi_query=K01206+yellow,red%0d%0aK01192+yellow%0dK01191+tomato%0dK01186+yellow%0dK14459+yellow%0dK17108+yellow%0dK12373+yellow%0dK12357+yellow%0dK12309+yellow%0dK01201+yellow%0dK01444+yellow%0dK01227+yellow%0dK12311+yellow%0dK12312+yellow%0d	Glycan biosynthesis and metabolism	Metabolism	FUCA2-201
14	Phagosome	KEGG PATHWAY	map04145	14/1105	215/14292	0.785600768595	1.0	Pig.23592|Pig.09682|Pig.06280|MSTRG.7102|Pig.04096|Pig.22017|MSTRG.1589|Pig.22273|Pig.12967|Pig.23672|Pig.13383|Pig.08092|Pig.23433|Pig.10764	http://www.genome.jp/kegg-bin/show_pathway?map=map04145&multi_query=K06751+tomato,red%0d%0aK06752+yellow,red%0d%0aK07375+tomato,red%0d%0aK10160+yellow,red%0d%0aK12478+yellow,red%0d%0aK16857+tomato,red%0d%0aK05719+tomato,red%0d%0aK02148+yellow,red%0d%0aK01368+yellow%0dK01365+tomato%0dK02155+yellow%0dK02154+yellow%0dK02153+yellow%0dK02152+yellow%0dK02151+yellow%0dK02150+yellow%0dK09481+yellow%0dK06…	Transport and catabolism	Cellular Processes	HLA-A|ITGB1-204|TRIM41-201|MSTRG.7102|EEA1-201|EEA1-201|MSTRG.1589|EEA1-201|TLR4-202|HLA-A|SLA-DOA-201|ATP6V1C1-202|HLA-A|THBS1-201
6	Pancreatic secretion	KEGG PATHWAY	map04972	6/1105	100/14292	0.7949217939319999	1.0	Pig.04108|Pig.01759|Pig.12398|Pig.07164|MSTRG.20603|Pig.01492	http://www.genome.jp/kegg-bin/show_pathway?map=map04972&multi_query=K05028+yellow,red%0d%0aK18245+yellow,red%0d%0aK08044+tomato,red%0d%0aK10951+yellow,red%0d%0aK05853+yellow,red%0d%0aK05850+yellow,red%0d%0aK07901+yellow%0dK04513+yellow%0dK01539+yellow%0dK02677+yellow%0dK01242+yellow%0dK05027+yellow%0dK12298+yellow%0dK04926+yellow%0dK04392+yellow%0dK07904+yellow%0dK07886+yellow%0dK18152+yellow%0dK…	Digestive system	Organismal Systems	ATP2B1-202|CLCA2-201|SLC12A2-201|ATP2A2-201|MSTRG.20603|CA2-201
11	Non-alcoholic fatty liver disease (NAFLD)	KEGG PATHWAY	map04932	11/1105	174/14292	0.797445055992	1.0	Pig.05269|Pig.12503|Pig.19532|Pig.10822|Pig.07965|Pig.13049|Pig.04308|Pig.12628|Pig.13173|Pig.00355|Pig.12458	http://www.genome.jp/kegg-bin/show_pathway?map=map04932&multi_query=K16341+yellow,red%0d%0aK00417+yellow,red%0d%0aK03237+yellow,red%0d%0aK04696+yellow,red%0d%0aK02649+yellow,red%0d%0aK00922+yellow,red%0d%0aK07187+yellow,red%0d%0aK04456+tomato,red%0d%0aK05405+yellow,red%0d%0aK04448+yellow,red%0d%0aK05062+yellow,red%0d%0aK08852+yellow%0dK02159+yellow%0dK03949+yellow%0dK03948+tomato%0dK03943+yellow%…	Endocrine and metabolic disease	Human Diseases	LEPR-201|AKT3-207|SOCS3-201|Uqcrb|IRS2-201|PIK3CA-201|EIF2S1-201|LOC110117498-PIK3R3|Bcl2l11|IL6-202|JUNB-201
3	N-Glycan biosynthesis	KEGG PATHWAY	map00510	3/1105	54/14292	0.798597571945	1.0	Pig.12772|Pig.09442|Pig.09979	http://www.genome.jp/kegg-bin/show_pathway?map=map00510&multi_query=K00721+yellow,red%0d%0aK07151+yellow,red%0d%0aK00738+tomato,red%0d%0aK12670+yellow%0dK07968+yellow%0dK07967+yellow%0dK07966+yellow%0dK00779+yellow%0dK00778+yellow%0dK00744+yellow%0dK07252+yellow%0dK09661+yellow%0dK03842+tomato%0dK03843+yellow%0dK07441+yellow%0dK03846+yellow%0dK03844+yellow%0dK03845+yellow%0dK00726+yellow%0dK03848…	Glycan biosynthesis and metabolism	Metabolism	STT3B-201|MGAT4A-201|DPM1-201
1	Primary bile acid biosynthesis	KEGG PATHWAY	map00120	1/1105	20/14292	0.8002090925830001	1.0	Pig.01997	http://www.genome.jp/kegg-bin/show_pathway?map=map00120&multi_query=K10223+yellow,red%0d%0aK12405+tomato%0dK07440+yellow%0dK00659+yellow%0dK07431+tomato%0dK10214+yellow%0dK07430+tomato%0dK12408+yellow%0dK01796+yellow%0dK11992+yellow%0dK00489+yellow%0dK00488+yellow%0dK00251+tomato%0dK08748+yellow%0d	Lipid metabolism	Metabolism	CH25H-202
10	Platelet activation	KEGG PATHWAY	map04611	10/1105	160/14292	0.800690754289	1.0	Pig.12503|Pig.09682|Pig.12628|Pig.11745|Pig.13049|MSTRG.6590|MSTRG.20603|Pig.02017|Pig.19594|Pig.03650	http://www.genome.jp/kegg-bin/show_pathway?map=map04611&multi_query=K04514+yellow,red%0d%0aK05719+tomato,red%0d%0aK08044+tomato,red%0d%0aK07376+yellow,red%0d%0aK02649+yellow,red%0d%0aK00907+yellow,red%0d%0aK00922+yellow,red%0d%0aK04456+tomato,red%0d%0aK06270+yellow,red%0d%0aK17084+tomato,red%0d%0aK12757+tomato%0dK04513+yellow%0dK16056+yellow%0dK21289+yellow%0dK08508+yellow%0dK05704+yellow%0dK0585…	Immune system	Organismal Systems	AKT3-207|ITGB1-204|LOC110117498-PIK3R3|PPP1R12A-203|PIK3CA-201|MSTRG.6590|MSTRG.20603|PRKG1-201|MYLK4|ROCK1-201
6	Peroxisome	KEGG PATHWAY	map04146	6/1105	101/14292	0.8026287713529999	1.0	Pig.05622|Pig.06697|Pig.14112|Pig.02434|Pig.00435|MSTRG.6225	http://www.genome.jp/kegg-bin/show_pathway?map=map04146&multi_query=K01897+tomato,red%0d%0aK13335+tomato,red%0d%0aK13338+tomato,red%0d%0aK00106+yellow,red%0d%0aK03426+yellow,red%0d%0aK13349+yellow%0dK00659+yellow%0dK13273+yellow%0dK10214+yellow%0dK11517+yellow%0dK13241+yellow%0dK11992+yellow%0dK11147+yellow%0dK00272+yellow%0dK01640+yellow%0dK17879+yellow%0dK03781+yellow%0dK00624+tomato%0dK05677+t…	Transport and catabolism	Cellular Processes	MYNN-203|XDH-201|ACSL3-201|ACSL4-201|PEX1-201|MSTRG.6225
4	Glycerolipid metabolism	KEGG PATHWAY	map00561	4/1105	71/14292	0.8090959376710001	1.0	Pig.09033|Pig.08912|Pig.02353|Pig.08956	http://www.genome.jp/kegg-bin/show_pathway?map=map00561&multi_query=K01189+tomato,red%0d%0aK01046+yellow,red%0d%0aK13517+yellow,red%0d%0aK19007+yellow,red%0d%0aK14075+yellow%0dK12298+yellow%0dK00629+yellow%0dK11160+yellow%0dK14085+yellow%0dK16816+yellow%0dK14457+yellow%0dK14456+yellow%0dK09881+yellow%0dK14073+yellow%0dK15728+tomato%0dK01080+yellow%0dK00011+yellow%0dK13513+yellow%0dK11529+yellow%0…	Lipid metabolism	Metabolism	MBOAT2-201|AGPAT5-202|GLA-201|LIPG-201
4	ABC transporters	KEGG PATHWAY	map02010	4/1105	71/14292	0.8090959376710001	1.0	Pig.06566|Pig.00969|MSTRG.7654|Pig.08027	http://www.genome.jp/kegg-bin/show_pathway?map=map02010&multi_query=K05683+tomato,red%0d%0aK05670+yellow,red%0d%0aK05033+yellow,red%0d%0aK05648+yellow,red%0d%0aK05680+yellow%0dK05681+yellow%0dK05684+yellow%0dK05677+tomato%0dK05676+yellow%0dK05675+yellow%0dK05674+tomato%0dK05673+yellow%0dK05672+yellow%0dK05671+yellow%0dK05679+yellow%0dK05678+yellow%0dK05659+tomato%0dK05658+tomato%0dK05655+yellow%0…	Membrane transport	Environmental Information Processing	ABCC9-201|LOC101143495|MSTRG.7654|ABCA5-201
1	Glycosphingolipid biosynthesis - globo and isoglobo series	KEGG PATHWAY	map00603	1/1105	21/14292	0.815677769216	1.0	Pig.02353	http://www.genome.jp/kegg-bin/show_pathway?map=map00603&multi_query=K01189+tomato,red%0d%0aK03877+yellow%0dK00722+yellow%0dK12373+yellow%0dK00780+yellow%0dK01988+yellow%0dK03368+yellow%0dK20736+yellow%0dK01204+tomato%0dK03371+yellow%0dK00719+yellow%0dK00718+yellow%0d	Glycan biosynthesis and metabolism	Metabolism	GLA-201
3	Cocaine addiction	KEGG PATHWAY	map05030	3/1105	56/14292	0.8183291187	1.0	Pig.05942|Pig.17148|Pig.12458	http://www.genome.jp/kegg-bin/show_pathway?map=map05030&multi_query=K04355+yellow,red%0d%0aK04448+yellow,red%0d%0aK09029+yellow,red%0d%0aK13765+yellow%0dK04735+yellow%0dK05208+yellow%0dK05209+yellow%0dK02090+yellow%0dK05211+yellow%0dK09049+yellow%0dK15494+tomato%0dK11716+yellow%0dK04605+yellow%0dK04144+yellow%0dK04374+tomato%0dK05214+yellow%0dK09048+yellow%0dK15840+yellow%0dK05213+yellow%0dK05212…	Substance dependence	Human Diseases	BDNF-201|FOSB-201|JUNB-201
9	Wnt signaling pathway	KEGG PATHWAY	map04310	9/1105	149/14292	0.823083503755	1.0	Pig.20127|Pig.04835|Pig.05639|Pig.07737|Pig.04663|Pig.19204|Pig.03701|Pig.13053|Pig.12458	http://www.genome.jp/kegg-bin/show_pathway?map=map04310&multi_query=K08957+yellow,red%0d%0aK04377+yellow,red%0d%0aK04507+yellow,red%0d%0aK04502+tomato,red%0d%0aK04508+yellow,red%0d%0aK02085+yellow,red%0d%0aK04348+yellow,red%0d%0aK06268+yellow,red%0d%0aK04448+yellow,red%0d%0aK00182+yellow%0dK00181+yellow%0dK07860+yellow%0dK16834+yellow%0dK02157+yellow%0dK04506+yellow%0dK04504+yellow%0dK04505+yello…	Signal transduction	Environmental Information Processing	CSNK1A1-202|Ppp3r1|APC2-201|PPP3CA-201|CACYBP-202|FOSL1-201|MYC-202|TBL1XR1-201|JUNB-201
1	Maturity onset diabetes of the young	KEGG PATHWAY	map04950	1/1105	22/14292	0.8299497939370001	1.0	Pig.17165	http://www.genome.jp/kegg-bin/show_pathway?map=map04950&multi_query=K08038+yellow,red%0d%0aK08025+yellow%0dK12406+yellow%0dK07593+yellow%0dK07594+yellow%0dK07595+yellow%0dK08037+yellow%0dK08040+yellow%0dK06054+yellow%0dK08035+yellow%0dK08027+yellow%0dK07292+yellow%0dK08036+tomato%0dK08024+yellow%0dK08034+yellow%0dK12407+yellow%0dK08030+yellow%0dK08031+yellow%0dK08029+yellow%0dK08026+yellow%0dK195…	Endocrine and metabolic disease	Human Diseases	FOXA3-201
17	Ras signaling pathway	KEGG PATHWAY	map04014	17/1105	267/14292	0.830700832587	1.0	Pig.04793|Pig.08279|Pig.12503|Pig.02889|Pig.01626|Pig.06578|MSTRG.13842|Pig.06741|Pig.12628|Pig.13049|Pig.05942|Pig.17397|MSTRG.33362|Pig.05122|Pig.08391|Pig.08109|Pig.05461	http://www.genome.jp/kegg-bin/show_pathway?map=map04014&multi_query=K05453+yellow,red%0d%0aK02649+yellow,red%0d%0aK19613+tomato,red%0d%0aK04355+yellow,red%0d%0aK04358+yellow,red%0d%0aK00922+yellow,red%0d%0aK04456+tomato,red%0d%0aK05465+yellow,red%0d%0aK02183+yellow,red%0d%0aK07827+tomato,red%0d%0aK05410+yellow,red%0d%0aK02678+yellow,red%0d%0aK09254+yellow,red%0d%0aK07293+tomato,red%0d%0aK03099+ye…	Signal transduction	Environmental Information Processing	REL-202|CALM1-203|AKT3-207|SOS2-201|CSF1-201|KRAS-202|MSTRG.13842|SOS1-202|LOC110117498-PIK3R3|PIK3CA-201|BDNF-201|ETS2-201|MSTRG.33362|SHOC2-201|FGF13-201|ANGPT1-201|TBK1-201
2	DNA replication	KEGG PATHWAY	map03030	2/1105	41/14292	0.836674655729	1.0	Pig.20385|Pig.07253	http://www.genome.jp/kegg-bin/show_pathway?map=map03030&multi_query=K10754+yellow,red%0d%0aK02326+tomato,red%0d%0aK10745+tomato%0dK10744+yellow%0dK10747+yellow%0dK10740+yellow%0dK10743+tomato%0dK10742+yellow%0dK02210+tomato%0dK04802+yellow%0dK02212+yellow%0dK07466+yellow%0dK10739+yellow%0dK10756+yellow%0dK10755+yellow%0dK02685+yellow%0dK02684+tomato%0dK02320+yellow%0dK03111+yellow%0dK02324+yellow…	Replication and repair	Genetic Information Processing	POLE3|RFC1-201
4	Epithelial cell signaling in Helicobacter pylori infection	KEGG PATHWAY	map05120	4/1105	75/14292	0.841563935354	1.0	Pig.08092|Pig.12458|MSTRG.1319|MSTRG.33362	http://www.genome.jp/kegg-bin/show_pathway?map=map05120&multi_query=K07293+tomato,red%0d%0aK02148+yellow,red%0d%0aK04448+yellow,red%0d%0aK05701+tomato,red%0d%0aK06786+yellow%0dK06785+yellow%0dK04430+yellow%0dK04735+yellow%0dK04734+yellow%0dK04393+yellow%0dK04392+yellow%0dK07210+yellow%0dK03163+green%0dK02154+yellow%0dK02153+yellow%0dK02152+yellow%0dK02151+yellow%0dK10030+yellow%0dK06735+yellow%0d…	Infectious disease: bacterial	Human Diseases	ATP6V1C1-202|JUNB-201|MSTRG.1319|MSTRG.33362
2	Galactose metabolism	KEGG PATHWAY	map00052	2/1105	42/14292	0.846481382466	1.0	Pig.11524|Pig.02353	http://www.genome.jp/kegg-bin/show_pathway?map=map00052&multi_query=K00844+tomato,red%0d%0aK01189+tomato,red%0d%0aK00850+tomato%0dK07967+yellow%0dK07966+yellow%0dK01835+tomato%0dK00963+yellow%0dK12309+yellow%0dK12047+yellow%0dK00011+yellow%0dK01084+yellow%0dK00965+yellow%0dK12407+yellow%0dK00849+yellow%0dK15779+yellow%0dK07521+green%0dK01203+yellow%0dK01785+tomato%0dK01784+tomato%0dK01229+yellow%…	Carbohydrate metabolism	Metabolism	HK2-201|GLA-201
12	Cell adhesion molecules (CAMs)	KEGG PATHWAY	map04514	12/1105	198/14292	0.847131518512	1.0	Pig.23592|Pig.08468|Pig.03283|Pig.09682|Pig.06280|Pig.12804|Pig.19153|Pig.10412|Pig.04926|Pig.23672|Pig.13383|Pig.23433	http://www.genome.jp/kegg-bin/show_pathway?map=map04514&multi_query=K05689+yellow,red%0d%0aK06751+tomato,red%0d%0aK06752+yellow,red%0d%0aK07377+yellow,red%0d%0aK06766+yellow,red%0d%0aK07378+yellow,red%0d%0aK06494+yellow,red%0d%0aK05719+tomato,red%0d%0aK06745+yellow,red%0d%0aK16336+yellow%0dK16337+yellow%0dK16338+yellow%0dK07379+yellow%0dK06757+yellow%0dK06756+yellow%0dK06759+yellow%0dK06449+yello…	Signaling molecules and interaction	Environmental Information Processing	HLA-A|NEO1-201|CD274-201|ITGB1-204|TRIM41-201|CDH1-203|NRXN1-201|NLGN3-202|SELE|HLA-A|SLA-DOA-201|HLA-A
7	Th1 and Th2 cell differentiation	KEGG PATHWAY	map04658	7/1105	125/14292	0.858830284365	1.0	Pig.04835|MSTRG.37055|Pig.03287|Pig.07737|Pig.19282|Pig.13383|Pig.12458	http://www.genome.jp/kegg-bin/show_pathway?map=map04658&multi_query=K11220+tomato,red%0d%0aK06752+yellow,red%0d%0aK04348+yellow,red%0d%0aK04379+yellow,red%0d%0aK04447+yellow,red%0d%0aK06268+yellow,red%0d%0aK04448+yellow,red%0d%0aK05064+yellow%0dK06061+yellow%0dK17895+yellow%0dK11222+yellow%0dK04735+yellow%0dK04734+yellow%0dK05068+yellow%0dK05069+yellow%0dK11225+tomato%0dK11224+tomato%0dK18052+yel…	Immune system	Organismal Systems	Ppp3r1|MSTRG.37055|JAK2-201|PPP3CA-201|FOS-201|SLA-DOA-201|JUNB-201
3	Valine, leucine and isoleucine degradation	KEGG PATHWAY	map00280	3/1105	61/14292	0.8605723970710001	1.0	Pig.05306|Pig.08197|MSTRG.35915	http://www.genome.jp/kegg-bin/show_pathway?map=map00280&multi_query=K00626+yellow,red%0d%0aK00249+yellow,red%0d%0aK09478+tomato,red%0d%0aK18660+yellow%0dK00167+yellow%0dK11538+tomato%0dK14085+yellow%0dK01640+yellow%0dK01641+yellow%0dK05607+yellow%0dK00157+yellow%0dK07509+tomato%0dK07508+yellow%0dK00248+yellow%0dK01027+tomato%0dK08683+tomato%0dK03334+yellow%0dK01966+yellow%0dK00827+yellow%0dK00826…	Amino acid metabolism	Metabolism	ACADM-205|ACAT1-203|MSTRG.35915
3	Amino sugar and nucleotide sugar metabolism	KEGG PATHWAY	map00520	3/1105	61/14292	0.8605723970710001	1.0	Pig.03898|Pig.04978|Pig.11524	http://www.genome.jp/kegg-bin/show_pathway?map=map00520&multi_query=K00972+yellow,red%0d%0aK00844+tomato,red%0d%0aK12409+tomato,red%0d%0aK12004+green%0dK00976+yellow%0dK05305+yellow%0dK05304+tomato%0dK12373+yellow%0dK02564+yellow%0dK01443+yellow%0dK01810+yellow%0dK02377+yellow%0dK00621+yellow%0dK01183+yellow%0dK01835+tomato%0dK01836+yellow%0dK00884+yellow%0dK00963+yellow%0dK08080+yellow%0dK00012+…	Carbohydrate metabolism	Metabolism	GNE-204|UAP1-201|HK2-201
5	Allograft rejection	KEGG PATHWAY	map05330	5/1105	95/14292	0.867440973408	1.0	Pig.23592|Pig.23672|Pig.23433|Pig.13383|Pig.06280	http://www.genome.jp/kegg-bin/show_pathway?map=map05330&multi_query=K06751+tomato,red%0d%0aK06752+yellow,red%0d%0aK12025+yellow%0dK04687+yellow%0dK04390+yellow%0dK03161+yellow%0dK03160+yellow%0dK05443+yellow%0dK05425+yellow%0dK05406+yellow%0dK07818+yellow%0dK05428+yellow%0dK06856+tomato%0dK03156+yellow%0dK01353+yellow%0dK05654+yellow%0dK06470+yellow%0dK04389+yellow%0dK10785+yellow%0dK10784+yellow…	Immune disease	Human Diseases	HLA-A|HLA-A|HLA-A|SLA-DOA-201|TRIM41-201
5	Salivary secretion	KEGG PATHWAY	map04970	5/1105	95/14292	0.867440973408	1.0	Pig.12398|Pig.08279|Pig.04108|MSTRG.20603|Pig.02017	http://www.genome.jp/kegg-bin/show_pathway?map=map04970&multi_query=K08044+tomato,red%0d%0aK10951+yellow,red%0d%0aK07376+yellow,red%0d%0aK05850+yellow,red%0d%0aK02183+yellow,red%0d%0aK13855+tomato%0dK02677+yellow%0dK13912+yellow%0dK01242+yellow%0dK04136+yellow%0dK13899+yellow%0dK13908+yellow%0dK19477+yellow%0dK08043+yellow%0dK08042+yellow%0dK08041+yellow%0dK04945+yellow%0dK08047+yellow%0dK08046+y…	Digestive system	Organismal Systems	SLC12A2-201|CALM1-203|ATP2B1-202|MSTRG.20603|PRKG1-201
2	Ether lipid metabolism	KEGG PATHWAY	map00565	2/1105	45/14292	0.8727687524600001	1.0	Pig.19654|Pig.00694	http://www.genome.jp/kegg-bin/show_pathway?map=map00565&multi_query=K04628+yellow,red%0d%0aK16794+yellow,red%0d%0aK16817+yellow%0dK18575+yellow%0dK01019+yellow%0dK16342+yellow%0dK01062+yellow%0dK13644+tomato%0dK08743+yellow%0dK01122+yellow%0dK00993+yellow%0dK16795+yellow%0dK01047+yellow%0dK14621+yellow%0dK16860+yellow%0dK00994+tomato%0dK01080+yellow%0dK13510+yellow%0dK01115+yellow%0dK00803+yellow…	Lipid metabolism	Metabolism	PAFAH1B1-201|UGT8-202
3	Cholesterol metabolism	KEGG PATHWAY	map04979	3/1105	63/14292	0.874897214605	1.0	Pig.06799|MSTRG.7654|Pig.05523	http://www.genome.jp/kegg-bin/show_pathway?map=map04979&multi_query=K20464+yellow,red%0d%0aK05683+tomato,red%0d%0aK10637+yellow,red%0d%0aK10707+yellow%0dK08767+yellow%0dK12474+yellow%0dK00489+yellow%0dK00488+yellow%0dK08757+tomato%0dK00650+yellow%0dK12473+yellow%0dK08759+green%0dK08758+tomato%0dK14349+yellow%0dK05862+yellow%0dK08541+tomato%0dK17305+tomato%0dK04550+yellow%0dK17495+yellow%0dK04524+…	Digestive system	Organismal Systems	MYLIP-201|MSTRG.7654|OSBPL8-202
1	Proximal tubule bicarbonate reclamation	KEGG PATHWAY	map04964	1/1105	26/14292	0.876817392068	1.0	Pig.01492	http://www.genome.jp/kegg-bin/show_pathway?map=map04964&multi_query=K18245+yellow,red%0d%0aK13577+yellow%0dK01539+yellow%0dK00261+yellow%0dK18246+yellow%0dK01596+tomato%0dK01540+yellow%0dK12040+yellow%0dK00025+tomato%0dK13576+yellow%0dK13575+yellow%0dK09864+yellow%0dK01425+tomato%0d	Excretory system	Organismal Systems	CA2-201
2	Fat digestion and absorption	KEGG PATHWAY	map04975	2/1105	46/14292	0.880566776734	1.0	Pig.15573|MSTRG.7654	http://www.genome.jp/kegg-bin/show_pathway?map=map04975&multi_query=K05683+tomato,red%0d%0aK14461+yellow,red%0d%0aK05684+yellow%0dK12298+yellow%0dK08751+yellow%0dK08750+yellow%0dK08757+tomato%0dK11160+yellow%0dK14455+yellow%0dK14457+yellow%0dK14456+yellow%0dK01047+yellow%0dK01080+yellow%0dK08760+tomato%0dK14460+yellow%0dK14462+tomato%0dK14463+yellow%0dK13885+yellow%0dK13509+tomato%0dK06259+tomato…	Digestive system	Organismal Systems	NPC1L1-202|MSTRG.7654
4	Shigellosis	KEGG PATHWAY	map05131	4/1105	81/14292	0.881475252519	1.0	Pig.04757|Pig.03650|Pig.09682|Pig.01502	http://www.genome.jp/kegg-bin/show_pathway?map=map05131&multi_query=K04514+yellow,red%0d%0aK05719+tomato,red%0d%0aK05759+yellow,red%0d%0aK08846+yellow,red%0d%0aK12836+yellow%0dK07863+yellow%0dK04735+yellow%0dK04734+yellow%0dK04438+yellow%0dK03267+yellow%0dK04393+yellow%0dK04392+yellow%0dK07210+yellow%0dK19241+yellow%0dK05748+yellow%0dK10030+yellow%0dK17388+yellow%0dK18985+yellow%0dK06484+yellow%0…	Infectious disease: bacterial	Human Diseases	PFN2-201|ROCK1-201|ITGB1-204|RIPK2-201
6	Pyrimidine metabolism	KEGG PATHWAY	map00240	6/1105	114/14292	0.8834389230480001	1.0	Pig.00367|Pig.20385|Pig.16339|Pig.04933|Pig.02456|Pig.07054	http://www.genome.jp/kegg-bin/show_pathway?map=map00240&multi_query=K01081+yellow,red%0d%0aK02326+tomato,red%0d%0aK00940+tomato,red%0d%0aK03004+yellow,red%0d%0aK03024+yellow,red%0d%0aK01489+yellow%0dK00857+yellow%0dK03000+yellow%0dK00893+yellow%0dK03013+yellow%0dK03020+yellow%0dK03021+yellow%0dK01464+tomato%0dK03023+tomato%0dK03002+tomato%0dK03025+yellow%0dK13809+yellow%0dK03027+yellow%0dK01937+y…	Nucleotide metabolism	Metabolism	TWISTNB-201|POLE3|NT5C2-203|NME7-201|POLR3G|NT5C3A-201
5	Hypertrophic cardiomyopathy (HCM)	KEGG PATHWAY	map05410	5/1105	98/14292	0.8842124721410001	1.0	Pig.10914|Pig.00355|Pig.09682|Pig.06404|Pig.18735	http://www.genome.jp/kegg-bin/show_pathway?map=map05410&multi_query=K05719+tomato,red%0d%0aK05405+yellow,red%0d%0aK04860+yellow,red%0d%0aK10375+tomato,red%0d%0aK13377+yellow,red%0d%0aK09290+yellow%0dK06481+yellow%0dK03156+yellow%0dK04871+yellow%0dK07198+yellow%0dK08529+yellow%0dK01283+yellow%0dK13376+yellow%0dK12568+yellow%0dK06587+yellow%0dK04865+yellow%0dK04864+yellow%0dK04962+yellow%0dK04866+y…	Cardiovascular disease	Human Diseases	CACNA2D3-201|IL6-202|ITGB1-204|TPM4-203|TGFB3-201
4	Renin secretion	KEGG PATHWAY	map04924	4/1105	82/14292	0.887202103299	1.0	Pig.08279|Pig.04835|Pig.01759|Pig.07737	http://www.genome.jp/kegg-bin/show_pathway?map=map04924&multi_query=K02183+yellow,red%0d%0aK05028+yellow,red%0d%0aK04348+yellow,red%0d%0aK06268+yellow,red%0d%0aK01380+yellow%0dK16056+yellow%0dK05027+yellow%0dK01363+yellow%0dK04958+yellow%0dK01283+yellow%0dK13755+yellow%0dK19477+yellow%0dK04960+yellow%0dK08046+yellow%0dK08045+yellow%0dK13296+yellow%0dK12323+yellow%0dK12319+yellow%0dK09821+yellow%0…	Endocrine system	Organismal Systems	CALM1-203|Ppp3r1|CLCA2-201|PPP3CA-201
15	Calcium signaling pathway	KEGG PATHWAY	map04020	15/1105	255/14292	0.895253559971	1.0	Pig.08279|Pig.04108|Pig.04835|Pig.07164|Pig.07737|Pig.19286|Pig.19094|Pig.04505|MSTRG.28542|Pig.09716|Pig.20580|Pig.15448|MSTRG.20603|Pig.19594|Pig.14192	http://www.genome.jp/kegg-bin/show_pathway?map=map04020&multi_query=K05857+tomato,red%0d%0aK00907+yellow,red%0d%0aK05853+yellow,red%0d%0aK05850+yellow,red%0d%0aK04348+yellow,red%0d%0aK04267+tomato,red%0d%0aK04198+yellow,red%0d%0aK04297+yellow,red%0d%0aK04211+yellow,red%0d%0aK06268+yellow,red%0d%0aK03916+yellow,red%0d%0aK08044+tomato,red%0d%0aK02183+yellow,red%0d%0aK20858+yellow,red%0d%0aK01116+to…	Signal transduction	Environmental Information Processing	CALM1-203|ATP2B1-202|Ppp3r1|ATP2A2-201|PPP3CA-201|ADORA2B-201|BDKRB2-201|EDNRB-201|MSTRG.28542|LTB4R2-201|NTSR1-201|MCU-201|MSTRG.20603|MYLK4|PLCD4-201
6	Glucagon signaling pathway	KEGG PATHWAY	map04922	6/1105	117/14292	0.897502080542	1.0	Pig.15108|Pig.08279|Pig.12503|Pig.04835|Pig.07737|Pig.08242	http://www.genome.jp/kegg-bin/show_pathway?map=map04922&multi_query=K04348+yellow,red%0d%0aK19008+yellow,red%0d%0aK17491+yellow,red%0d%0aK02183+yellow,red%0d%0aK06268+yellow,red%0d%0aK04456+tomato,red%0d%0aK04515+yellow%0dK16311+yellow%0dK07593+yellow%0dK16333+yellow%0dK11411+yellow%0dK04498+yellow%0dK04958+yellow%0dK07198+yellow%0dK07199+tomato%0dK00873+green%0dK11262+yellow%0dK07190+yellow%0dK0…	Endocrine system	Organismal Systems	Sik1|CALM1-203|AKT3-207|Ppp3r1|PPP3CA-201|PPP4R3B-201
2	Fructose and mannose metabolism	KEGG PATHWAY	map00051	2/1105	49/14292	0.901384561185	1.0	MSTRG.137|Pig.11524	http://www.genome.jp/kegg-bin/show_pathway?map=map00051&multi_query=K01623+tomato,red%0d%0aK00844+tomato,red%0d%0aK00850+tomato%0dK00976+yellow%0dK05305+yellow%0dK02377+yellow%0dK19030+yellow%0dK03841+yellow%0dK14634+yellow%0dK00011+yellow%0dK07521+green%0dK17497+yellow%0dK00966+yellow%0dK00846+yellow%0dK01103+tomato%0dK01711+yellow%0dK00863+tomato%0dK01809+tomato%0dK18334+tomato%0dK19029+yellow%…	Carbohydrate metabolism	Metabolism	MSTRG.137|HK2-201
13	cAMP signaling pathway	KEGG PATHWAY	map04024	13/1105	229/14292	0.9078447218369999	1.0	Pig.08279|Pig.04108|Pig.12503|Pig.17918|Pig.12628|Pig.11745|Pig.21407|Pig.13049|Pig.19282|Pig.05942|MSTRG.20603|Pig.12458|Pig.03650	http://www.genome.jp/kegg-bin/show_pathway?map=map04024&multi_query=K04379+yellow,red%0d%0aK05850+yellow,red%0d%0aK06270+yellow,red%0d%0aK04514+yellow,red%0d%0aK04355+yellow,red%0d%0aK02649+yellow,red%0d%0aK00922+yellow,red%0d%0aK04951+yellow,red%0d%0aK08044+tomato,red%0d%0aK04448+yellow,red%0d%0aK02183+yellow,red%0d%0aK04456+tomato,red%0d%0aK04365+yellow,red%0d%0aK05200+yellow%0dK07860+yellow%0d…	Signal transduction	Environmental Information Processing	CALM1-203|ATP2B1-202|AKT3-207|BRAF-206|LOC110117498-PIK3R3|PPP1R12A-203|CNGA4-201|PIK3CA-201|FOS-201|BDNF-201|MSTRG.20603|JUNB-201|ROCK1-201
10	Phospholipase D signaling pathway	KEGG PATHWAY	map04072	10/1105	183/14292	0.9079796808499999	1.0	Pig.12503|Pig.02889|Pig.06578|Pig.13049|Pig.08912|Pig.12628|MSTRG.20603|MSTRG.13842|MSTRG.33362|Pig.06741	http://www.genome.jp/kegg-bin/show_pathway?map=map04072&multi_query=K02649+yellow,red%0d%0aK00922+yellow,red%0d%0aK04456+tomato,red%0d%0aK08044+tomato,red%0d%0aK07827+tomato,red%0d%0aK07293+tomato,red%0d%0aK03099+yellow,red%0d%0aK19007+yellow,red%0d%0aK01116+tomato%0dK01115+yellow%0dK18441+yellow%0dK16342+yellow%0dK04275+yellow%0dK04371+yellow%0dK04166+yellow%0dK05050+yellow%0dK05855+yellow%0dK00…	Signal transduction	Environmental Information Processing	AKT3-207|SOS2-201|KRAS-202|PIK3CA-201|AGPAT5-202|LOC110117498-PIK3R3|MSTRG.20603|MSTRG.13842|MSTRG.33362|SOS1-202
1	Glycosylphosphatidylinositol (GPI)-anchor biosynthesis	KEGG PATHWAY	map00563	1/1105	30/14292	0.910776196293	1.0	MSTRG.8146	http://www.genome.jp/kegg-bin/show_pathway?map=map00563&multi_query=K05287+tomato,red%0d%0aK11001+yellow%0dK07194+green%0dK07542+yellow%0dK07541+yellow%0dK03860+yellow%0dK03861+yellow%0dK01127+tomato%0dK05294+yellow%0dK05291+yellow%0dK05290+yellow%0dK05293+tomato%0dK05292+yellow%0dK05310+yellow%0dK09658+yellow%0dK03434+yellow%0dK03857+yellow%0dK03859+yellow%0dK03858+yellow%0dK05288+yellow%0dK0528…	Glycan biosynthesis and metabolism	Metabolism	MSTRG.8146
7	Inflammatory mediator regulation of TRP channels	KEGG PATHWAY	map04750	7/1105	137/14292	0.912920981715	1.0	Pig.08279|Pig.13452|Pig.12628|Pig.19094|Pig.13049|MSTRG.20603|Pig.08026	http://www.genome.jp/kegg-bin/show_pathway?map=map04750&multi_query=K04433+yellow,red%0d%0aK04386+yellow,red%0d%0aK08044+tomato,red%0d%0aK02649+yellow,red%0d%0aK02183+yellow,red%0d%0aK03916+yellow,red%0d%0aK00922+yellow,red%0d%0aK04515+yellow%0dK04983+yellow%0dK17687+tomato%0dK07418+yellow%0dK04432+yellow%0dK04984+yellow%0dK02677+yellow%0dK01116+tomato%0dK05222+yellow%0dK04972+yellow%0dK18051+yel…	Sensory system	Organismal Systems	CALM1-203|IL1R1-202|LOC110117498-PIK3R3|BDKRB2-201|PIK3CA-201|MSTRG.20603|MAP2K6-201
5	Autoimmune thyroid disease	KEGG PATHWAY	map05320	5/1105	105/14292	0.9164133877539999	1.0	Pig.23592|Pig.23672|Pig.23433|Pig.13383|Pig.06280	http://www.genome.jp/kegg-bin/show_pathway?map=map05320&multi_query=K06751+tomato,red%0d%0aK06752+yellow,red%0d%0aK12025+yellow%0dK04390+yellow%0dK03161+yellow%0dK03160+yellow%0dK08522+yellow%0dK05443+yellow%0dK06538+yellow%0dK07818+yellow%0dK05428+yellow%0dK06856+tomato%0dK05251+yellow%0dK01353+yellow%0dK05654+yellow%0dK06470+yellow%0dK04389+yellow%0dK05414+tomato%0dK10785+yellow%0dK10784+yellow…	Immune disease	Human Diseases	HLA-A|HLA-A|HLA-A|SLA-DOA-201|TRIM41-201
4	Drug metabolism - other enzymes	KEGG PATHWAY	map00983	4/1105	88/14292	0.916731477575	1.0	Pig.17789|Pig.04724|Pig.06697|Pig.04933	http://www.genome.jp/kegg-bin/show_pathway?map=map00983&multi_query=K01951+yellow,red%0d%0aK00799+tomato,red%0d%0aK00106+yellow,red%0d%0aK00940+tomato,red%0d%0aK00857+yellow%0dK00088+tomato%0dK17689+green%0dK01464+tomato%0dK00622+yellow%0dK00876+yellow%0dK13800+yellow%0dK01044+yellow%0dK00207+yellow%0dK00569+yellow%0dK03927+yellow%0dK07424+green%0dK01519+yellow%0dK01431+yellow%0dK00757+yellow%0dK…	Xenobiotics biodegradation and metabolism	Metabolism	GSTA1-201|GMPS-201|XDH-201|NME7-201
4	Gastric acid secretion	KEGG PATHWAY	map04971	4/1105	88/14292	0.916731477575	1.0	Pig.08279|Pig.19594|MSTRG.20603|Pig.01492	http://www.genome.jp/kegg-bin/show_pathway?map=map04971&multi_query=K18245+yellow,red%0d%0aK08044+tomato,red%0d%0aK02183+yellow,red%0d%0aK00907+yellow,red%0d%0aK04515+yellow%0dK13961+yellow%0dK13962+yellow%0dK01539+yellow%0dK02677+yellow%0dK04195+yellow%0dK04926+yellow%0dK04920+yellow%0dK04150+yellow%0dK08043+yellow%0dK08042+yellow%0dK08041+yellow%0dK08047+yellow%0dK08046+yellow%0dK08045+yellow%0…	Digestive system	Organismal Systems	CALM1-203|MYLK4|MSTRG.20603|CA2-201
2	Endocrine and other factor-regulated calcium reabsorption	KEGG PATHWAY	map04961	2/1105	52/14292	0.918775315723	1.0	Pig.17502|Pig.19094	http://www.genome.jp/kegg-bin/show_pathway?map=map04961&multi_query=K08550+yellow,red%0d%0aK03916+yellow,red%0d%0aK02677+yellow%0dK07904+yellow%0dK04645+tomato%0dK08046+yellow%0dK04646+tomato%0dK08049+yellow%0dK11825+yellow%0dK04585+yellow%0dK01539+yellow%0dK08539+yellow%0dK04644+yellow%0dK05858+yellow%0dK04345+yellow%0dK19663+yellow%0dK19662+yellow%0dK04634+yellow%0dK04974+yellow%0dK01540+yellow…	Excretory system	Organismal Systems	ESR1-201|BDKRB2-201
5	Protein digestion and absorption	KEGG PATHWAY	map04974	5/1105	107/14292	0.9240332969589999	1.0	Pig.10043|Pig.01761|Pig.08699|Pig.02427|MSTRG.14251	http://www.genome.jp/kegg-bin/show_pathway?map=map04974&multi_query=K14207+tomato,red%0d%0aK19721+tomato,red%0d%0aK06238+tomato,red%0d%0aK06237+tomato,red%0d%0aK13781+yellow%0dK01539+yellow%0dK01389+yellow%0dK19479+yellow%0dK04926+yellow%0dK06002+yellow%0dK07603+yellow%0dK13867+yellow%0dK01285+yellow%0dK08779+yellow%0dK05849+tomato%0dK06519+yellow%0dK04945+yellow%0dK16628+yellow%0dK16629+yellow%0…	Digestive system	Organismal Systems	COL6A5-201|COL27A1-201|COL4A3-201|COL4A6-201|MSTRG.14251
7	Serotonergic synapse	KEGG PATHWAY	map04726	7/1105	141/14292	0.9264666609219999	1.0	Pig.13869|Pig.04527|Pig.00814|Pig.19702|Pig.06578|MSTRG.13842|Pig.17918	http://www.genome.jp/kegg-bin/show_pathway?map=map04726&multi_query=K04534+yellow,red%0d%0aK21278+yellow,red%0d%0aK11987+yellow,red%0d%0aK07827+tomato,red%0d%0aK04365+yellow,red%0d%0aK05181+yellow%0dK04539+yellow%0dK04538+yellow%0dK04537+yellow%0dK04536+tomato%0dK17720+yellow%0dK04541+yellow%0dK00274+yellow%0dK04371+yellow%0dK04160+yellow%0dK04960+yellow%0dK08045+yellow%0dK04964+yellow%0dK04943+y…	Nervous system	Organismal Systems	MYH15|DUSP1-201|Pfkfb1|PTGS2-202|KRAS-202|MSTRG.13842|BRAF-206
5	PPAR signaling pathway	KEGG PATHWAY	map03320	5/1105	109/14292	0.93103069517	1.0	Pig.02434|Pig.05306|MSTRG.28529|Pig.14112|Pig.07227	http://www.genome.jp/kegg-bin/show_pathway?map=map03320&multi_query=K08770+tomato,red%0d%0aK00249+yellow,red%0d%0aK01897+tomato,red%0d%0aK10226+yellow%0dK17687+tomato%0dK08749+yellow%0dK10214+yellow%0dK04551+tomato%0dK01388+yellow%0dK08767+yellow%0dK08753+yellow%0dK15013+yellow%0dK08751+yellow%0dK00488+yellow%0dK08757+tomato%0dK08756+yellow%0dK08755+yellow%0dK08754+yellow%0dK20254+yellow%0dK08525…	Endocrine system	Organismal Systems	ACSL4-201|ACADM-205|MSTRG.28529|ACSL3-201|UBC-202
4	Thyroid hormone synthesis	KEGG PATHWAY	map04918	4/1105	93/14292	0.935842180846	1.0	Pig.13118|MSTRG.20603|MSTRG.14343|Pig.10205	http://www.genome.jp/kegg-bin/show_pathway?map=map04918&multi_query=K09487+tomato,red%0d%0aK08044+tomato,red%0d%0aK09490+yellow,red%0d%0aK19663+yellow%0dK09293+tomato%0dK01539+yellow%0dK02677+yellow%0dK04958+yellow%0dK15173+yellow%0dK08522+yellow%0dK16141+tomato%0dK08042+yellow%0dK08041+yellow%0dK08047+yellow%0dK08046+yellow%0dK08045+yellow%0dK08049+yellow%0dK08048+yellow%0dK04960+yellow%0dK14702…	Endocrine system	Organismal Systems	HSP90B1-201|MSTRG.20603|MSTRG.14343|HSPA5-201
4	Bile secretion	KEGG PATHWAY	map04976	4/1105	95/14292	0.942302208125	1.0	MSTRG.20603|Pig.01492|Pig.09301|MSTRG.7654	http://www.genome.jp/kegg-bin/show_pathway?map=map04976&multi_query=K05683+tomato,red%0d%0aK08044+tomato,red%0d%0aK08204+yellow,red%0d%0aK18245+yellow,red%0d%0aK05043+tomato%0dK14361+yellow%0dK01539+yellow%0dK03460+yellow%0dK05681+yellow%0dK05684+yellow%0dK08563+yellow%0dK00489+yellow%0dK12473+yellow%0dK14360+yellow%0dK08524+yellow%0dK08043+yellow%0dK08042+yellow%0dK08041+yellow%0dK05673+yellow%0…	Digestive system	Organismal Systems	MSTRG.20603|CA2-201|SLC22A7-201|MSTRG.7654
5	Aldosterone synthesis and secretion	KEGG PATHWAY	map04925	5/1105	113/14292	0.9433226446259999	1.0	Pig.08279|Pig.04108|MSTRG.20603|MSTRG.13018|Pig.00259	http://www.genome.jp/kegg-bin/show_pathway?map=map04925&multi_query=K08044+tomato,red%0d%0aK02183+yellow,red%0d%0aK04465+tomato,red%0d%0aK05850+yellow,red%0d%0aK08558+yellow,red%0d%0aK04515+yellow%0dK19663+yellow%0dK08794+yellow%0dK01539+yellow%0dK05228+yellow%0dK02677+yellow%0dK04914+yellow%0dK18050+yellow%0dK04850+yellow%0dK12473+yellow%0dK19662+yellow%0dK13806+tomato%0dK08043+yellow%0dK08042+y…	Endocrine system	Organismal Systems	CALM1-203|ATP2B1-202|MSTRG.20603|MSTRG.13018|NR4A2-202
1	beta-Alanine metabolism	KEGG PATHWAY	map00410	1/1105	36/14292	0.945007809796	1.0	Pig.05306	http://www.genome.jp/kegg-bin/show_pathway?map=map00410&multi_query=K00249+yellow,red%0d%0aK12259+yellow%0dK01464+tomato%0dK01580+yellow%0dK14085+yellow%0dK00207+yellow%0dK01578+yellow%0dK00140+tomato%0dK18966+yellow%0dK01431+yellow%0dK00802+yellow%0dK13524+yellow%0dK00276+tomato%0dK05604+yellow%0dK05605+yellow%0dK00149+yellow%0dK08660+yellow%0dK00128+tomato%0dK00129+yellow%0dK00797+yellow%0dK075…	Metabolism of other amino acids	Metabolism	ACADM-205
1	Base excision repair	KEGG PATHWAY	map03410	1/1105	37/14292	0.94927032172	1.0	Pig.20385	http://www.genome.jp/kegg-bin/show_pathway?map=map03410&multi_query=K02326+tomato,red%0d%0aK10747+yellow%0dK04802+yellow%0dK02330+yellow%0dK10798+yellow%0dK03648+yellow%0dK10567+yellow%0dK03512+yellow%0dK10771+yellow%0dK10772+yellow%0dK10773+yellow%0dK10569+yellow%0dK10568+yellow%0dK10776+yellow%0dK03660+yellow%0dK03575+yellow%0dK02324+yellow%0dK02325+yellow%0dK02327+yellow%0dK02328+yellow%0dK047…	Replication and repair	Genetic Information Processing	POLE3
2	Ovarian steroidogenesis	KEGG PATHWAY	map04913	2/1105	60/14292	0.9520890289899999	1.0	Pig.19702|MSTRG.20603	http://www.genome.jp/kegg-bin/show_pathway?map=map04913&multi_query=K08044+tomato,red%0d%0aK11987+yellow,red%0d%0aK04248+yellow%0dK12473+yellow%0dK08521+yellow%0dK08522+yellow%0dK08043+yellow%0dK08042+yellow%0dK08041+yellow%0dK08047+yellow%0dK08046+yellow%0dK08045+yellow%0dK08049+yellow%0dK08048+yellow%0dK16620+yellow%0dK04247+yellow%0dK16342+yellow%0dK00461+yellow%0dK07408+yellow%0dK13368+yellow…	Endocrine system	Organismal Systems	PTGS2-202|MSTRG.20603
1	Phototransduction - fly	KEGG PATHWAY	map04745	1/1105	38/14292	0.953202716984	1.0	Pig.08279	http://www.genome.jp/kegg-bin/show_pathway?map=map04745&multi_query=K02183+yellow,red%0d%0aK04515+yellow%0dK04967+yellow%0dK02677+yellow%0dK05692+tomato%0dK04958+yellow%0dK00910+yellow%0dK13807+yellow%0dK13806+tomato%0dK08834+yellow%0dK04634+yellow%0dK05858+yellow%0d	Sensory system	Organismal Systems	CALM1-203
1	Folate biosynthesis	KEGG PATHWAY	map00790	1/1105	38/14292	0.953202716984	1.0	Pig.05364	http://www.genome.jp/kegg-bin/show_pathway?map=map00790&multi_query=K01495+yellow,red%0d%0aK00357+yellow%0dK03635+yellow%0dK01724+yellow%0dK20967+yellow%0dK04119+tomato%0dK01307+yellow%0dK00287+yellow%0dK00079+tomato%0dK01077+yellow%0dK01737+yellow%0dK08272+yellow%0dK00011+yellow%0dK00502+yellow%0dK15376+yellow%0dK00500+tomato%0dK00501+yellow%0dK01930+yellow%0dK00072+yellow%0dK15631+yellow%0d	Metabolism of cofactors and vitamins	Metabolism	GCH1-201
2	Glutathione metabolism	KEGG PATHWAY	map00480	2/1105	62/14292	0.958100796989	1.0	Pig.13353|Pig.17789	http://www.genome.jp/kegg-bin/show_pathway?map=map00480&multi_query=K11204+yellow,red%0d%0aK00799+tomato,red%0d%0aK05361+yellow%0dK05360+yellow%0dK11140+yellow%0dK11142+tomato%0dK01581+yellow%0dK11205+yellow%0dK01469+yellow%0dK21456+yellow%0dK13299+yellow%0dK07232+yellow%0dK00681+yellow%0dK00682+yellow%0dK00033+yellow%0dK00031+tomato%0dK10808+yellow%0dK00432+yellow%0dK18592+yellow%0dK00036+yellow…	Metabolism of other amino acids	Metabolism	GCLC-201|GSTA1-201
6	Leukocyte transendothelial migration	KEGG PATHWAY	map04670	6/1105	140/14292	0.964499253418	1.0	Pig.09682|Pig.08423|Pig.12628|Pig.13049|MSTRG.33362|Pig.03650	http://www.genome.jp/kegg-bin/show_pathway?map=map04670&multi_query=K04514+yellow,red%0d%0aK05719+tomato,red%0d%0aK07293+tomato,red%0d%0aK00922+yellow,red%0d%0aK13709+yellow,red%0d%0aK02649+yellow,red%0d%0aK12754+yellow%0dK12755+tomato%0dK12756+yellow%0dK12757+tomato%0dK04513+yellow%0dK07860+yellow%0dK02677+yellow%0dK01116+tomato%0dK06785+yellow%0dK04393+yellow%0dK04392+yellow%0dK04351+yellow%0dK…	Immune system	Organismal Systems	ITGB1-204|ARHGAP5-203|LOC110117498-PIK3R3|PIK3CA-201|MSTRG.33362|ROCK1-201
1	Tryptophan metabolism	KEGG PATHWAY	map00380	1/1105	42/14292	0.966113309384	1.0	Pig.08197	http://www.genome.jp/kegg-bin/show_pathway?map=map00380&multi_query=K00626+yellow,red%0d%0aK20899+yellow%0dK00816+yellow%0dK14085+yellow%0dK00486+yellow%0dK03781+yellow%0dK00157+yellow%0dK00562+yellow%0dK01556+yellow%0dK00543+yellow%0dK00463+yellow%0dK07409+yellow%0dK00502+yellow%0dK07408+yellow%0dK03334+yellow%0dK00825+yellow%0dK01593+yellow%0dK00274+yellow%0dK00164+yellow%0dK00149+yellow%0dK075…	Amino acid metabolism	Metabolism	ACAT1-203
1	Pentose phosphate pathway	KEGG PATHWAY	map00030	1/1105	42/14292	0.966113309384	1.0	MSTRG.137	http://www.genome.jp/kegg-bin/show_pathway?map=map00030&multi_query=K01623+tomato,red%0d%0aK15779+yellow%0dK03841+yellow%0dK00850+tomato%0dK00851+yellow%0dK00852+yellow%0dK01835+tomato%0dK01810+yellow%0dK01783+yellow%0dK01807+yellow%0dK01053+yellow%0dK13937+yellow%0dK00948+yellow%0dK00616+tomato%0dK00615+tomato%0dK00036+yellow%0dK01057+yellow%0dK11529+yellow%0dK01619+yellow%0dK00033+yellow%0d	Carbohydrate metabolism	Metabolism	MSTRG.137
5	Dilated cardiomyopathy (DCM)	KEGG PATHWAY	map05414	5/1105	124/14292	0.967592976834	1.0	Pig.10914|MSTRG.20603|Pig.09682|Pig.06404|Pig.18735	http://www.genome.jp/kegg-bin/show_pathway?map=map05414&multi_query=K13377+yellow,red%0d%0aK05719+tomato,red%0d%0aK08044+tomato,red%0d%0aK04860+yellow,red%0d%0aK10375+tomato,red%0d%0aK09290+yellow%0dK04859+yellow%0dK08048+yellow%0dK06481+yellow%0dK03156+yellow%0dK04862+tomato%0dK04871+yellow%0dK08529+yellow%0dK12568+yellow%0dK06587+yellow%0dK04865+yellow%0dK08042+yellow%0dK08041+yellow%0dK04866+y…	Cardiovascular disease	Human Diseases	CACNA2D3-201|MSTRG.20603|ITGB1-204|TPM4-203|TGFB3-201
1	Antifolate resistance	KEGG PATHWAY	map01523	1/1105	43/14292	0.968741014166	1.0	Pig.00355	http://www.genome.jp/kegg-bin/show_pathway?map=map01523&multi_query=K05405+yellow,red%0d%0aK05681+yellow%0dK04519+yellow%0dK00600+tomato%0dK00602+yellow%0dK07210+yellow%0dK01930+yellow%0dK11787+yellow%0dK05673+yellow%0dK14613+yellow%0dK00287+yellow%0dK00560+yellow%0dK03156+yellow%0dK04735+yellow%0dK04467+yellow%0dK02580+yellow%0dK07209+yellow%0dK13649+yellow%0dK14609+yellow%0dK00297+yellow%0dK056…	Drug resistance: antineoplastic	Human Diseases	IL6-202
3	Arrhythmogenic right ventricular cardiomyopathy (ARVC)	KEGG PATHWAY	map05412	3/1105	88/14292	0.9707095898799999	1.0	Pig.10914|Pig.09682|Pig.03966	http://www.genome.jp/kegg-bin/show_pathway?map=map05412&multi_query=K05719+tomato,red%0d%0aK04860+yellow,red%0d%0aK07372+yellow,red%0d%0aK07597+yellow%0dK06481+yellow%0dK07601+yellow%0dK12642+yellow%0dK04871+yellow%0dK08529+yellow%0dK10056+tomato%0dK04865+yellow%0dK04864+yellow%0dK04962+yellow%0dK04866+yellow%0dK04861+yellow%0dK04863+yellow%0dK04862+tomato%0dK06485+yellow%0dK06484+yellow%0dK06487…	Cardiovascular disease	Human Diseases	CACNA2D3-201|ITGB1-204|GJA1-201
1	Porphyrin and chlorophyll metabolism	KEGG PATHWAY	map00860	1/1105	44/14292	0.971165126684	1.0	Pig.04765	http://www.genome.jp/kegg-bin/show_pathway?map=map00860&multi_query=K13624+tomato,red%0d%0aK02257+yellow%0dK01749+yellow%0dK02259+yellow%0dK00643+yellow%0dK01764+yellow%0dK21418+tomato%0dK19054+yellow%0dK14163+yellow%0dK00228+yellow%0dK14735+yellow%0dK01698+yellow%0dK01772+yellow%0dK01719+yellow%0dK01599+yellow%0dK05901+yellow%0dK01195+tomato%0dK00231+yellow%0dK00214+yellow%0dK00699+tomato%0dK018…	Metabolism of cofactors and vitamins	Metabolism	LOC101136221
4	Glycerophospholipid metabolism	KEGG PATHWAY	map00564	4/1105	108/14292	0.9717117717720001	1.0	Pig.09033|MSTRG.28718|Pig.13489|Pig.08912	http://www.genome.jp/kegg-bin/show_pathway?map=map00564&multi_query=K13517+yellow,red%0d%0aK01517+tomato,red%0d%0aK08744+yellow,red%0d%0aK19007+yellow,red%0d%0aK00999+yellow%0dK00995+yellow%0dK00994+tomato%0dK00894+yellow%0dK00993+yellow%0dK01115+yellow%0dK00629+yellow%0dK00650+yellow%0dK00623+yellow%0dK08729+yellow%0dK16817+yellow%0dK13512+yellow%0dK00649+tomato%0dK06128+yellow%0dK06129+yellow%0…	Lipid metabolism	Metabolism	MBOAT2-201|MSTRG.28718|CRLS1-201|AGPAT5-202
4	Hematopoietic cell lineage	KEGG PATHWAY	map04640	4/1105	116/14292	0.9820737000700002	1.0	Pig.00355|Pig.13383|Pig.01626|Pig.13452	http://www.genome.jp/kegg-bin/show_pathway?map=map04640&multi_query=K05453+yellow,red%0d%0aK06752+yellow,red%0d%0aK05405+yellow,red%0d%0aK04386+yellow,red%0d%0aK05066+yellow%0dK05067+yellow%0dK05090+yellow%0dK00977+yellow%0dK06493+yellow%0dK05061+yellow%0dK01389+yellow%0dK01242+yellow%0dK06854+yellow%0dK05068+yellow%0dK06480+yellow%0dK11140+yellow%0dK04012+yellow%0dK04391+yellow%0dK06482+yellow%0…	Immune system	Organismal Systems	IL6-202|SLA-DOA-201|CSF1-201|IL1R1-202
4	Fc gamma R-mediated phagocytosis	KEGG PATHWAY	map04666	4/1105	117/14292	0.983081528391	1.0	Pig.12628|Pig.12503|Pig.08432|Pig.13049	http://www.genome.jp/kegg-bin/show_pathway?map=map04666&multi_query=K04456+tomato,red%0d%0aK02649+yellow,red%0d%0aK00922+yellow,red%0d%0aK05765+yellow,red%0d%0aK07860+yellow%0dK02677+yellow%0dK03084+yellow%0dK01116+tomato%0dK04438+yellow%0dK01115+yellow%0dK18050+yellow%0dK04393+yellow%0dK04392+yellow%0dK00889+yellow%0dK12559+yellow%0dK03163+green%0dK06068+yellow%0dK05730+yellow%0dK08893+yellow%0d…	Immune system	Organismal Systems	LOC110117498-PIK3R3|AKT3-207|CFL2-201|PIK3CA-201
2	Cortisol synthesis and secretion	KEGG PATHWAY	map04927	2/1105	77/14292	0.985001058187	1.0	MSTRG.20603|MSTRG.13018	http://www.genome.jp/kegg-bin/show_pathway?map=map04927&multi_query=K08044+tomato,red%0d%0aK04465+tomato,red%0d%0aK04851+yellow%0dK05228+yellow%0dK16056+yellow%0dK04914+yellow%0dK12473+yellow%0dK08043+yellow%0dK08042+yellow%0dK08041+yellow%0dK08047+yellow%0dK08046+yellow%0dK08045+yellow%0dK08560+yellow%0dK08049+yellow%0dK08048+yellow%0dK04960+yellow%0dK05870+yellow%0dK04345+yellow%0dK05858+yellow…	Endocrine system	Organismal Systems	MSTRG.20603|MSTRG.13018
12	Thermogenesis	KEGG PATHWAY	map04714	12/1105	263/14292	0.985752907123	1.0	Pig.10822|Pig.14112|Pig.02889|MSTRG.44768|Pig.06578|MSTRG.13842|Pig.06741|Pig.02434|Pig.03303|MSTRG.20603|Pig.02017|Pig.18582	http://www.genome.jp/kegg-bin/show_pathway?map=map04714&multi_query=K07376+yellow,red%0d%0aK08044+tomato,red%0d%0aK01897+tomato,red%0d%0aK03883+green,red%0d%0aK11651+yellow,red%0d%0aK00417+yellow,red%0d%0aK07827+tomato,red%0d%0aK03099+yellow,red%0d%0aK11647+tomato,red%0d%0aK02257+yellow%0dK11450+yellow%0dK02258+yellow%0dK02259+yellow%0dK18159+yellow%0dK11340+yellow%0dK03949+yellow%0dK03948+tomato…	Environmental adaptation	Organismal Systems	Uqcrb|ACSL3-201|SOS2-201|MSTRG.44768|KRAS-202|MSTRG.13842|SOS1-202|ACSL4-201|SMARCA4-201|MSTRG.20603|PRKG1-201|SMARCE1-201
1	Cysteine and methionine metabolism	KEGG PATHWAY	map00270	1/1105	56/14292	0.989059528678	1.0	Pig.13353	http://www.genome.jp/kegg-bin/show_pathway?map=map00270&multi_query=K11204+yellow,red%0d%0aK01011+tomato%0dK20899+yellow%0dK00815+green%0dK00816+yellow%0dK11205+yellow%0dK21456+yellow%0dK14455+yellow%0dK14454+yellow%0dK09880+yellow%0dK00547+yellow%0dK00544+tomato%0dK00789+tomato%0dK00016+yellow%0dK08967+yellow%0dK08964+yellow%0dK01758+yellow%0dK01697+yellow%0dK17989+tomato%0dK01251+yellow%0dK0896…	Amino acid metabolism	Metabolism	GCLC-201
1	Vasopressin-regulated water reabsorption	KEGG PATHWAY	map04962	1/1105	56/14292	0.989059528678	1.0	Pig.15956	http://www.genome.jp/kegg-bin/show_pathway?map=map04962&multi_query=K10417+yellow,red%0d%0aK05242+yellow%0dK07888+yellow%0dK07889+tomato%0dK06027+yellow%0dK07887+yellow%0dK08043+yellow%0dK08046+yellow%0dK04648+tomato%0dK08049+yellow%0dK10428+yellow%0dK10424+tomato%0dK10426+yellow%0dK10427+yellow%0dK09866+yellow%0dK09048+yellow%0dK09047+yellow%0dK12462+tomato%0dK04345+yellow%0dK04228+yellow%0dK058…	Excretory system	Organismal Systems	DYNC2LI1-201
3	Morphine addiction	KEGG PATHWAY	map05032	3/1105	104/14292	0.989221169993	1.0	Pig.13869|MSTRG.20603|Pig.00814	http://www.genome.jp/kegg-bin/show_pathway?map=map05032&multi_query=K04534+yellow,red%0d%0aK08044+tomato,red%0d%0aK05185+yellow%0dK05184+yellow%0dK05186+yellow%0dK05181+yellow%0dK04539+yellow%0dK04538+yellow%0dK04537+yellow%0dK04536+tomato%0dK05189+yellow%0dK04439+yellow%0dK00910+yellow%0dK15015+yellow%0dK13755+yellow%0dK08043+yellow%0dK08042+yellow%0dK08041+yellow%0dK08047+yellow%0dK14766+green%…	Substance dependence	Human Diseases	MYH15|MSTRG.20603|Pfkfb1
2	Glycolysis / Gluconeogenesis	KEGG PATHWAY	map00010	2/1105	82/14292	0.989426187199	1.0	MSTRG.137|Pig.11524	http://www.genome.jp/kegg-bin/show_pathway?map=map00010&multi_query=K01623+tomato,red%0d%0aK00844+tomato,red%0d%0aK01803+yellow%0dK00850+tomato%0dK01689+tomato%0dK14085+yellow%0dK10705+yellow%0dK13980+yellow%0dK01810+yellow%0dK00873+green%0dK03103+yellow%0dK00134+yellow%0dK01835+tomato%0dK01834+tomato%0dK01837+yellow%0dK00627+yellow%0dK01895+tomato%0dK07521+green%0dK00016+yellow%0dK12406+yellow%0…	Carbohydrate metabolism	Metabolism	MSTRG.137|HK2-201
1	Mineral absorption	KEGG PATHWAY	map04978	1/1105	57/14292	0.989908729352	1.0	Pig.06464	http://www.genome.jp/kegg-bin/show_pathway?map=map04978&multi_query=K04981+yellow,red%0d%0aK04982+yellow%0dK07213+yellow%0dK21398+tomato%0dK21418+tomato%0dK00522+yellow%0dK14685+yellow%0dK14704+yellow%0dK05011+yellow%0dK14706+yellow%0dK14735+yellow%0dK01539+yellow%0dK05334+yellow%0dK14158+yellow%0dK08539+yellow%0dK13625+yellow%0dK04975+yellow%0dK01540+yellow%0dK14686+yellow%0dK12040+yellow%0dK083…	Digestive system	Organismal Systems	TRPM6-201
1	Arginine and proline metabolism	KEGG PATHWAY	map00330	1/1105	57/14292	0.989908729352	1.0	Pig.15445	http://www.genome.jp/kegg-bin/show_pathway?map=map00330&multi_query=K00472+yellow,red%0d%0aK12259+yellow%0dK18384+yellow%0dK11142+tomato%0dK01581+yellow%0dK01583+yellow%0dK14085+yellow%0dK00819+yellow%0dK00933+tomato%0dK12657+yellow%0dK00318+yellow%0dK14455+yellow%0dK14454+yellow%0dK00286+yellow%0dK00542+yellow%0dK11394+yellow%0dK00613+yellow%0dK01476+yellow%0dK01611+yellow%0dK00802+yellow%0dK002…	Amino acid metabolism	Metabolism	P4HA1-201
5	Lysosome	KEGG PATHWAY	map04142	5/1105	146/14292	0.990142696086	1.0	MSTRG.20666|Pig.02303|MSTRG.35004|Pig.02353|Pig.05982	http://www.genome.jp/kegg-bin/show_pathway?map=map04142&multi_query=K12400+yellow,red%0d%0aK12403+tomato,red%0d%0aK12394+yellow,red%0d%0aK12398+tomato,red%0d%0aK01189+tomato,red%0d%0aK01369+tomato%0dK01368+yellow%0dK01365+tomato%0dK01366+yellow%0dK01363+yellow%0dK01444+yellow%0dK02155+yellow%0dK02154+yellow%0dK08568+yellow%0dK08569+yellow%0dK04645+tomato%0dK04644+yellow%0dK04646+tomato%0dK08565+y…	Transport and catabolism	Cellular Processes	MSTRG.20666|AP4E1-201|MSTRG.35004|GLA-201|AP1S2-201
8	Alzheimer disease	KEGG PATHWAY	map05010	8/1105	204/14292	0.991121695473	1.0	Pig.08279|Pig.04835|Pig.15896|Pig.14223|Pig.10822|Pig.07737|Pig.01974|Pig.07164	http://www.genome.jp/kegg-bin/show_pathway?map=map05010&multi_query=K05853+yellow,red%0d%0aK04348+yellow,red%0d%0aK06268+yellow,red%0d%0aK01408+yellow,red%0d%0aK04532+yellow,red%0d%0aK02183+yellow,red%0d%0aK00417+yellow,red%0d%0aK04380+yellow,red%0d%0aK01367+yellow%0dK08852+yellow%0dK05209+yellow%0dK20720+tomato%0dK02090+yellow%0dK02158+yellow%0dK03949+yellow%0dK03948+tomato%0dK03943+yellow%0dK03…	Neurodegenerative disease	Human Diseases	CALM1-203|Ppp3r1|MAPT-201|TERB1-201|Uqcrb|PPP3CA-201|IDE-202|ATP2A2-201
2	Intestinal immune network for IgA production	KEGG PATHWAY	map04672	2/1105	88/14292	0.99307632418	1.0	Pig.00355|Pig.13383	http://www.genome.jp/kegg-bin/show_pathway?map=map04672&multi_query=K06752+yellow,red%0d%0aK05405+yellow,red%0d%0aK08529+yellow%0dK03161+yellow%0dK03160+yellow%0dK10031+tomato%0dK05153+yellow%0dK06779+yellow%0dK05443+yellow%0dK06483+yellow%0dK06590+yellow%0dK05654+yellow%0dK06710+yellow%0dK05428+yellow%0dK06856+tomato%0dK04189+yellow%0dK04466+yellow%0dK05150+yellow%0dK04184+yellow%0dK03159+yellow…	Immune system	Organismal Systems	IL6-202|SLA-DOA-201
1	Asthma	KEGG PATHWAY	map05310	1/1105	64/14292	0.99426883779	1.0	Pig.13383	http://www.genome.jp/kegg-bin/show_pathway?map=map05310&multi_query=K06752+yellow,red%0d%0aK06856+tomato%0dK03156+yellow%0dK10785+yellow%0dK10784+yellow%0dK10787+yellow%0dK05443+yellow%0dK08090+yellow%0dK10788+yellow%0dK01168+yellow%0dK03160+yellow%0dK03161+yellow%0dK05654+yellow%0dK05428+yellow%0d	Immune disease	Human Diseases	SLA-DOA-201
1	Drug metabolism - cytochrome P450	KEGG PATHWAY	map00982	1/1105	65/14292	0.994713941419	1.0	Pig.17789	http://www.genome.jp/kegg-bin/show_pathway?map=map00982&multi_query=K00799+tomato,red%0d%0aK00274+yellow%0dK00157+yellow%0dK13299+yellow%0dK17689+green%0dK13980+yellow%0dK04097+yellow%0dK00129+yellow%0dK00699+tomato%0dK07409+yellow%0dK13951+tomato%0dK00121+yellow%0dK07424+green%0dK07415+yellow%0dK00485+tomato%0d	Xenobiotics biodegradation and metabolism	Metabolism	GSTA1-201
2	Arachidonic acid metabolism	KEGG PATHWAY	map00590	2/1105	93/14292	0.9951491856039999	1.0	Pig.19702|Pig.17267	http://www.genome.jp/kegg-bin/show_pathway?map=map00590&multi_query=K11987+yellow,red%0d%0aK15730+yellow,red%0d%0aK00509+yellow%0dK17687+tomato%0dK05309+yellow%0dK00084+yellow%0dK17726+yellow%0dK16817+yellow%0dK15729+yellow%0dK00079+tomato%0dK01831+yellow%0dK01832+yellow%0dK16342+yellow%0dK01047+yellow%0dK00461+yellow%0dK00460+yellow%0dK08022+yellow%0dK08021+yellow%0dK07422+yellow%0dK07425+tomato…	Lipid metabolism	Metabolism	PTGS2-202|PTGES3-201
4	Oxidative phosphorylation	KEGG PATHWAY	map00190	4/1105	141/14292	0.9959794739560001	1.0	MSTRG.44768|Pig.08092|Pig.10822|Pig.15477	http://www.genome.jp/kegg-bin/show_pathway?map=map00190&multi_query=K01507+yellow,red%0d%0aK03883+green,red%0d%0aK00417+yellow,red%0d%0aK02148+yellow,red%0d%0aK02257+yellow%0dK02258+yellow%0dK02259+yellow%0dK02155+yellow%0dK02154+yellow%0dK02153+yellow%0dK02152+yellow%0dK02151+yellow%0dK02150+yellow%0dK03949+yellow%0dK03948+tomato%0dK03943+yellow%0dK03942+yellow%0dK03940+yellow%0dK03947+yellow%0d…	Energy metabolism	Metabolism	MSTRG.44768|ATP6V1C1-202|Uqcrb|PPA1-201
1	Synaptic vesicle cycle	KEGG PATHWAY	map04721	1/1105	70/14292	0.996471909084	1.0	Pig.08092	http://www.genome.jp/kegg-bin/show_pathway?map=map04721&multi_query=K02148+yellow,red%0d%0aK02153+yellow%0dK15294+yellow%0dK15015+yellow%0dK07882+yellow%0dK15295+yellow%0dK18211+yellow%0dK02154+yellow%0dK06027+yellow%0dK02152+yellow%0dK02151+yellow%0dK15293+yellow%0dK04645+tomato%0dK04644+yellow%0dK04849+yellow%0dK04646+tomato%0dK15290+yellow%0dK15291+yellow%0dK04560+yellow%0dK15292+yellow%0dK123…	Nervous system	Organismal Systems	ATP6V1C1-202
5	Retrograde endocannabinoid signaling	KEGG PATHWAY	map04723	5/1105	165/14292	0.9966884308220001	1.0	Pig.13869|MSTRG.44768|MSTRG.20603|Pig.00814|Pig.19702	http://www.genome.jp/kegg-bin/show_pathway?map=map04723&multi_query=K11987+yellow,red%0d%0aK04534+yellow,red%0d%0aK08044+tomato,red%0d%0aK03883+green,red%0d%0aK05200+yellow%0dK15015+yellow%0dK03949+yellow%0dK03948+tomato%0dK04849+yellow%0dK03943+yellow%0dK05175+yellow%0dK14556+yellow%0dK03940+yellow%0dK03947+yellow%0dK03946+yellow%0dK03944+tomato%0dK04277+yellow%0dK04371+yellow%0dK05197+yellow%0d…	Nervous system	Organismal Systems	MYH15|MSTRG.44768|MSTRG.20603|Pfkfb1|PTGS2-202
5	Cushing syndrome	KEGG PATHWAY	map04934	5/1105	165/14292	0.9966884308220001	1.0	MSTRG.20603|MSTRG.13018|Pig.02307|Pig.05639|Pig.17918	http://www.genome.jp/kegg-bin/show_pathway?map=map04934&multi_query=K04465+tomato,red%0d%0aK02085+yellow,red%0d%0aK08044+tomato,red%0d%0aK11839+tomato,red%0d%0aK04365+yellow,red%0d%0aK00182+yellow%0dK02091+yellow%0dK02157+yellow%0dK08560+yellow%0dK04960+yellow%0dK17454+yellow%0dK04371+yellow%0dK04374+tomato%0dK04166+yellow%0dK09048+yellow%0dK09049+yellow%0dK16931+yellow%0dK09047+yellow%0dK01357+y…	Endocrine and metabolic disease	Human Diseases	MSTRG.20603|MSTRG.13018|USP8-201|APC2-201|BRAF-206
1	Metabolism of xenobiotics by cytochrome P450	KEGG PATHWAY	map00980	1/1105	72/14292	0.996998869485	1.0	Pig.17789	http://www.genome.jp/kegg-bin/show_pathway?map=map00980&multi_query=K00799+tomato,red%0d%0aK17685+tomato%0dK00084+yellow%0dK17689+green%0dK13980+yellow%0dK13299+yellow%0dK00078+yellow%0dK00079+tomato%0dK04097+yellow%0dK07408+yellow%0dK07409+yellow%0dK07420+yellow%0dK07424+green%0dK01253+yellow%0dK15680+yellow%0dK15303+yellow%0dK13951+tomato%0dK11822+yellow%0dK00129+yellow%0dK00699+tomato%0dK07415…	Xenobiotics biodegradation and metabolism	Metabolism	GSTA1-201
1	Taste transduction	KEGG PATHWAY	map04742	1/1105	74/14292	0.997447182836	1.0	MSTRG.20603	http://www.genome.jp/kegg-bin/show_pathway?map=map04742&multi_query=K08044+tomato,red%0d%0aK04980+yellow%0dK04989+yellow%0dK04841+yellow%0dK19738+yellow%0dK13755+yellow%0dK04960+yellow%0dK04828+yellow%0dK04625+yellow%0dK04624+tomato%0dK08046+yellow%0dK05175+yellow%0dK08048+yellow%0dK04825+yellow%0dK04824+yellow%0dK04827+yellow%0dK04819+yellow%0dK04270+yellow%0dK04271+yellow%0dK04607+yellow%0dK046…	Sensory system	Organismal Systems	MSTRG.20603
2	Insulin secretion	KEGG PATHWAY	map04911	2/1105	102/14292	0.997458531161	1.0	Pig.10493|MSTRG.20603	http://www.genome.jp/kegg-bin/show_pathway?map=map04911&multi_query=K08044+tomato,red%0d%0aK04944+yellow,red%0d%0aK04515+yellow%0dK07593+yellow%0dK07594+yellow%0dK01539+yellow%0dK02677+yellow%0dK04962+yellow%0dK04194+yellow%0dK08424+yellow%0dK19662+yellow%0dK07882+yellow%0dK18211+yellow%0dK15297+yellow%0dK08043+yellow%0dK08042+yellow%0dK04351+yellow%0dK04945+yellow%0dK04942+yellow%0dK08046+yellow…	Endocrine system	Organismal Systems	KCNN2-201|MSTRG.20603
2	Chemical carcinogenesis	KEGG PATHWAY	map05204	2/1105	103/14292	0.997635691779	1.0	Pig.19702|Pig.17789	http://www.genome.jp/kegg-bin/show_pathway?map=map05204&multi_query=K11987+yellow,red%0d%0aK00799+tomato,red%0d%0aK17685+tomato%0dK11364+green%0dK17720+yellow%0dK01014+tomato%0dK17689+green%0dK13980+yellow%0dK20899+yellow%0dK00816+yellow%0dK00622+yellow%0dK04809+yellow%0dK13299+yellow%0dK09097+yellow%0dK00079+tomato%0dK04097+yellow%0dK07408+yellow%0dK07409+yellow%0dK07424+tomato%0dK01253+yellow%0…	Cancer: overview	Human Diseases	PTGS2-202|GSTA1-201
9	Neuroactive ligand-receptor interaction	KEGG PATHWAY	map04080	9/1105	252/14292	0.997991786719	1.0	Pig.05269|Pig.08738|Pig.19286|Pig.19094|Pig.04505|MSTRG.28542|Pig.09716|Pig.20580|Pig.00104	http://www.genome.jp/kegg-bin/show_pathway?map=map04080&multi_query=K04577+yellow,red%0d%0aK04267+tomato,red%0d%0aK04297+yellow,red%0d%0aK04211+yellow,red%0d%0aK04816+yellow,red%0d%0aK04198+yellow,red%0d%0aK05062+yellow,red%0d%0aK03916+yellow,red%0d%0aK05206+yellow%0dK05207+yellow%0dK05204+yellow%0dK05205+yellow%0dK05202+yellow%0dK05203+yellow%0dK05200+yellow%0dK05201+yellow%0dK05208+yellow%0dK05…	Signaling molecules and interaction	Environmental Information Processing	LEPR-201|CHRND-201|ADORA2B-201|BDKRB2-201|EDNRB-201|MSTRG.28542|LTB4R2-201|NTSR1-201|CALCRL-202
4	Parkinson disease	KEGG PATHWAY	map05012	4/1105	165/14292	0.9991143646960001	1.0	MSTRG.44768|Pig.12464|MSTRG.28529|Pig.10822	http://www.genome.jp/kegg-bin/show_pathway?map=map05012&multi_query=K05611+yellow,red%0d%0aK03883+green,red%0d%0aK00417+yellow,red%0d%0aK04551+tomato,red%0d%0aK05688+tomato%0dK05687+yellow%0dK03949+yellow%0dK03948+tomato%0dK03943+yellow%0dK03942+yellow%0dK03940+yellow%0dK03947+yellow%0dK03946+yellow%0dK10698+tomato%0dK00501+yellow%0dK08844+yellow%0dK02084+yellow%0dK02128+tomato%0dK09565+yellow%0d…	Neurodegenerative disease	Human Diseases	MSTRG.44768|UCHL1-201|MSTRG.28529|Uqcrb
1	Retinol metabolism	KEGG PATHWAY	map00830	1/1105	96/14292	0.999570045398	1.0	Pig.01447	http://www.genome.jp/kegg-bin/show_pathway?map=map00830&multi_query=K11151+yellow,red%0d%0aK17685+tomato%0dK17687+tomato%0dK17720+yellow%0dK17689+green%0dK13980+yellow%0dK11157+yellow%0dK11146+yellow%0dK11147+yellow%0dK11149+yellow%0dK09516+yellow%0dK00157+yellow%0dK07437+yellow%0dK07408+yellow%0dK07409+yellow%0dK07420+yellow%0dK07424+tomato%0dK07425+tomato%0dK12664+yellow%0dK12665+yellow%0dK1336…	Metabolism of cofactors and vitamins	Metabolism	RDH10-201
1	Staphylococcus aureus infection	KEGG PATHWAY	map05150	1/1105	101/14292	0.9997132978650001	1.0	Pig.13383	http://www.genome.jp/kegg-bin/show_pathway?map=map05150&multi_query=K06752+yellow,red%0d%0aK03990+yellow%0dK03991+yellow%0dK03992+yellow%0dK03994+yellow%0dK01350+yellow%0dK04009+yellow%0dK03905+yellow%0dK05718+yellow%0dK05443+yellow%0dK06513+yellow%0dK06512+yellow%0dK04004+tomato%0dK01332+tomato%0dK01333+tomato%0dK01330+tomato%0dK01331+yellow%0dK01334+tomato%0dK01335+tomato%0dK01315+tomato%0dK125…	Infectious disease: bacterial	Human Diseases	SLA-DOA-201
4	Systemic lupus erythematosus	KEGG PATHWAY	map05322	4/1105	195/14292	0.999876624453	1.0	Pig.12452|Pig.01257|Pig.13383|MSTRG.36790	http://www.genome.jp/kegg-bin/show_pathway?map=map05322&multi_query=K03997+tomato,red%0d%0aK06752+yellow,red%0d%0aK04000+tomato,red%0d%0aK11090+green,red%0d%0aK03990+yellow%0dK05699+tomato%0dK03994+yellow%0dK03995+tomato%0dK03996+yellow%0dK03998+yellow%0dK03999+yellow%0dK03156+yellow%0dK05209+yellow%0dK11087+yellow%0dK11086+yellow%0dK06856+tomato%0dK03161+yellow%0dK03160+yellow%0dK11089+yellow%0d…	Immune disease	Human Diseases	C8A-201|C9-202|SLA-DOA-201|MSTRG.36790
7	Ribosome	KEGG PATHWAY	map03010	7/1105	274/14292	0.999939112933	1.0	Pig.18830|Pig.04029|Pig.02277|Pig.08364|Pig.00552|MSTRG.35044|MSTRG.23922	http://www.genome.jp/kegg-bin/show_pathway?map=map03010&multi_query=K02951+tomato,red%0d%0aK02910+tomato,red%0d%0aK02963+tomato,red%0d%0aK02863+yellow,red%0d%0aK02974+tomato,red%0d%0aK02898+yellow,red%0d%0aK02896+yellow,red%0d%0aK02957+yellow%0dK02956+yellow%0dK02955+yellow%0dK02954+yellow%0dK02889+yellow%0dK02888+yellow%0dK02950+yellow%0dK02885+yellow%0dK02884+yellow%0dK02887+yellow%0dK02886+yel…	Translation	Genetic Information Processing	RPL26-201|RPS12-201|RSL24D1-202|Mrpl1|MRPS18C-201|MSTRG.35044|MSTRG.23922
5	Huntington disease	KEGG PATHWAY	map05016	5/1105	236/14292	0.9999606662780001	1.0	Pig.10904|Pig.05942|Pig.20080|Pig.10822|Pig.00725	http://www.genome.jp/kegg-bin/show_pathway?map=map05016&multi_query=K00417+yellow,red%0d%0aK06067+yellow,red%0d%0aK04355+yellow,red%0d%0aK10408+tomato,red%0d%0aK19941+yellow%0dK05208+yellow%0dK02159+yellow%0dK03949+yellow%0dK03948+tomato%0dK04645+tomato%0dK04644+yellow%0dK04647+yellow%0dK04646+tomato%0dK03943+yellow%0dK04648+tomato%0dK03940+yellow%0dK03947+yellow%0dK03946+yellow%0dK03944+tomato%0…	Neurodegenerative disease	Human Diseases	DNAH12|BDNF-201|C030002A05Rik|Uqcrb|HDAC2-201
