# Supplementary material for: Integrated analysis of muscle lncRNA and mRNA of Chinese indigenous breed Ningxiang pig in four developmental stages
Source: Front Vet Sci. 2024 Oct 21;11:1465389. doi: 10.3389/fvets.2024.1465389 (PMC11533148; doi:10.3389/fvets.2024.1465389)
Supplement: Supplementary file 1 [file Data_Sheet_1.ZIP › supplementary 7 kegg_muscle_enrich_150vs210_down_list_gene.add_geneName.xls]

#Study_num	Term	Database	ID	Ratio_in_study	Ratio_in_pop	P-Value	Corrected P-Value	Genes	Hyperlink	typeII	typeI	diff_genes_name
23	Human papillomavirus infection	KEGG PATHWAY	map05165	23/378	382/14292	0.000217612778289	0.0194400748605	Pig.23592|Pig.12419|Pig.11889|MSTRG.21292|MSTRG.37367|Pig.17121|MSTRG.29689|Pig.12259|Pig.23433|MSTRG.24540|Pig.11392|Pig.18011|Pig.02106|Pig.06432|Pig.12362|Pig.03433|Pig.23689|Pig.15679|Pig.13892|Pig.00302|Pig.00303|Pig.03679|Pig.23672	http://www.genome.jp/kegg-bin/show_pathway?map=map05165&multi_query=K06587+yellow,red%0d%0aK06751+tomato,red%0d%0aK05842+yellow,red%0d%0aK17454+yellow,red%0d%0aK11584+tomato,red%0d%0aK02085+yellow,red%0d%0aK06476+yellow,red%0d%0aK09444+yellow,red%0d%0aK05637+tomato,red%0d%0aK06249+yellow,red%0d%0aK06248+yellow,red%0d%0aK06236+tomato,red%0d%0aK02373+yellow,red%0d%0aK05717+tomato,red%0d%0aK02145+to…	Infectious disease: viral	Human Diseases	HLA-A|IRF1-201|E2F1-201|MSTRG.21292|MSTRG.37367|FADD-201|MSTRG.29689|TICAM1-201|HLA-A|MSTRG.24540|HLA-A|ITGA2B-203|ATP6V1A-204|NOTCH3-201|APC2-201|ITGA11-201|HLA-A|CHAD-201|FN1-201|RELN-201|RELN-201|LAMA1-201|HLA-A
16	Cell adhesion molecules (CAMs)	KEGG PATHWAY	map04514	16/378	198/14292	7.49497746423e-05	0.0200865396041	Pig.23592|Pig.12804|Pig.08236|Pig.10412|Pig.10630|Pig.06862|Pig.03282|Pig.23672|Pig.23689|MSTRG.30253|Pig.02057|Pig.12672|Pig.23433|Pig.15019|Pig.13371|Pig.11392	http://www.genome.jp/kegg-bin/show_pathway?map=map04514&multi_query=K05689+yellow,red%0d%0aK06751+tomato,red%0d%0aK06752+yellow,red%0d%0aK05695+yellow,red%0d%0aK06780+yellow,red%0d%0aK07378+yellow,red%0d%0aK06491+yellow,red%0d%0aK06708+yellow,red%0d%0aK06547+tomato,red%0d%0aK06081+yellow,red%0d%0aK06523+tomato,red%0d%0aK06735+yellow,red%0d%0aK16336+yellow%0dK16337+yellow%0dK16338+yellow%0dK07379+…	Signaling molecules and interaction	Environmental Information Processing	HLA-A|CDH1-203|NCAM1-202|NLGN3-202|CADM3-201|NECTIN1-201|PDCD1LG2-202|HLA-A|HLA-A|MSTRG.30253|ALCAM-201|PTPRF-201|HLA-A|JAM2-201|SLA-DMB-201|HLA-A
11	ECM-receptor interaction	KEGG PATHWAY	map04512	11/378	114/14292	0.000215457817596	0.0288713475578	Pig.03679|Pig.13892|Pig.18011|Pig.00302|Pig.00303|Pig.03433|MSTRG.37367|MSTRG.29689|Pig.15679|MSTRG.24540|Pig.16609	http://www.genome.jp/kegg-bin/show_pathway?map=map04512&multi_query=K06587+yellow,red%0d%0aK05717+tomato,red%0d%0aK05637+tomato,red%0d%0aK06248+yellow,red%0d%0aK06249+yellow,red%0d%0aK06476+yellow,red%0d%0aK06254+yellow,red%0d%0aK06236+tomato,red%0d%0aK06586+yellow%0dK06267+yellow%0dK06481+yellow%0dK16338+yellow%0dK06480+yellow%0dK16857+tomato%0dK08529+yellow%0dK19719+yellow%0dK06584+yellow%0dK05…	Signaling molecules and interaction	Environmental Information Processing	LAMA1-201|FN1-201|ITGA2B-203|RELN-201|RELN-201|ITGA11-201|MSTRG.37367|MSTRG.29689|CHAD-201|MSTRG.24540|AGRN-201
4	Other glycan degradation	KEGG PATHWAY	map00511	4/378	19/14292	0.00136211124839	0.0912614536423	Pig.12857|Pig.10515|Pig.05203|Pig.00635	http://www.genome.jp/kegg-bin/show_pathway?map=map00511&multi_query=K01192+yellow,red%0d%0aK12357+yellow,red%0d%0aK01201+yellow,red%0d%0aK01206+yellow,red%0d%0aK01191+tomato%0dK01186+yellow%0dK14459+yellow%0dK17108+yellow%0dK12373+yellow%0dK12309+yellow%0dK01444+yellow%0dK01227+yellow%0dK12311+yellow%0dK12312+yellow%0d	Glycan biosynthesis and metabolism	Metabolism	NEU3-202|GBA-201|FUCA2-201|MANBA-201
9	Antigen processing and presentation	KEGG PATHWAY	map04612	9/378	121/14292	0.00482462204515	0.25859974162	Pig.23592|MSTRG.21237|MSTRG.19648|Pig.11459|Pig.23672|Pig.23689|Pig.23433|Pig.13371|Pig.11392	http://www.genome.jp/kegg-bin/show_pathway?map=map04612&multi_query=K06751+tomato,red%0d%0aK06752+yellow,red%0d%0aK04079+tomato,red%0d%0aK03283+tomato,red%0d%0aK07981+yellow%0dK12025+yellow%0dK01369+tomato%0dK01368+yellow%0dK01365+tomato%0dK03156+yellow%0dK01363+yellow%0dK09489+yellow%0dK06516+yellow%0dK08061+yellow%0dK08060+yellow%0dK08063+yellow%0dK08062+tomato%0dK08065+yellow%0dK08064+yellow%0…	Immune system	Organismal Systems	HLA-A|MSTRG.21237|MSTRG.19648|HSPA1L-203|HLA-A|HLA-A|HLA-A|SLA-DMB-201|HLA-A
7	Allograft rejection	KEGG PATHWAY	map05330	7/378	95/14292	0.012936177515399999	0.385210619348	Pig.23592|Pig.22420|Pig.23672|Pig.23689|Pig.23433|Pig.13371|Pig.11392	http://www.genome.jp/kegg-bin/show_pathway?map=map05330&multi_query=K06751+tomato,red%0d%0aK06752+yellow,red%0d%0aK06856+tomato,red%0d%0aK12025+yellow%0dK04687+yellow%0dK04390+yellow%0dK03161+yellow%0dK03160+yellow%0dK05443+yellow%0dK05425+yellow%0dK05406+yellow%0dK07818+yellow%0dK05428+yellow%0dK03156+yellow%0dK01353+yellow%0dK05654+yellow%0dK06470+yellow%0dK04389+yellow%0dK10785+yellow%0dK10784…	Immune disease	Human Diseases	HLA-A|IGLL1|HLA-A|HLA-A|HLA-A|SLA-DMB-201|HLA-A
9	Viral myocarditis	KEGG PATHWAY	map05416	9/378	136/14292	0.010147607840399999	0.388508414463	Pig.23592|Pig.08424|Pig.22420|Pig.09748|Pig.23672|Pig.23689|Pig.23433|Pig.13371|Pig.11392	http://www.genome.jp/kegg-bin/show_pathway?map=map05416&multi_query=K06751+tomato,red%0d%0aK06752+yellow,red%0d%0aK06856+tomato,red%0d%0aK05692+tomato,red%0d%0aK17751+tomato,red%0d%0aK12025+yellow%0dK07860+yellow%0dK06788+yellow%0dK04006+yellow%0dK04392+yellow%0dK03260+tomato%0dK03161+yellow%0dK03160+yellow%0dK04399+tomato%0dK04398+yellow%0dK05718+yellow%0dK05703+yellow%0dK06464+yellow%0dK08738+t…	Cardiovascular disease	Human Diseases	HLA-A|GPAM-201|IGLL1|MYH7-206|HLA-A|HLA-A|HLA-A|SLA-DMB-201|HLA-A
5	Sphingolipid metabolism	KEGG PATHWAY	map00600	5/378	52/14292	0.0118324019487	0.396385465282	Pig.12857|Pig.10515|Pig.05762|Pig.02353|Pig.20357	http://www.genome.jp/kegg-bin/show_pathway?map=map00600&multi_query=K01019+yellow,red%0d%0aK12357+yellow,red%0d%0aK01189+tomato,red%0d%0aK01201+yellow,red%0d%0aK01134+yellow,red%0d%0aK12350+yellow%0dK12351+tomato%0dK12352+yellow%0dK12353+tomato%0dK12354+yellow%0dK01441+yellow%0dK01202+yellow%0dK01186+yellow%0dK00720+yellow%0dK04628+yellow%0dK12309+yellow%0dK01080+yellow%0dK04708+yellow%0dK12349+y…	Lipid metabolism	Metabolism	NEU3-202|GBA-201|GAL3ST1-202|GLA-201|ARSA-203
7	Type I diabetes mellitus	KEGG PATHWAY	map04940	7/378	89/14292	0.009217681100860001	0.411723089172	Pig.23592|Pig.23672|Pig.23689|MSTRG.37104|Pig.23433|Pig.13371|Pig.11392	http://www.genome.jp/kegg-bin/show_pathway?map=map04940&multi_query=K06751+tomato,red%0d%0aK06752+yellow,red%0d%0aK04077+tomato,red%0d%0aK12025+yellow%0dK04519+yellow%0dK03156+yellow%0dK01580+yellow%0dK04390+yellow%0dK05468+yellow%0dK05425+yellow%0dK07817+yellow%0dK05654+yellow%0dK04687+yellow%0dK05406+yellow%0dK01353+yellow%0dK07818+yellow%0dK10785+yellow%0dK01294+yellow%0dK04389+yellow%0dK06470…	Endocrine and metabolic disease	Human Diseases	HLA-A|HLA-A|HLA-A|MSTRG.37104|HLA-A|SLA-DMB-201|HLA-A
7	Protein digestion and absorption	KEGG PATHWAY	map04974	7/378	107/14292	0.0234051218184	0.41817150982199996	Pig.03860|Pig.20733|MSTRG.37007|Pig.01761|MSTRG.29689|Pig.18876|MSTRG.24540	http://www.genome.jp/kegg-bin/show_pathway?map=map04974&multi_query=K01285+yellow,red%0d%0aK19720+tomato,red%0d%0aK19721+tomato,red%0d%0aK06823+tomato,red%0d%0aK08135+tomato,red%0d%0aK06236+tomato,red%0d%0aK13781+yellow%0dK01539+yellow%0dK01389+yellow%0dK19479+yellow%0dK04926+yellow%0dK06002+yellow%0dK07603+yellow%0dK13867+yellow%0dK08779+yellow%0dK05849+tomato%0dK06519+yellow%0dK04945+yellow%0dK…	Digestive system	Organismal Systems	COL15A1-201|COL18A1-201|MSTRG.37007|COL27A1-201|MSTRG.29689|PRCP-202|MSTRG.24540
3	Glycosaminoglycan biosynthesis - heparan sulfate / heparin	KEGG PATHWAY	map00534	3/378	25/14292	0.027434247960799997	0.432492850206	Pig.03150|Pig.16758|Pig.01753	http://www.genome.jp/kegg-bin/show_pathway?map=map00534&multi_query=K02513+tomato,red%0d%0aK02368+yellow,red%0d%0aK07808+yellow,red%0d%0aK02370+yellow%0dK10158+yellow%0dK02366+yellow%0dK02367+yellow%0dK08104+yellow%0dK08102+yellow%0dK08103+yellow%0dK02579+yellow%0dK02578+yellow%0dK01024+yellow%0dK01793+yellow%0dK02514+yellow%0dK02369+yellow%0dK02577+yellow%0dK02576+yellow%0dK00771+yellow%0dK00734…	Glycan biosynthesis and metabolism	Metabolism	EXTL1-201|HS3ST2-201|HS2ST1
6	Graft-versus-host disease	KEGG PATHWAY	map05332	6/378	77/14292	0.0161418786184	0.43260234697300004	Pig.23592|Pig.23672|Pig.23689|Pig.23433|Pig.13371|Pig.11392	http://www.genome.jp/kegg-bin/show_pathway?map=map05332&multi_query=K06751+tomato,red%0d%0aK06752+yellow,red%0d%0aK04389+yellow%0dK03156+yellow%0dK10785+yellow%0dK10784+yellow%0dK07818+yellow%0dK04383+yellow%0dK04519+yellow%0dK04687+yellow%0dK12025+yellow%0dK05405+yellow%0dK04390+yellow%0dK06470+yellow%0dK01353+yellow%0dK05413+yellow%0dK05412+tomato%0dK05654+yellow%0d	Immune disease	Human Diseases	HLA-A|HLA-A|HLA-A|HLA-A|SLA-DMB-201|HLA-A
8	Amoebiasis	KEGG PATHWAY	map05146	8/378	131/14292	0.0230860815688	0.44193356145900003	Pig.13892|Pig.22420|MSTRG.37007|Pig.03679|Pig.12452|MSTRG.37367|MSTRG.29689|MSTRG.24540	http://www.genome.jp/kegg-bin/show_pathway?map=map05146&multi_query=K06856+tomato,red%0d%0aK05717+tomato,red%0d%0aK05637+tomato,red%0d%0aK03997+tomato,red%0d%0aK19720+tomato,red%0d%0aK06236+tomato,red%0d%0aK04633+yellow%0dK13963+tomato%0dK03998+yellow%0dK02677+yellow%0dK04735+yellow%0dK10159+yellow%0dK07888+yellow%0dK07889+tomato%0dK04391+yellow%0dK13376+yellow%0dK07887+yellow%0dK10030+yellow%0dK…	Infectious disease: parasitic	Human Diseases	FN1-201|IGLL1|MSTRG.37007|LAMA1-201|C8A-201|MSTRG.37367|MSTRG.29689|MSTRG.24540
4	Prion diseases	KEGG PATHWAY	map05020	4/378	43/14292	0.026416393341900005	0.442474588477	Pig.12452|Pig.08236|MSTRG.16376|MSTRG.16380	http://www.genome.jp/kegg-bin/show_pathway?map=map05020&multi_query=K03997+tomato,red%0d%0aK03987+tomato,red%0d%0aK03986+tomato,red%0d%0aK06491+yellow,red%0d%0aK03994+yellow%0dK03995+tomato%0dK03996+yellow%0dK03998+yellow%0dK03999+yellow%0dK04519+yellow%0dK02599+yellow%0dK02159+yellow%0dK09553+yellow%0dK04000+tomato%0dK12499+yellow%0dK05635+yellow%0dK05634+yellow%0dK04565+yellow%0dK05405+yellow%0…	Neurodegenerative disease	Human Diseases	C8A-201|NCAM1-202|MSTRG.16376|MSTRG.16380
7	Complement and coagulation cascades	KEGG PATHWAY	map04610	7/378	103/14292	0.019427167617099998	0.473316447398	MSTRG.27303|Pig.06755|Pig.19094|MSTRG.16376|MSTRG.16380|Pig.12452|Pig.06541	http://www.genome.jp/kegg-bin/show_pathway?map=map04610&multi_query=K03992+yellow,red%0d%0aK03997+tomato,red%0d%0aK03987+tomato,red%0d%0aK03986+tomato,red%0d%0aK03917+yellow,red%0d%0aK01320+tomato,red%0d%0aK03916+yellow,red%0d%0aK03990+yellow%0dK03991+yellow%0dK03994+yellow%0dK03995+tomato%0dK03996+yellow%0dK03998+yellow%0dK03999+yellow%0dK03899+yellow%0dK03898+tomato%0dK04009+yellow%0dK06251+yel…	Immune system	Organismal Systems	MSTRG.27303|F13A1-201|BDKRB2-201|MSTRG.16376|MSTRG.16380|C8A-201|MASP1-203
18	PI3K-Akt signaling pathway	KEGG PATHWAY	map04151	18/378	406/14292	0.022971312656799997	0.473562445541	Pig.07639|Pig.03679|MSTRG.21237|Pig.13892|MSTRG.19648|Pig.22420|Pig.18011|Pig.08617|Pig.00302|Pig.00303|Pig.03433|MSTRG.21292|MSTRG.6950|MSTRG.37367|MSTRG.29689|Pig.15679|Pig.04036|MSTRG.24540	http://www.genome.jp/kegg-bin/show_pathway?map=map04151&multi_query=K13302+yellow,red%0d%0aK11584+tomato,red%0d%0aK06476+yellow,red%0d%0aK04079+tomato,red%0d%0aK13769+tomato,red%0d%0aK05103+yellow,red%0d%0aK05637+tomato,red%0d%0aK06249+yellow,red%0d%0aK06248+yellow,red%0d%0aK06236+tomato,red%0d%0aK05717+tomato,red%0d%0aK06587+yellow,red%0d%0aK06856+tomato,red%0d%0aK04465+tomato,red%0d%0aK05090+ye…	Signal transduction	Environmental Information Processing	NR4A1-201|LAMA1-201|MSTRG.21237|FN1-201|MSTRG.19648|IGLL1|ITGA2B-203|EPHA2-201|RELN-201|RELN-201|ITGA11-201|MSTRG.21292|MSTRG.6950|MSTRG.37367|MSTRG.29689|CHAD-201|SGK1-201|MSTRG.24540
7	Autoimmune thyroid disease	KEGG PATHWAY	map05320	7/378	105/14292	0.0213518437373	0.47685784346500004	Pig.23592|Pig.22420|Pig.23672|Pig.23689|Pig.23433|Pig.13371|Pig.11392	http://www.genome.jp/kegg-bin/show_pathway?map=map05320&multi_query=K06751+tomato,red%0d%0aK06752+yellow,red%0d%0aK06856+tomato,red%0d%0aK12025+yellow%0dK04390+yellow%0dK03161+yellow%0dK03160+yellow%0dK08522+yellow%0dK05443+yellow%0dK06538+yellow%0dK07818+yellow%0dK05428+yellow%0dK05251+yellow%0dK01353+yellow%0dK05654+yellow%0dK06470+yellow%0dK04389+yellow%0dK05414+tomato%0dK10785+yellow%0dK10784…	Immune disease	Human Diseases	HLA-A|IGLL1|HLA-A|HLA-A|HLA-A|SLA-DMB-201|HLA-A
12	Focal adhesion	KEGG PATHWAY	map04510	12/378	252/14292	0.036142534260400004	0.509799956936	Pig.08424|Pig.13892|Pig.18011|Pig.00302|Pig.00303|Pig.03433|MSTRG.39499|MSTRG.37367|Pig.03679|MSTRG.29689|Pig.15679|MSTRG.24540	http://www.genome.jp/kegg-bin/show_pathway?map=map04510&multi_query=K05692+tomato,red%0d%0aK06476+yellow,red%0d%0aK05637+tomato,red%0d%0aK06249+yellow,red%0d%0aK06248+yellow,red%0d%0aK06236+tomato,red%0d%0aK12755+tomato,red%0d%0aK05717+tomato,red%0d%0aK06587+yellow,red%0d%0aK07860+yellow%0dK01110+yellow%0dK05096+yellow%0dK02158+yellow%0dK04440+yellow%0dK05448+tomato%0dK05449+yellow%0dK06591+tomat…	Cellular community - eukaryotes	Cellular Processes	GPAM-201|FN1-201|ITGA2B-203|RELN-201|RELN-201|ITGA11-201|MSTRG.39499|MSTRG.37367|LAMA1-201|MSTRG.29689|CHAD-201|MSTRG.24540
11	Herpes simplex virus 1 infection	KEGG PATHWAY	map05168	11/378	223/14292	0.035250157661900004	0.524835680744	Pig.23592|Pig.16070|MSTRG.995|Pig.06862|Pig.23672|Pig.23689|Pig.17121|Pig.12259|Pig.23433|Pig.13371|Pig.11392	http://www.genome.jp/kegg-bin/show_pathway?map=map05168&multi_query=K06751+tomato,red%0d%0aK06752+yellow,red%0d%0aK05842+yellow,red%0d%0aK11299+tomato,red%0d%0aK02633+yellow,red%0d%0aK06081+yellow,red%0d%0aK02373+yellow,red%0d%0aK11217+yellow%0dK02207+yellow%0dK11221+tomato%0dK11220+tomato%0dK03173+yellow%0dK10054+yellow%0dK14650+yellow%0dK05468+yellow%0dK04379+yellow%0dK12881+tomato%0dK15414+tom…	Infectious disease: viral	Human Diseases	HLA-A|PER2-202|MSTRG.995|NECTIN1-201|HLA-A|HLA-A|FADD-201|TICAM1-201|HLA-A|SLA-DMB-201|HLA-A
10	Axon guidance	KEGG PATHWAY	map04360	10/378	204/14292	0.044984402079	0.602790987858	Pig.00948|Pig.00964|Pig.13602|Pig.05610|Pig.08617|Pig.05146|Pig.03198|Pig.09431|Pig.04549|MSTRG.30839	http://www.genome.jp/kegg-bin/show_pathway?map=map04360&multi_query=K06753+yellow,red%0d%0aK07520+yellow,red%0d%0aK05114+yellow,red%0d%0aK05103+yellow,red%0d%0aK06521+tomato,red%0d%0aK04630+tomato,red%0d%0aK07528+yellow,red%0d%0aK06850+tomato,red%0d%0aK05104+yellow,red%0d%0aK05111+yellow,red%0d%0aK06845+yellow%0dK06844+yellow%0dK06841+yellow%0dK06840+tomato%0dK06843+yellow%0dK06842+tomato%0dK0786…	Development and regeneration	Organismal Systems	EPHA3-201|ROBO1-201|EPHB6-201|DPYSL2-201|EPHA2-201|ABLIM1-205|EPHB2-201|SEMA4C-201|SLIT3-201|MSTRG.30839
22	Pathways in cancer	KEGG PATHWAY	map05200	22/378	580/14292	0.0575060755021	0.64215117644	Pig.11889|MSTRG.30168|MSTRG.20603|MSTRG.37367|Pig.17121|Pig.01071|MSTRG.21237|MSTRG.25007|Pig.12818|Pig.18011|Pig.17502|Pig.06432|MSTRG.19648|Pig.12362|MSTRG.30839|Pig.12804|Pig.12647|Pig.13892|Pig.12794|Pig.19094|Pig.03679|MSTRG.6950	http://www.genome.jp/kegg-bin/show_pathway?map=map05200&multi_query=K10056+tomato,red%0d%0aK03916+yellow,red%0d%0aK04630+tomato,red%0d%0aK04707+tomato,red%0d%0aK04079+tomato,red%0d%0aK13769+tomato,red%0d%0aK05717+tomato,red%0d%0aK11101+yellow,red%0d%0aK02085+yellow,red%0d%0aK08044+tomato,red%0d%0aK02373+yellow,red%0d%0aK08550+yellow,red%0d%0aK05689+yellow,red%0d%0aK17454+yellow,red%0d%0aK06476+ye…	Cancer: overview	Human Diseases	E2F1-201|MSTRG.30168|MSTRG.20603|MSTRG.37367|FADD-201|HHIP-202|MSTRG.21237|MSTRG.25007|NQO1-201|ITGA2B-203|ESR1-201|NOTCH3-201|MSTRG.19648|APC2-201|MSTRG.30839|CDH1-203|PTCH2-201|FN1-201|MLH1-201|BDKRB2-201|LAMA1-201|MSTRG.6950
12	Human cytomegalovirus infection	KEGG PATHWAY	map05163	12/378	270/14292	0.05570124865619999	0.649040636515	Pig.23592|Pig.11889|Pig.07293|Pig.13760|Pig.23672|MSTRG.30839|Pig.23689|Pig.17121|MSTRG.20603|Pig.23433|Pig.11392|Pig.11226	http://www.genome.jp/kegg-bin/show_pathway?map=map05163&multi_query=K06751+tomato,red%0d%0aK17454+yellow,red%0d%0aK05508+yellow,red%0d%0aK12964+yellow,red%0d%0aK08044+tomato,red%0d%0aK04630+tomato,red%0d%0aK02373+yellow,red%0d%0aK17834+yellow,red%0d%0aK02183+yellow%0dK07860+yellow%0dK02159+yellow%0dK02091+yellow%0dK06752+yellow%0dK14021+yellow%0dK14556+yellow%0dK05448+tomato%0dK11987+yellow%0dK04…	Infectious disease: viral	Human Diseases	HLA-A|E2F1-201|CGAS-201|CX3CL1|HLA-A|MSTRG.30839|HLA-A|FADD-201|MSTRG.20603|HLA-A|HLA-A|CCL4-202
8	Platelet activation	KEGG PATHWAY	map04611	8/378	160/14292	0.0624696532978	0.669674683352	Pig.08424|Pig.18011|MSTRG.37007|Pig.09385|MSTRG.20603|MSTRG.29689|MSTRG.24540|MSTRG.30839	http://www.genome.jp/kegg-bin/show_pathway?map=map04611&multi_query=K08044+tomato,red%0d%0aK05692+tomato,red%0d%0aK08512+yellow,red%0d%0aK19720+tomato,red%0d%0aK06476+yellow,red%0d%0aK04630+tomato,red%0d%0aK06236+tomato,red%0d%0aK04514+yellow%0dK12757+tomato%0dK04513+yellow%0dK16056+yellow%0dK21289+yellow%0dK08508+yellow%0dK05704+yellow%0dK05859+yellow%0dK06069+yellow%0dK19477+yellow%0dK05732+tom…	Immune system	Organismal Systems	GPAM-201|ITGA2B-203|MSTRG.37007|VAMP8|MSTRG.20603|MSTRG.29689|MSTRG.24540|MSTRG.30839
6	Progesterone-mediated oocyte maturation	KEGG PATHWAY	map04914	6/378	103/14292	0.0555288746561	0.676442654902	Pig.14650|MSTRG.21237|MSTRG.19648|MSTRG.20603|MSTRG.30839|Pig.21737	http://www.genome.jp/kegg-bin/show_pathway?map=map04914&multi_query=K08044+tomato,red%0d%0aK04373+yellow,red%0d%0aK13728+yellow,red%0d%0aK04079+tomato,red%0d%0aK04630+tomato,red%0d%0aK03364+yellow%0dK05087+yellow%0dK08694+yellow%0dK04441+yellow%0dK08837+tomato%0dK12456+yellow%0dK02178+yellow%0dK11481+yellow%0dK08042+yellow%0dK08041+yellow%0dK08047+yellow%0dK08046+yellow%0dK08045+yellow%0dK05866+y…	Endocrine system	Organismal Systems	RPS6KA2-201|MSTRG.21237|MSTRG.19648|MSTRG.20603|MSTRG.30839|MAD2L2-201
6	Bacterial invasion of epithelial cells	KEGG PATHWAY	map05100	6/378	102/14292	0.0534258625937	0.6818157702429999	Pig.12804|Pig.08424|Pig.13892|MSTRG.25007|MSTRG.37367|Pig.21737	http://www.genome.jp/kegg-bin/show_pathway?map=map05100&multi_query=K05717+tomato,red%0d%0aK05689+yellow,red%0d%0aK04707+tomato,red%0d%0aK05692+tomato,red%0d%0aK13728+yellow,red%0d%0aK04513+yellow%0dK07863+yellow%0dK04438+yellow%0dK04393+yellow%0dK04392+yellow%0dK19241+yellow%0dK05748+yellow%0dK09593+yellow%0dK18985+yellow%0dK04645+tomato%0dK05719+tomato%0dK04646+tomato%0dK06484+yellow%0dK13737+y…	Infectious disease: bacterial	Human Diseases	CDH1-203|GPAM-201|FN1-201|MSTRG.25007|MSTRG.37367|MAD2L2-201
2	Glycosphingolipid biosynthesis - ganglio series	KEGG PATHWAY	map00604	2/378	18/14292	0.08080912470889999	0.7218948474	Pig.17854|Pig.13326	http://www.genome.jp/kegg-bin/show_pathway?map=map00604&multi_query=K00780+yellow,red%0d%0aK03374+yellow,red%0d%0aK00725+yellow%0dK00715+yellow%0dK12373+yellow%0dK03369+yellow%0dK03368+yellow%0dK12309+yellow%0dK03375+yellow%0dK03376+yellow%0dK03370+yellow%0dK03371+yellow%0dK03372+yellow%0dK03373+yellow%0d	Glycan biosynthesis and metabolism	Metabolism	ST6GALNAC4-202|ST3GAL1-201
7	Chagas disease (American trypanosomiasis)	KEGG PATHWAY	map05142	7/378	140/14292	0.07833703020510001	0.7239422101719999	Pig.19094|MSTRG.16376|MSTRG.16380|MSTRG.11288|Pig.17121|Pig.12259|MSTRG.30839	http://www.genome.jp/kegg-bin/show_pathway?map=map05142&multi_query=K02373+yellow,red%0d%0aK05842+yellow,red%0d%0aK03987+tomato,red%0d%0aK03986+tomato,red%0d%0aK04630+tomato,red%0d%0aK06453+tomato,red%0d%0aK03916+yellow,red%0d%0aK03990+yellow%0dK04430+yellow%0dK04371+yellow%0dK04730+yellow%0dK04733+yellow%0dK04534+yellow%0dK04735+yellow%0dK10159+yellow%0dK14556+yellow%0dK04390+yellow%0dK04636+yel…	Infectious disease: parasitic	Human Diseases	BDKRB2-201|MSTRG.16376|MSTRG.16380|MSTRG.11288|FADD-201|TICAM1-201|MSTRG.30839
4	Fanconi anemia pathway	KEGG PATHWAY	map03460	4/378	61/14292	0.07764049071660001	0.743130411145	Pig.12794|Pig.12120|Pig.19374|Pig.09293	http://www.genome.jp/kegg-bin/show_pathway?map=map03460&multi_query=K13960+yellow,red%0d%0aK15078+tomato,red%0d%0aK08734+tomato,red%0d%0aK03509+tomato,red%0d%0aK10895+yellow%0dK06640+yellow%0dK10882+yellow%0dK10605+yellow%0dK10606+yellow%0dK10888+yellow%0dK10889+yellow%0dK10993+yellow%0dK02350+yellow%0dK03165+tomato%0dK10740+yellow%0dK08991+yellow%0dK04482+yellow%0dK10858+tomato%0dK07466+yellow%0…	Replication and repair	Genetic Information Processing	MLH1-201|UBE2T-201|SLX1A|POLH-202
6	mRNA surveillance pathway	KEGG PATHWAY	map03015	6/378	116/14292	0.0873598342721	0.7552398575779999	Pig.21199|Pig.02432|Pig.23557|MSTRG.21292|MSTRG.29085|Pig.05490	http://www.genome.jp/kegg-bin/show_pathway?map=map03015&multi_query=K14294+yellow,red%0d%0aK14324+yellow,red%0d%0aK11124+tomato,red%0d%0aK11584+tomato,red%0d%0aK14285+yellow,red%0d%0aK14398+tomato,red%0d%0aK08873+yellow%0dK14407+yellow%0dK14403+yellow%0dK15544+yellow%0dK03267+yellow%0dK14328+yellow%0dK14323+yellow%0dK00565+yellow%0dK14327+tomato%0dK14326+yellow%0dK14325+tomato%0dK11125+yellow%0dK…	Translation	Genetic Information Processing	PYM1-201|NXT2-201|SAP18-201|MSTRG.21292|MSTRG.29085|CPSF6-203
1	Biotin metabolism	KEGG PATHWAY	map00780	1/378	3/14292	0.07727030407310001	0.7669793145029999	Pig.10786	http://www.genome.jp/kegg-bin/show_pathway?map=map00780&multi_query=K09458+yellow,red%0d%0aK01435+yellow%0dK01942+yellow%0d	Metabolism of cofactors and vitamins	Metabolism	OXSM-201
5	Pertussis	KEGG PATHWAY	map05133	5/378	85/14292	0.0745660633836	0.7686040379539999	Pig.12259|MSTRG.16376|MSTRG.16380|Pig.12419|MSTRG.30839	http://www.genome.jp/kegg-bin/show_pathway?map=map05133&multi_query=K09444+yellow,red%0d%0aK03987+tomato,red%0d%0aK03986+tomato,red%0d%0aK04630+tomato,red%0d%0aK05842+yellow,red%0d%0aK03990+yellow%0dK12799+yellow%0dK03994+yellow%0dK04513+yellow%0dK10155+yellow%0dK04730+yellow%0dK04733+yellow%0dK04735+yellow%0dK13241+yellow%0dK04397+yellow%0dK04729+yellow%0dK04391+yellow%0dK04379+yellow%0dK05765+y…	Infectious disease: bacterial	Human Diseases	TICAM1-201|MSTRG.16376|MSTRG.16380|IRF1-201|MSTRG.30839
10	Regulation of actin cytoskeleton	KEGG PATHWAY	map04810	10/378	246/14292	0.118395446393	0.773901942273	Pig.08424|Pig.13878|Pig.17238|Pig.13892|Pig.19094|Pig.18011|Pig.12362|Pig.03433|MSTRG.39499|MSTRG.37367	http://www.genome.jp/kegg-bin/show_pathway?map=map04810&multi_query=K05692+tomato,red%0d%0aK06476+yellow,red%0d%0aK02085+yellow,red%0d%0aK00920+yellow,red%0d%0aK03916+yellow,red%0d%0aK05720+yellow,red%0d%0aK12755+tomato,red%0d%0aK05717+tomato,red%0d%0aK06587+yellow,red%0d%0aK07860+yellow%0dK05086+yellow%0dK06591+tomato%0dK17457+yellow%0dK04275+yellow%0dK06594+yellow%0dK04371+yellow%0dK00889+yello…	Cell motility	Cellular Processes	GPAM-201|FGD1-201|PIP4K2C-202|FN1-201|BDKRB2-201|ITGA2B-203|APC2-201|ITGA11-201|MSTRG.39499|MSTRG.37367
7	Lysosome	KEGG PATHWAY	map04142	7/378	146/14292	0.0928925617941	0.777975205026	Pig.14280|Pig.02353|Pig.13461|Pig.00635|Pig.20357|Pig.10515|Pig.13717	http://www.genome.jp/kegg-bin/show_pathway?map=map04142&multi_query=K01192+yellow,red%0d%0aK01195+tomato,red%0d%0aK01201+yellow,red%0d%0aK12398+tomato,red%0d%0aK01189+tomato,red%0d%0aK01134+yellow,red%0d%0aK06129+yellow,red%0d%0aK01369+tomato%0dK01368+yellow%0dK01365+tomato%0dK01366+yellow%0dK01363+yellow%0dK01444+yellow%0dK02155+yellow%0dK02154+yellow%0dK08568+yellow%0dK08569+yellow%0dK04645+tom…	Transport and catabolism	Cellular Processes	LCAT-201|GLA-201|AP3M2-201|MANBA-201|ARSA-203|GBA-201|GUSB-202
7	Relaxin signaling pathway	KEGG PATHWAY	map04926	7/378	153/14292	0.111650565976	0.787430307411	MSTRG.37007|Pig.06785|MSTRG.20603|MSTRG.29689|Pig.04172|MSTRG.24540|MSTRG.30839	http://www.genome.jp/kegg-bin/show_pathway?map=map04926&multi_query=K04630+tomato,red%0d%0aK08044+tomato,red%0d%0aK04306+yellow,red%0d%0aK06236+tomato,red%0d%0aK19720+tomato,red%0d%0aK16366+yellow,red%0d%0aK04538+yellow%0dK04539+yellow%0dK14556+yellow%0dK01403+yellow%0dK05448+tomato%0dK05449+yellow%0dK04379+yellow%0dK04371+yellow%0dK04374+tomato%0dK09048+yellow%0dK09049+yellow%0dK04500+yellow%0dK…	Endocrine system	Organismal Systems	MSTRG.37007|EDN1-201|MSTRG.20603|MSTRG.29689|RXFP1-201|MSTRG.24540|MSTRG.30839
9	Phagosome	KEGG PATHWAY	map04145	9/378	215/14292	0.117638673453	0.788179112138	Pig.23592|Pig.08424|Pig.22420|Pig.02106|Pig.23672|Pig.23689|Pig.23433|Pig.13371|Pig.11392	http://www.genome.jp/kegg-bin/show_pathway?map=map04145&multi_query=K06751+tomato,red%0d%0aK06752+yellow,red%0d%0aK05692+tomato,red%0d%0aK06856+tomato,red%0d%0aK02145+tomato,red%0d%0aK01368+yellow%0dK01365+tomato%0dK02155+yellow%0dK02154+yellow%0dK02153+yellow%0dK02152+yellow%0dK02151+yellow%0dK02150+yellow%0dK09481+yellow%0dK06513+yellow%0dK06512+yellow%0dK08488+yellow%0dK07374+tomato%0dK07375+t…	Transport and catabolism	Cellular Processes	HLA-A|GPAM-201|IGLL1|ATP6V1A-204|HLA-A|HLA-A|HLA-A|SLA-DMB-201|HLA-A
7	Estrogen signaling pathway	KEGG PATHWAY	map04915	7/378	151/14292	0.10609904770600001	0.789848466259	MSTRG.21237|MSTRG.19648|Pig.11459|Pig.13551|MSTRG.20603|Pig.17502|MSTRG.30839	http://www.genome.jp/kegg-bin/show_pathway?map=map04915&multi_query=K09571+tomato,red%0d%0aK08550+yellow,red%0d%0aK08044+tomato,red%0d%0aK03283+tomato,red%0d%0aK04079+tomato,red%0d%0aK04630+tomato,red%0d%0aK01403+yellow%0dK04534+yellow%0dK04958+yellow%0dK03099+yellow%0dK08527+yellow%0dK06068+yellow%0dK08043+yellow%0dK08042+yellow%0dK08041+yellow%0dK09487+tomato%0dK08047+yellow%0dK08046+yellow%0dK…	Endocrine system	Organismal Systems	MSTRG.21237|MSTRG.19648|HSPA1L-203|FKBP5-204|MSTRG.20603|ESR1-201|MSTRG.30839
3	Ether lipid metabolism	KEGG PATHWAY	map00565	3/378	45/14292	0.115735604762	0.795311335289	Pig.02715|Pig.21790|Pig.05762	http://www.genome.jp/kegg-bin/show_pathway?map=map00565&multi_query=K01019+yellow,red%0d%0aK08743+yellow,red%0d%0aK16860+yellow,red%0d%0aK16817+yellow%0dK18575+yellow%0dK16342+yellow%0dK01062+yellow%0dK13644+tomato%0dK01122+yellow%0dK00993+yellow%0dK04628+yellow%0dK16794+yellow%0dK16795+yellow%0dK01047+yellow%0dK14621+yellow%0dK00994+tomato%0dK01080+yellow%0dK13510+yellow%0dK01115+yellow%0dK00803…	Lipid metabolism	Metabolism	ENPP6-202|PLD3-201|GAL3ST1-202
11	Epstein-Barr virus infection	KEGG PATHWAY	map05169	11/378	280/14292	0.124731194811	0.795903814507	Pig.23592|Pig.11889|Pig.22420|MSTRG.11288|Pig.23672|Pig.23689|Pig.17121|Pig.23433|Pig.03164|Pig.13371|Pig.11392	http://www.genome.jp/kegg-bin/show_pathway?map=map05169&multi_query=K06751+tomato,red%0d%0aK06752+yellow,red%0d%0aK09279+yellow,red%0d%0aK17454+yellow,red%0d%0aK02373+yellow,red%0d%0aK06856+tomato,red%0d%0aK06453+tomato,red%0d%0aK10591+yellow%0dK11217+yellow%0dK03066+yellow%0dK03037+tomato%0dK11221+tomato%0dK11220+tomato%0dK02159+yellow%0dK02091+yellow%0dK03028+yellow%0dK03029+tomato%0dK04433+yel…	Infectious disease: viral	Human Diseases	HLA-A|E2F1-201|IGLL1|MSTRG.11288|HLA-A|HLA-A|FADD-201|HLA-A|RUNX3-202|SLA-DMB-201|HLA-A
3	Porphyrin and chlorophyll metabolism	KEGG PATHWAY	map00860	3/378	44/14292	0.11006114604699999	0.797199652445	Pig.22712|Pig.16169|Pig.13717	http://www.genome.jp/kegg-bin/show_pathway?map=map00860&multi_query=K00643+yellow,red%0d%0aK05901+yellow,red%0d%0aK01195+tomato,red%0d%0aK02257+yellow%0dK01749+yellow%0dK02259+yellow%0dK01764+yellow%0dK21418+tomato%0dK19054+yellow%0dK14163+yellow%0dK00228+yellow%0dK13624+tomato%0dK14735+yellow%0dK01698+yellow%0dK01772+yellow%0dK01719+yellow%0dK01599+yellow%0dK00231+yellow%0dK00214+yellow%0dK00699…	Metabolism of cofactors and vitamins	Metabolism	ALAS2-201|BLVRB-201|GUSB-202
6	AGE-RAGE signaling pathway in diabetic complications	KEGG PATHWAY	map04933	6/378	121/14292	0.10179448264699999	0.802380039685	Pig.13892|MSTRG.37007|Pig.06785|MSTRG.37367|MSTRG.29689|MSTRG.24540	http://www.genome.jp/kegg-bin/show_pathway?map=map04933&multi_query=K05717+tomato,red%0d%0aK16366+yellow,red%0d%0aK19720+tomato,red%0d%0aK06236+tomato,red%0d%0aK04383+yellow%0dK04692+yellow%0dK11223+yellow%0dK06068+yellow%0dK02677+yellow%0dK02161+yellow%0dK04735+yellow%0dK11224+tomato%0dK04393+yellow%0dK11220+tomato%0dK02159+yellow%0dK10030+yellow%0dK04448+yellow%0dK03163+green%0dK13376+yellow%0d…	Endocrine and metabolic disease	Human Diseases	FN1-201|MSTRG.37007|EDN1-201|MSTRG.37367|MSTRG.29689|MSTRG.24540
2	Glycosphingolipid biosynthesis - globo and isoglobo series	KEGG PATHWAY	map00603	2/378	21/14292	0.10539458907299999	0.8070214249	Pig.13326|Pig.02353	http://www.genome.jp/kegg-bin/show_pathway?map=map00603&multi_query=K01189+tomato,red%0d%0aK00780+yellow,red%0d%0aK03877+yellow%0dK00722+yellow%0dK12373+yellow%0dK01988+yellow%0dK03368+yellow%0dK20736+yellow%0dK01204+tomato%0dK03371+yellow%0dK00719+yellow%0dK00718+yellow%0d	Glycan biosynthesis and metabolism	Metabolism	ST3GAL1-201|GLA-201
5	Staphylococcus aureus infection	KEGG PATHWAY	map05150	5/378	101/14292	0.129508733081	0.807170708506	Pig.22420|MSTRG.16376|MSTRG.16380|Pig.06541|Pig.13371	http://www.genome.jp/kegg-bin/show_pathway?map=map05150&multi_query=K03992+yellow,red%0d%0aK06752+yellow,red%0d%0aK06856+tomato,red%0d%0aK03987+tomato,red%0d%0aK03986+tomato,red%0d%0aK03990+yellow%0dK03991+yellow%0dK03994+yellow%0dK01350+yellow%0dK04009+yellow%0dK03905+yellow%0dK05718+yellow%0dK05443+yellow%0dK06513+yellow%0dK06512+yellow%0dK04004+tomato%0dK01332+tomato%0dK01333+tomato%0dK01330+t…	Infectious disease: bacterial	Human Diseases	IGLL1|MSTRG.16376|MSTRG.16380|MASP1-203|SLA-DMB-201
5	MAPK signaling pathway - fly	KEGG PATHWAY	map04013	5/378	93/14292	0.100133515998	0.813205523864	Pig.00722|Pig.07759|Pig.03954|Pig.11295|Pig.20226	http://www.genome.jp/kegg-bin/show_pathway?map=map04013&multi_query=K08892+yellow,red%0d%0aK20211+yellow,red%0d%0aK20234+yellow,red%0d%0aK08840+yellow,red%0d%0aK05088+yellow,red%0d%0aK16197+tomato%0dK17383+yellow%0dK04432+yellow%0dK02678+yellow%0dK04431+yellow%0dK04427+yellow%0dK04426+yellow%0dK04392+yellow%0dK03175+yellow%0dK10176+yellow%0dK18529+yellow%0dK04352+yellow%0dK04417+yellow%0dK06689+t…	Signal transduction	Environmental Information Processing	FRK-201|DOK2-201|ROS1-201|TNIK-201|PROX1-201
2	Arginine biosynthesis	KEGG PATHWAY	map00220	2/378	26/14292	0.149931478373	0.9132190046359999	Pig.18782|Pig.20591	http://www.genome.jp/kegg-bin/show_pathway?map=map00220&multi_query=K00814+yellow,red%0d%0aK01915+tomato,red%0d%0aK01755+tomato%0dK00261+yellow%0dK14455+yellow%0dK14454+yellow%0dK01948+yellow%0dK01940+yellow%0dK00611+yellow%0dK01476+yellow%0dK13241+yellow%0dK13240+yellow%0dK14677+tomato%0dK13242+yellow%0dK11067+yellow%0dK01425+tomato%0d	Amino acid metabolism	Metabolism	GLUL-201|GPT2-201
3	African trypanosomiasis	KEGG PATHWAY	map05143	3/378	52/14292	0.158249730102	0.9424650592730001	Pig.22420|MSTRG.25644|MSTRG.9335	http://www.genome.jp/kegg-bin/show_pathway?map=map05143&multi_query=K13822+green,red%0d%0aK13823+green,red%0d%0aK06856+tomato,red%0d%0aK02677+yellow%0dK04519+yellow%0dK03156+yellow%0dK08757+tomato%0dK04390+yellow%0dK04234+yellow%0dK05443+yellow%0dK05482+yellow%0dK05425+yellow%0dK05405+yellow%0dK05406+yellow%0dK06241+yellow%0dK04687+yellow%0dK04729+yellow%0dK00463+yellow%0dK01392+yellow%0dK10161+y…	Infectious disease: parasitic	Human Diseases	IGLL1|MSTRG.25644|MSTRG.9335
8	Tight junction	KEGG PATHWAY	map04530	8/378	202/14292	0.167449264362	0.975573974981	Pig.08424|Pig.11872|Pig.14132|Pig.14131|MSTRG.39499|Pig.03799|Pig.17287|Pig.15019	http://www.genome.jp/kegg-bin/show_pathway?map=map04530&multi_query=K05692+tomato,red%0d%0aK10352+tomato,red%0d%0aK21111+yellow,red%0d%0aK12755+tomato,red%0d%0aK12751+yellow,red%0d%0aK06735+yellow,red%0d%0aK10591+yellow%0dK09276+yellow%0dK07374+tomato%0dK09489+yellow%0dK08367+yellow%0dK08007+yellow%0dK05699+tomato%0dK04503+yellow%0dK02089+yellow%0dK04345+yellow%0dK20638+yellow%0dK04802+yellow%0dK…	Cellular community - eukaryotes	Cellular Processes	GPAM-201|MYH7B-201|MYH3-201|MYH8-201|MSTRG.39499|EPB41L4B-201|MYL4-201|JAM2-201
2	Huntington disease	KEGG PATHWAY	map05016	2/378	236/14292	0.9872391921200001	0.990936717184	Pig.07300|MSTRG.17961	http://www.genome.jp/kegg-bin/show_pathway?map=map05016&multi_query=K02270+tomato,red%0d%0aK19941+yellow%0dK05208+yellow%0dK02159+yellow%0dK03949+yellow%0dK03948+tomato%0dK04645+tomato%0dK04644+yellow%0dK04647+yellow%0dK04646+tomato%0dK03943+yellow%0dK04648+tomato%0dK03940+yellow%0dK03947+yellow%0dK03946+yellow%0dK03944+tomato%0dK04564+yellow%0dK04565+yellow%0dK09048+yellow%0dK05210+yellow%0dK090…	Neurodegenerative disease	Human Diseases	COX7A2-201|MSTRG.17961
1	Ubiquitin mediated proteolysis	KEGG PATHWAY	map04120	1/378	160/14292	0.9866076103910001	0.994025712725	MSTRG.25007	http://www.genome.jp/kegg-bin/show_pathway?map=map04120&multi_query=K04707+tomato,red%0d%0aK07868+yellow%0dK10594+yellow%0dK10596+yellow%0dK10597+yellow%0dK10590+tomato%0dK10591+yellow%0dK06689+tomato%0dK06688+yellow%0dK10456+yellow%0dK10598+yellow%0dK10599+yellow%0dK10054+yellow%0dK10592+yellow%0dK10606+yellow%0dK04649+tomato%0dK10593+yellow%0dK10699+yellow%0dK10698+tomato%0dK14410+green%0dK1058…	Folding, sorting and degradation	Genetic Information Processing	MSTRG.25007
1	AMPK signaling pathway	KEGG PATHWAY	map04152	1/378	151/14292	0.982908051936	0.9940353129009999	MSTRG.21292	http://www.genome.jp/kegg-bin/show_pathway?map=map04152&multi_query=K11584+tomato,red%0d%0aK00507+yellow%0dK05087+yellow%0dK00850+tomato%0dK16333+yellow%0dK11411+yellow%0dK01077+yellow%0dK21357+yellow%0dK00665+tomato%0dK07198+yellow%0dK07199+tomato%0dK05424+yellow%0dK05062+yellow%0dK07197+tomato%0dK16172+yellow%0dK07191+tomato%0dK19030+yellow%0dK11262+yellow%0dK01946+yellow%0dK07359+yellow%0dK183…	Signal transduction	Environmental Information Processing	MSTRG.21292
3	Ribosome	KEGG PATHWAY	map03010	3/378	274/14292	0.977611644353	0.996197417059	Pig.04029|Pig.13953|Pig.03184	http://www.genome.jp/kegg-bin/show_pathway?map=map03010&multi_query=K02951+tomato,red%0d%0aK02990+yellow,red%0d%0aK02868+tomato,red%0d%0aK02957+yellow%0dK02956+yellow%0dK02955+yellow%0dK02954+yellow%0dK02889+yellow%0dK02888+yellow%0dK02950+yellow%0dK02885+yellow%0dK02884+yellow%0dK02887+yellow%0dK02886+yellow%0dK02881+yellow%0dK02880+tomato%0dK02959+yellow%0dK02958+tomato%0dK14383+yellow%0dK02922…	Translation	Genetic Information Processing	RPS12-201|MRPS6|RPL11-204
3	Ras signaling pathway	KEGG PATHWAY	map04014	3/378	267/14292	0.9741098685770001	0.996417728163	Pig.00356|MSTRG.6950|Pig.08617	http://www.genome.jp/kegg-bin/show_pathway?map=map04014&multi_query=K13769+tomato,red%0d%0aK05103+yellow,red%0d%0aK08019+yellow,red%0d%0aK14958+yellow%0dK07860+yellow%0dK01116+tomato%0dK05208+yellow%0dK01115+yellow%0dK05095+yellow%0dK02158+yellow%0dK05096+yellow%0dK05094+yellow%0dK18529+yellow%0dK05448+tomato%0dK05449+yellow%0dK16342+yellow%0dK01047+yellow%0dK04371+yellow%0dK04163+yellow%0dK04375…	Signal transduction	Environmental Information Processing	RAPGEF5-202|MSTRG.6950|EPHA2-201
1	Wnt signaling pathway	KEGG PATHWAY	map04310	1/378	149/14292	0.981956405465	0.99683453282	Pig.12362	http://www.genome.jp/kegg-bin/show_pathway?map=map04310&multi_query=K02085+yellow,red%0d%0aK00182+yellow%0dK00181+yellow%0dK07860+yellow%0dK16834+yellow%0dK02157+yellow%0dK08957+yellow%0dK04377+yellow%0dK04506+yellow%0dK04507+yellow%0dK04504+yellow%0dK04505+yellow%0dK04502+tomato%0dK04503+yellow%0dK04501+yellow%0dK01691+yellow%0dK04508+yellow%0dK01357+yellow%0dK02329+yellow%0dK05858+yellow%0dK043…	Signal transduction	Environmental Information Processing	APC2-201
1	Glucagon signaling pathway	KEGG PATHWAY	map04922	1/378	117/14292	0.957108727421	0.998074470618	Pig.05964	http://www.genome.jp/kegg-bin/show_pathway?map=map04922&multi_query=K07190+yellow,red%0d%0aK04515+yellow%0dK16311+yellow%0dK07593+yellow%0dK16333+yellow%0dK04348+yellow%0dK11411+yellow%0dK04498+yellow%0dK04958+yellow%0dK19008+yellow%0dK07198+yellow%0dK07199+tomato%0dK00873+green%0dK11262+yellow%0dK04960+yellow%0dK08042+yellow%0dK00871+tomato%0dK13296+yellow%0dK01834+tomato%0dK00688+tomato%0dK0729…	Endocrine system	Organismal Systems	PHKA2-203
1	Signaling pathways regulating pluripotency of stem cells	KEGG PATHWAY	map04550	1/378	130/14292	0.969821046404	0.999661693986	Pig.12362	http://www.genome.jp/kegg-bin/show_pathway?map=map04550&multi_query=K02085+yellow,red%0d%0aK09071+yellow%0dK00182+yellow%0dK11459+yellow%0dK02157+yellow%0dK09370+yellow%0dK09378+yellow%0dK11421+yellow%0dK04371+yellow%0dK04377+yellow%0dK04500+yellow%0dK04501+yellow%0dK01357+yellow%0dK11217+yellow%0dK11218+yellow%0dK02329+yellow%0dK09367+yellow%0dK04675+yellow%0dK04676+yellow%0dK04670+yellow%0dK046…	Cellular community - eukaryotes	Cellular Processes	APC2-201
1	Neurotrophin signaling pathway	KEGG PATHWAY	map04722	1/378	135/14292	0.973639773504	0.9997527176209999	Pig.14650	http://www.genome.jp/kegg-bin/show_pathway?map=map04722&multi_query=K04373+yellow,red%0d%0aK01116+tomato%0dK09408+yellow%0dK02159+yellow%0dK02158+yellow%0dK06619+yellow%0dK04371+yellow%0dK04374+tomato%0dK04505+yellow%0dK04389+yellow%0dK04463+yellow%0dK08846+yellow%0dK05859+yellow%0dK06276+yellow%0dK06277+yellow%0dK02833+yellow%0dK17447+yellow%0dK17449+yellow%0dK17448+yellow%0dK06279+tomato%0dK045…	Nervous system	Organismal Systems	RPS6KA2-201
3	Olfactory transduction	KEGG PATHWAY	map04740	3/378	525/14292	0.9999259675769999	0.9999259675769999	Pig.12704|Pig.13745|Pig.12050	http://www.genome.jp/kegg-bin/show_pathway?map=map04740&multi_query=K18154+yellow,red%0d%0aK13752+yellow,red%0d%0aK04952+yellow,red%0d%0aK04515+yellow%0dK04536+tomato%0dK04439+yellow%0dK00910+yellow%0dK13755+yellow%0dK19477+yellow%0dK08043+yellow%0dK05849+tomato%0dK19497+yellow%0dK07376+yellow%0dK04949+yellow%0dK12321+yellow%0dK04257+tomato%0dK19695+yellow%0dK02183+yellow%0dK04543+yellow%0dK04345…	Sensory system	Organismal Systems	RGS2-201|Cngb1|SLC24A4-201
8	cGMP-PKG signaling pathway	KEGG PATHWAY	map04022	8/378	208/14292	0.18677668887200002	1.0	Pig.13745|Pig.19094|Pig.01589|Pig.07164|MSTRG.39499|MSTRG.20603|Pig.12704|MSTRG.30839	http://www.genome.jp/kegg-bin/show_pathway?map=map04022&multi_query=K18154+yellow,red%0d%0aK05853+yellow,red%0d%0aK04952+yellow,red%0d%0aK04268+yellow,red%0d%0aK03916+yellow,red%0d%0aK08044+tomato,red%0d%0aK04630+tomato,red%0d%0aK12755+tomato,red%0d%0aK02158+yellow%0dK05849+tomato%0dK07376+yellow%0dK04378+yellow%0dK05274+yellow%0dK04371+yellow%0dK04374+tomato%0dK04166+yellow%0dK09048+yellow%0dK09…	Signal transduction	Environmental Information Processing	Cngb1|BDKRB2-201|ADORA1-201|ATP2A2-201|MSTRG.39499|MSTRG.20603|RGS2-201|MSTRG.30839
2	Dorso-ventral axis formation	KEGG PATHWAY	map04320	2/378	31/14292	0.19739178586	1.0	Pig.06432|Pig.08138	http://www.genome.jp/kegg-bin/show_pathway?map=map04320&multi_query=K20995+yellow,red%0d%0aK02156+yellow,red%0d%0aK03211+tomato%0dK03099+yellow%0dK02678+yellow%0dK04371+yellow%0dK20996+yellow%0dK20994+yellow%0dK04257+yellow%0dK04368+tomato%0dK02599+yellow%0dK02184+yellow%0dK02602+tomato%0dK02098+yellow%0dK07827+tomato%0dK04364+yellow%0dK04365+yellow%0d	Development and regeneration	Organismal Systems	NOTCH3-201|PIWIL4-201
5	Small cell lung cancer	KEGG PATHWAY	map05222	5/378	117/14292	0.19805603522799997	1.0	Pig.03679|Pig.18011|MSTRG.37367|Pig.11889|Pig.13892	http://www.genome.jp/kegg-bin/show_pathway?map=map05222&multi_query=K05717+tomato,red%0d%0aK05637+tomato,red%0d%0aK17454+yellow,red%0d%0aK06476+yellow,red%0d%0aK09848+yellow%0dK06481+yellow%0dK01110+yellow%0dK02091+yellow%0dK04735+yellow%0dK04734+yellow%0dK05636+tomato%0dK03173+yellow%0dK08528+yellow%0dK02159+yellow%0dK07210+yellow%0dK08524+yellow%0dK08525+tomato%0dK08526+yellow%0dK04399+tomato%0…	Cancer: specific types	Human Diseases	LAMA1-201|ITGA2B-203|MSTRG.37367|E2F1-201|FN1-201
8	Kaposi sarcoma-associated herpesvirus infection	KEGG PATHWAY	map05167	8/378	212/14292	0.20016838337600001	1.0	Pig.23592|Pig.11889|Pig.23672|Pig.23689|Pig.17121|Pig.12259|Pig.23433|Pig.11392	http://www.genome.jp/kegg-bin/show_pathway?map=map05167&multi_query=K06751+tomato,red%0d%0aK05842+yellow,red%0d%0aK17454+yellow,red%0d%0aK02373+yellow,red%0d%0aK02183+yellow%0dK07985+tomato%0dK01116+tomato%0dK11221+tomato%0dK11220+tomato%0dK02159+yellow%0dK02091+yellow%0dK14021+yellow%0dK05427+yellow%0dK04538+yellow%0dK05448+tomato%0dK04379+yellow%0dK11987+yellow%0dK04371+yellow%0dK04377+yellow%0…	Infectious disease: viral	Human Diseases	HLA-A|E2F1-201|HLA-A|HLA-A|FADD-201|TICAM1-201|HLA-A|HLA-A
4	Arrhythmogenic right ventricular cardiomyopathy (ARVC)	KEGG PATHWAY	map05412	4/378	88/14292	0.20393652653	1.0	Pig.03433|MSTRG.30168|Pig.18011|Pig.08424	http://www.genome.jp/kegg-bin/show_pathway?map=map05412&multi_query=K10056+tomato,red%0d%0aK05692+tomato,red%0d%0aK06476+yellow,red%0d%0aK06587+yellow,red%0d%0aK07597+yellow%0dK06481+yellow%0dK07601+yellow%0dK12642+yellow%0dK04871+yellow%0dK08529+yellow%0dK04865+yellow%0dK04864+yellow%0dK04962+yellow%0dK04866+yellow%0dK04861+yellow%0dK05719+tomato%0dK04863+yellow%0dK04862+tomato%0dK06485+yellow%0…	Cardiovascular disease	Human Diseases	ITGA11-201|MSTRG.30168|ITGA2B-203|GPAM-201
1	Circadian rhythm - fly	KEGG PATHWAY	map04711	1/378	9/14292	0.21440051059	1.0	Pig.16070	http://www.genome.jp/kegg-bin/show_pathway?map=map04711&multi_query=K02633+yellow,red%0d%0aK09057+yellow%0dK08960+yellow%0dK03083+yellow%0dK02296+yellow%0dK02223+tomato%0d	Environmental adaptation	Organismal Systems	PER2-202
3	Basal cell carcinoma	KEGG PATHWAY	map05217	3/378	61/14292	0.218493680152	1.0	Pig.12647|Pig.01071|Pig.12362	http://www.genome.jp/kegg-bin/show_pathway?map=map05217&multi_query=K11101+yellow,red%0d%0aK02085+yellow,red%0d%0aK06231+yellow,red%0d%0aK00182+yellow%0dK02376+yellow%0dK02375+yellow%0dK01384+yellow%0dK03083+yellow%0dK02235+yellow%0dK02159+yellow%0dK02157+yellow%0dK02353+yellow%0dK02354+tomato%0dK14021+yellow%0dK21283+yellow%0dK00312+yellow%0dK00408+yellow%0dK06229+tomato%0dK02620+yellow%0dK02432…	Cancer: specific types	Human Diseases	PTCH2-201|HHIP-202|APC2-201
4	IL-17 signaling pathway	KEGG PATHWAY	map04657	4/378	91/14292	0.220590032898	1.0	MSTRG.19648|Pig.17121|MSTRG.21237|Pig.21834	http://www.genome.jp/kegg-bin/show_pathway?map=map04657&multi_query=K02373+yellow,red%0d%0aK21125+yellow,red%0d%0aK04079+tomato,red%0d%0aK07994+yellow%0dK12671+yellow%0dK01403+yellow%0dK02187+yellow%0dK12793+yellow%0dK04735+yellow%0dK03083+yellow%0dK04687+yellow%0dK06855+yellow%0dK07211+yellow%0dK07210+yellow%0dK13908+yellow%0dK10030+yellow%0dK03352+yellow%0dK09487+tomato%0dK21129+yellow%0dK21128…	Immune system	Organismal Systems	MSTRG.19648|FADD-201|MSTRG.21237|MUC5AC
4	Adherens junction	KEGG PATHWAY	map04520	4/378	92/14292	0.226220361402	1.0	Pig.12804|Pig.08424|Pig.06862|Pig.12672	http://www.genome.jp/kegg-bin/show_pathway?map=map04520&multi_query=K05689+yellow,red%0d%0aK06081+yellow,red%0d%0aK05692+tomato,red%0d%0aK05695+yellow,red%0d%0aK04513+yellow%0dK02105+yellow%0dK07860+yellow%0dK04388+yellow%0dK04393+yellow%0dK04392+yellow%0dK05748+yellow%0dK06531+yellow%0dK05099+yellow%0dK04237+yellow%0dK05698+yellow%0dK02620+yellow%0dK04527+yellow%0dK06593+yellow%0dK06592+yellow%0…	Cellular community - eukaryotes	Cellular Processes	CDH1-203|GPAM-201|NECTIN1-201|PTPRF-201
5	Dilated cardiomyopathy (DCM)	KEGG PATHWAY	map05414	5/378	124/14292	0.231325483957	1.0	Pig.03433|Pig.22420|MSTRG.20603|Pig.18011|Pig.08424	http://www.genome.jp/kegg-bin/show_pathway?map=map05414&multi_query=K06587+yellow,red%0d%0aK08044+tomato,red%0d%0aK06856+tomato,red%0d%0aK05692+tomato,red%0d%0aK06476+yellow,red%0d%0aK09290+yellow%0dK04859+yellow%0dK08048+yellow%0dK06481+yellow%0dK03156+yellow%0dK04862+tomato%0dK04871+yellow%0dK08529+yellow%0dK13377+yellow%0dK12568+yellow%0dK04865+yellow%0dK08042+yellow%0dK08041+yellow%0dK04866+y…	Cardiovascular disease	Human Diseases	ITGA11-201|IGLL1|MSTRG.20603|ITGA2B-203|GPAM-201
1	Riboflavin metabolism	KEGG PATHWAY	map00740	1/378	10/14292	0.23519142334899998	1.0	Pig.16169	http://www.genome.jp/kegg-bin/show_pathway?map=map00740&multi_query=K05901+yellow,red%0d%0aK14379+yellow%0dK10140+green%0dK01513+yellow%0dK00861+yellow%0dK00953+tomato%0dK14410+tomato%0dK14394+yellow%0d	Metabolism of cofactors and vitamins	Metabolism	BLVRB-201
2	Pentose and glucuronate interconversions	KEGG PATHWAY	map00040	2/378	35/14292	0.236493457969	1.0	Pig.13717|Pig.14306	http://www.genome.jp/kegg-bin/show_pathway?map=map00040&multi_query=K01195+tomato,red%0d%0aK00008+tomato,red%0d%0aK00854+yellow%0dK00002+yellow%0dK00963+yellow%0dK03331+yellow%0dK00078+yellow%0dK00699+tomato%0dK01783+yellow%0dK21031+yellow%0dK00011+yellow%0dK00012+yellow%0dK14756+yellow%0dK13247+yellow%0d	Carbohydrate metabolism	Metabolism	GUSB-202|SORD-201
2	Biosynthesis of unsaturated fatty acids	KEGG PATHWAY	map01040	2/378	35/14292	0.236493457969	1.0	Pig.19955|Pig.04362	http://www.genome.jp/kegg-bin/show_pathway?map=map01040&multi_query=K01068+yellow,red%0d%0aK10226+yellow,red%0d%0aK12405+tomato%0dK10205+yellow%0dK10203+green%0dK10703+yellow%0dK00659+yellow%0dK10247+yellow%0dK00232+tomato%0dK10244+tomato%0dK10224+yellow%0dK10258+tomato%0dK10248+yellow%0dK10249+yellow%0dK17360+yellow%0dK07513+tomato%0dK00507+yellow%0dK10251+yellow%0d	Lipid metabolism	Metabolism	FADS2-204|ACOT4-201
7	Influenza A	KEGG PATHWAY	map05164	7/378	190/14292	0.23856928766600002	1.0	Pig.08424|Pig.19309|MSTRG.5435|Pig.02432|Pig.11459|Pig.12259|Pig.13371	http://www.genome.jp/kegg-bin/show_pathway?map=map05164&multi_query=K06752+yellow,red%0d%0aK05842+yellow,red%0d%0aK05692+tomato,red%0d%0aK14285+yellow,red%0d%0aK09507+tomato,red%0d%0aK03283+tomato,red%0d%0aK09643+yellow%0dK11221+tomato%0dK11220+tomato%0dK10054+yellow%0dK12800+yellow%0dK04371+yellow%0dK04389+yellow%0dK12812+yellow%0dK11217+yellow%0dK11219+yellow%0dK12646+yellow%0dK12647+yellow%0dK…	Infectious disease: viral	Human Diseases	GPAM-201|DNAJB1-202|MSTRG.5435|NXT2-201|HSPA1L-203|TICAM1-201|SLA-DMB-201
3	Pathogenic Escherichia coli infection	KEGG PATHWAY	map05130	3/378	64/14292	0.23953775130199997	1.0	Pig.12804|Pig.08424|Pig.21136	http://www.genome.jp/kegg-bin/show_pathway?map=map05130&multi_query=K05689+yellow,red%0d%0aK05692+tomato,red%0d%0aK10168+yellow,red%0d%0aK04514+yellow%0dK04513+yellow%0dK12791+tomato%0dK04393+yellow%0dK04391+yellow%0dK17388+yellow%0dK05758+yellow%0dK05719+tomato%0dK06619+yellow%0dK07374+tomato%0dK07375+tomato%0dK06106+yellow%0dK05400+yellow%0dK06088+yellow%0dK02677+yellow%0dK08007+yellow%0dK05754…	Infectious disease: bacterial	Human Diseases	CDH1-203|GPAM-201|TLR5-201
4	Bile secretion	KEGG PATHWAY	map04976	4/378	95/14292	0.243322968122	1.0	Pig.03613|Pig.13649|MSTRG.20603|Pig.05649	http://www.genome.jp/kegg-bin/show_pathway?map=map04976&multi_query=K04943+yellow,red%0d%0aK08044+tomato,red%0d%0aK09866+yellow,red%0d%0aK13855+tomato,red%0d%0aK05043+tomato%0dK14361+yellow%0dK01539+yellow%0dK03460+yellow%0dK05683+tomato%0dK05681+yellow%0dK05684+yellow%0dK08563+yellow%0dK00489+yellow%0dK12473+yellow%0dK14360+yellow%0dK08524+yellow%0dK08043+yellow%0dK08042+yellow%0dK08041+yellow%0…	Digestive system	Organismal Systems	AQP4-201|SLC4A2-203|MSTRG.20603|KCNN2-201
6	Fluid shear stress and atherosclerosis	KEGG PATHWAY	map05418	6/378	160/14292	0.24959684459800002	1.0	Pig.08424|MSTRG.21237|MSTRG.19648|Pig.12818|Pig.18011|Pig.06785	http://www.genome.jp/kegg-bin/show_pathway?map=map05418&multi_query=K05692+tomato,red%0d%0aK06476+yellow,red%0d%0aK04079+tomato,red%0d%0aK00355+yellow,red%0d%0aK16366+yellow,red%0d%0aK16336+yellow%0dK07860+yellow%0dK10456+yellow%0dK16338+yellow%0dK09487+tomato%0dK04431+yellow%0dK05448+tomato%0dK04379+yellow%0dK01365+tomato%0dK08009+yellow%0dK08008+yellow%0dK14381+green%0dK04463+yellow%0dK04467+ye…	Cardiovascular disease	Human Diseases	GPAM-201|MSTRG.21237|MSTRG.19648|NQO1-201|ITGA2B-203|EDN1-201
1	Ubiquinone and other terpenoid-quinone biosynthesis	KEGG PATHWAY	map00130	1/378	11/14292	0.255433521238	1.0	Pig.12818	http://www.genome.jp/kegg-bin/show_pathway?map=map00130&multi_query=K00355+yellow,red%0d%0aK06126+yellow%0dK06127+yellow%0dK06125+yellow%0dK00591+yellow%0dK05357+yellow%0dK00815+green%0dK00457+yellow%0dK10106+yellow%0dK06134+yellow%0d	Metabolism of cofactors and vitamins	Metabolism	NQO1-201
1	Sulfur metabolism	KEGG PATHWAY	map00920	1/378	11/14292	0.255433521238	1.0	Pig.14293	http://www.genome.jp/kegg-bin/show_pathway?map=map00920&multi_query=K17218+yellow,red%0d%0aK15759+yellow%0dK01011+tomato%0dK17725+green%0dK13811+yellow%0dK00387+yellow%0dK01082+yellow%0d	Energy metabolism	Metabolism	SQOR
7	Systemic lupus erythematosus	KEGG PATHWAY	map05322	7/378	195/14292	0.258547791326	1.0	MSTRG.16376|Pig.12452|Pig.22420|Pig.15389|MSTRG.16380|Pig.11314|Pig.13371	http://www.genome.jp/kegg-bin/show_pathway?map=map05322&multi_query=K03997+tomato,red%0d%0aK06856+tomato,red%0d%0aK06752+yellow,red%0d%0aK11254+tomato,red%0d%0aK03987+tomato,red%0d%0aK03986+tomato,red%0d%0aK03990+yellow%0dK05699+tomato%0dK03994+yellow%0dK03995+tomato%0dK03996+yellow%0dK03998+yellow%0dK03999+yellow%0dK03156+yellow%0dK05209+yellow%0dK11087+yellow%0dK11086+yellow%0dK03161+yellow%0dK…	Immune disease	Human Diseases	MSTRG.16376|C8A-201|IGLL1|H4c12|MSTRG.16380|H4c12|SLA-DMB-201
4	Toll-like receptor signaling pathway	KEGG PATHWAY	map04620	4/378	99/14292	0.266552124091	1.0	Pig.12259|Pig.21136|Pig.17121|Pig.11226	http://www.genome.jp/kegg-bin/show_pathway?map=map04620&multi_query=K02373+yellow,red%0d%0aK12964+yellow,red%0d%0aK05842+yellow,red%0d%0aK10168+yellow,red%0d%0aK12672+yellow%0dK12671+yellow%0dK04432+yellow%0dK04433+yellow%0dK04430+yellow%0dK04431+yellow%0dK04730+yellow%0dK04733+yellow%0dK04441+yellow%0dK04735+yellow%0dK04427+yellow%0dK11220+tomato%0dK07211+yellow%0dK07210+yellow%0dK03160+yellow%0…	Immune system	Organismal Systems	TICAM1-201|TLR5-201|FADD-201|CCL4-202
4	Peroxisome	KEGG PATHWAY	map04146	4/378	101/14292	0.278316828213	1.0	Pig.20650|Pig.07524|Pig.05837|MSTRG.6225	http://www.genome.jp/kegg-bin/show_pathway?map=map04146&multi_query=K17879+yellow,red%0d%0aK05676+yellow,red%0d%0aK00869+yellow,red%0d%0aK13335+tomato,red%0d%0aK13349+yellow%0dK00659+yellow%0dK13273+yellow%0dK10214+yellow%0dK11517+yellow%0dK13241+yellow%0dK11992+yellow%0dK11147+yellow%0dK00272+yellow%0dK01640+yellow%0dK03781+yellow%0dK00624+tomato%0dK05677+tomato%0dK05675+yellow%0dK11187+yellow%0…	Transport and catabolism	Cellular Processes	NUDT7-201|ABCD2-201|MVK-201|MSTRG.6225
4	Salmonella infection	KEGG PATHWAY	map05132	4/378	103/14292	0.290162896058	1.0	Pig.21136|Pig.09307|Pig.08424|Pig.11226	http://www.genome.jp/kegg-bin/show_pathway?map=map05132&multi_query=K10407+yellow,red%0d%0aK12964+yellow,red%0d%0aK05692+tomato,red%0d%0aK10168+yellow,red%0d%0aK04437+tomato%0dK05753+yellow%0dK12799+yellow%0dK07863+yellow%0dK04735+yellow%0dK13241+yellow%0dK04393+yellow%0dK04392+yellow%0dK04391+yellow%0dK10030+yellow%0dK17388+yellow%0dK05758+yellow%0dK05759+yellow%0dK04514+yellow%0dK05482+yellow%0…	Infectious disease: bacterial	Human Diseases	TLR5-201|KLC4-201|GPAM-201|CCL4-202
10	Endocytosis	KEGG PATHWAY	map04144	10/378	306/14292	0.292170256361	1.0	Pig.23592|MSTRG.25007|Pig.09216|Pig.23672|Pig.03691|Pig.23689|Pig.05267|Pig.23433|Pig.11459|Pig.11392	http://www.genome.jp/kegg-bin/show_pathway?map=map04144&multi_query=K06751+tomato,red%0d%0aK07891+yellow,red%0d%0aK03283+tomato,red%0d%0aK09526+yellow,red%0d%0aK04707+tomato,red%0d%0aK12185+tomato,red%0d%0aK13712+yellow%0dK10591+yellow%0dK01115+yellow%0dK10054+yellow%0dK04645+tomato%0dK18443+yellow%0dK18440+yellow%0dK18441+yellow%0dK11981+yellow%0dK17619+green%0dK00889+yellow%0dK04189+yellow%0dK0…	Transport and catabolism	Cellular Processes	HLA-A|MSTRG.25007|VPS37D-201|HLA-A|RAB31-204|HLA-A|DNAJC6-202|HLA-A|HSPA1L-203|HLA-A
1	Fatty acid biosynthesis	KEGG PATHWAY	map00061	1/378	13/14292	0.294328691219	1.0	Pig.10786	http://www.genome.jp/kegg-bin/show_pathway?map=map00061&multi_query=K09458+yellow,red%0d%0aK01946+yellow%0dK15013+yellow%0dK00665+tomato%0dK01897+tomato%0dK11262+yellow%0d	Lipid metabolism	Metabolism	OXSM-201
2	Alanine, aspartate and glutamate metabolism	KEGG PATHWAY	map00250	2/378	41/14292	0.295676385471	1.0	Pig.18782|Pig.20591	http://www.genome.jp/kegg-bin/show_pathway?map=map00250&multi_query=K00814+yellow,red%0d%0aK01915+tomato,red%0d%0aK14592+yellow%0dK01939+yellow%0dK00764+tomato%0dK01425+tomato%0dK00261+yellow%0dK14455+yellow%0dK14454+yellow%0dK18309+yellow%0dK01953+yellow%0dK00139+yellow%0dK11540+yellow%0dK01755+tomato%0dK01756+yellow%0dK18310+yellow%0dK03334+yellow%0dK00827+yellow%0dK00820+yellow%0dK01437+yellow…	Amino acid metabolism	Metabolism	GLUL-201|GPT2-201
4	GABAergic synapse	KEGG PATHWAY	map04727	4/378	104/14292	0.296112149381	1.0	MSTRG.20603|Pig.18782|Pig.15842|MSTRG.30839	http://www.genome.jp/kegg-bin/show_pathway?map=map04727&multi_query=K01915+tomato,red%0d%0aK08044+tomato,red%0d%0aK13576+yellow,red%0d%0aK04630+tomato,red%0d%0aK05185+yellow%0dK05184+yellow%0dK05186+yellow%0dK14990+tomato%0dK04539+yellow%0dK04538+yellow%0dK04537+yellow%0dK04536+tomato%0dK04534+yellow%0dK05189+yellow%0dK01580+yellow%0dK05181+yellow%0dK06027+yellow%0dK01425+tomato%0dK08043+yellow%0…	Nervous system	Organismal Systems	MSTRG.20603|GLUL-201|SLC38A3-201|MSTRG.30839
3	Endometrial cancer	KEGG PATHWAY	map05213	3/378	72/14292	0.296985022021	1.0	Pig.12804|Pig.12794|Pig.12362	http://www.genome.jp/kegg-bin/show_pathway?map=map05213&multi_query=K05689+yellow,red%0d%0aK08734+tomato,red%0d%0aK02085+yellow,red%0d%0aK01110+yellow%0dK03083+yellow%0dK09408+yellow%0dK02159+yellow%0dK02158+yellow%0dK02157+yellow%0dK05083+yellow%0dK04399+tomato%0dK04357+yellow%0dK14021+yellow%0dK04364+yellow%0dK04456+tomato%0dK02620+yellow%0dK04369+yellow%0dK04371+yellow%0dK04377+yellow%0dK04375…	Cancer: specific types	Human Diseases	CDH1-203|MLH1-201|APC2-201
2	Galactose metabolism	KEGG PATHWAY	map00052	2/378	42/14292	0.305507672966	1.0	Pig.22659|Pig.02353	http://www.genome.jp/kegg-bin/show_pathway?map=map00052&multi_query=K00849+yellow,red%0d%0aK01189+tomato,red%0d%0aK00850+tomato%0dK07967+yellow%0dK07966+yellow%0dK01835+tomato%0dK00963+yellow%0dK12309+yellow%0dK12047+yellow%0dK00011+yellow%0dK01084+yellow%0dK00965+yellow%0dK12407+yellow%0dK00844+tomato%0dK15779+yellow%0dK07521+green%0dK01203+yellow%0dK01785+tomato%0dK01784+tomato%0dK01229+yellow%…	Carbohydrate metabolism	Metabolism	GALK1-202|GLA-201
5	Glutamatergic synapse	KEGG PATHWAY	map04724	5/378	141/14292	0.317417972152	1.0	MSTRG.20603|Pig.18782|Pig.20152|Pig.15842|MSTRG.30839	http://www.genome.jp/kegg-bin/show_pathway?map=map04724&multi_query=K01915+tomato,red%0d%0aK08044+tomato,red%0d%0aK13576+yellow,red%0d%0aK15009+yellow,red%0d%0aK04630+tomato,red%0d%0aK05204+yellow%0dK05205+yellow%0dK14990+tomato%0dK05203+yellow%0dK05200+yellow%0dK05201+yellow%0dK04537+yellow%0dK02677+yellow%0dK04534+yellow%0dK05208+yellow%0dK05209+yellow%0dK15010+tomato%0dK00910+yellow%0dK05202+y…	Nervous system	Organismal Systems	MSTRG.20603|GLUL-201|SHANK2-201|SLC38A3-201|MSTRG.30839
8	Viral carcinogenesis	KEGG PATHWAY	map05203	8/378	244/14292	0.318622659898	1.0	Pig.23592|Pig.11314|Pig.11413|Pig.15389|Pig.23672|Pig.23689|Pig.23433|Pig.11392	http://www.genome.jp/kegg-bin/show_pathway?map=map05203&multi_query=K03144+yellow,red%0d%0aK06751+tomato,red%0d%0aK11254+tomato,red%0d%0aK03143+yellow%0dK03142+yellow%0dK03141+yellow%0dK16332+yellow%0dK11224+tomato%0dK03173+yellow%0dK02159+yellow%0dK02158+yellow%0dK00873+green%0dK14021+yellow%0dK10691+yellow%0dK06618+yellow%0dK04378+yellow%0dK15413+yellow%0dK12886+tomato%0dK04371+yellow%0dK04374+…	Cancer: overview	Human Diseases	HLA-A|H4c12|PHF1-201|H4c12|HLA-A|HLA-A|HLA-A|HLA-A
4	Endocrine resistance	KEGG PATHWAY	map01522	4/378	108/14292	0.32004491485500003	1.0	Pig.17502|Pig.06432|MSTRG.20603|Pig.11889	http://www.genome.jp/kegg-bin/show_pathway?map=map01522&multi_query=K08044+tomato,red%0d%0aK17454+yellow,red%0d%0aK08550+yellow,red%0d%0aK20995+yellow,red%0d%0aK07203+yellow%0dK01403+yellow%0dK02161+yellow%0dK09389+yellow%0dK20996+yellow%0dK06618+yellow%0dK20994+yellow%0dK02159+yellow%0dK02158+yellow%0dK06622+yellow%0dK06051+yellow%0dK08523+yellow%0dK08043+yellow%0dK08042+yellow%0dK08041+yellow%0…	Drug resistance: antineoplastic	Human Diseases	ESR1-201|NOTCH3-201|MSTRG.20603|E2F1-201
4	PPAR signaling pathway	KEGG PATHWAY	map03320	4/378	109/14292	0.326053886572	1.0	Pig.20531|Pig.19955|Pig.14955|Pig.12266	http://www.genome.jp/kegg-bin/show_pathway?map=map03320&multi_query=K10226+yellow,red%0d%0aK20255+yellow,red%0d%0aK08761+tomato,red%0d%0aK08766+yellow,red%0d%0aK17687+tomato%0dK08749+yellow%0dK10214+yellow%0dK04551+tomato%0dK01388+yellow%0dK08767+yellow%0dK08753+yellow%0dK15013+yellow%0dK08751+yellow%0dK00488+yellow%0dK08757+tomato%0dK08756+yellow%0dK08755+yellow%0dK08754+yellow%0dK20254+yellow%0…	Endocrine system	Organismal Systems	CPT2-201|FADS2-204|PLTP-201|PLIN3-201
2	Bladder cancer	KEGG PATHWAY	map05219	2/378	46/14292	0.34451993126100006	1.0	Pig.12804|Pig.11889	http://www.genome.jp/kegg-bin/show_pathway?map=map05219&multi_query=K05689+yellow,red%0d%0aK17454+yellow,red%0d%0aK01403+yellow%0dK01388+yellow%0dK16857+tomato%0dK05083+yellow%0dK08523+yellow%0dK06618+yellow%0dK04357+yellow%0dK05448+tomato%0dK05094+yellow%0dK04369+yellow%0dK04445+yellow%0dK04371+yellow%0dK10030+yellow%0dK04377+yellow%0dK09389+yellow%0dK08803+yellow%0dK04503+yellow%0dK01398+yellow…	Cancer: specific types	Human Diseases	CDH1-203|E2F1-201
2	Hedgehog signaling pathway	KEGG PATHWAY	map04340	2/378	46/14292	0.34451993126100006	1.0	Pig.12647|Pig.01071	http://www.genome.jp/kegg-bin/show_pathway?map=map04340&multi_query=K11101+yellow,red%0d%0aK06231+yellow,red%0d%0aK08957+yellow%0dK08959+yellow%0dK08958+yellow%0dK03083+yellow%0dK04439+yellow%0dK10394+yellow%0dK00910+yellow%0dK06233+yellow%0dK10151+yellow%0dK19608+yellow%0dK03869+yellow%0dK20020+yellow%0dK06229+tomato%0dK10523+yellow%0dK06225+yellow%0dK11989+yellow%0dK06226+yellow%0dK18806+yellow…	Signal transduction	Environmental Information Processing	PTCH2-201|HHIP-202
3	Cardiac muscle contraction	KEGG PATHWAY	map04260	3/378	81/14292	0.362373517916	1.0	Pig.09748|Pig.07300|MSTRG.17961	http://www.genome.jp/kegg-bin/show_pathway?map=map04260&multi_query=K02270+tomato,red%0d%0aK17751+tomato,red%0d%0aK09290+yellow%0dK12750+yellow%0dK04850+yellow%0dK02272+yellow%0dK02273+yellow%0dK02271+tomato%0dK04865+yellow%0dK04864+yellow%0dK04962+yellow%0dK04866+yellow%0dK04861+yellow%0dK04860+yellow%0dK04863+yellow%0dK04862+tomato%0dK05865+yellow%0dK04869+yellow%0dK00413+yellow%0dK00420+yellow…	Circulatory system	Organismal Systems	MYH7-206|COX7A2-201|MSTRG.17961
6	Oxytocin signaling pathway	KEGG PATHWAY	map04921	6/378	185/14292	0.364841059688	1.0	Pig.08424|MSTRG.39499|MSTRG.20603|Pig.12704|Pig.17287|MSTRG.30839	http://www.genome.jp/kegg-bin/show_pathway?map=map04921&multi_query=K18154+yellow,red%0d%0aK05692+tomato,red%0d%0aK08044+tomato,red%0d%0aK04630+tomato,red%0d%0aK12755+tomato,red%0d%0aK12751+yellow,red%0d%0aK14556+yellow%0dK04379+yellow%0dK16342+yellow%0dK17457+yellow%0dK04371+yellow%0dK04375+yellow%0dK04503+yellow%0dK04463+yellow%0dK00907+yellow%0dK03234+tomato%0dK05858+yellow%0dK04345+yellow%0dK…	Endocrine system	Organismal Systems	GPAM-201|MSTRG.39499|MSTRG.20603|RGS2-201|MYL4-201|MSTRG.30839
1	Glycosaminoglycan biosynthesis - keratan sulfate	KEGG PATHWAY	map00533	1/378	17/14292	0.366144159936	1.0	Pig.13326	http://www.genome.jp/kegg-bin/show_pathway?map=map00533&multi_query=K00780+yellow,red%0d%0aK07969+yellow%0dK07968+yellow%0dK07967+yellow%0dK07966+yellow%0dK00717+yellow%0dK00781+yellow%0dK03368+yellow%0dK09664+yellow%0dK01022+yellow%0dK09671+yellow%0dK00741+yellow%0dK04745+yellow%0d	Glycan biosynthesis and metabolism	Metabolism	ST3GAL1-201
6	Cellular senescence	KEGG PATHWAY	map04218	6/378	188/14292	0.37903505847900004	1.0	Pig.23592|Pig.11889|Pig.23672|Pig.23689|Pig.23433|Pig.11392	http://www.genome.jp/kegg-bin/show_pathway?map=map04218&multi_query=K06751+tomato,red%0d%0aK17454+yellow,red%0d%0aK07981+yellow%0dK16332+yellow%0dK01110+yellow%0dK09408+yellow%0dK02091+yellow%0dK09406+yellow%0dK04433+yellow%0dK06618+yellow%0dK14381+green%0dK01367+yellow%0dK04377+yellow%0dK04388+yellow%0dK04503+yellow%0dK04500+yellow%0dK02087+yellow%0dK02089+yellow%0dK18753+yellow%0dK10903+yellow%…	Cell growth and death	Cellular Processes	HLA-A|E2F1-201|HLA-A|HLA-A|HLA-A|HLA-A
3	Legionellosis	KEGG PATHWAY	map05134	3/378	84/14292	0.384030345932	1.0	MSTRG.37104|Pig.21136|Pig.11459	http://www.genome.jp/kegg-bin/show_pathway?map=map05134&multi_query=K10168+yellow,red%0d%0aK04077+tomato,red%0d%0aK03283+tomato,red%0d%0aK03990+yellow%0dK12799+yellow%0dK02187+yellow%0dK04519+yellow%0dK10159+yellow%0dK04397+yellow%0dK04391+yellow%0dK04399+tomato%0dK10030+yellow%0dK06461+yellow%0dK06464+yellow%0dK05482+yellow%0dK08738+tomato%0dK07875+yellow%0dK07874+yellow%0dK05405+yellow%0dK05406…	Infectious disease: bacterial	Human Diseases	MSTRG.37104|TLR5-201|HSPA1L-203
8	Thermogenesis	KEGG PATHWAY	map04714	8/378	263/14292	0.39451726798799996	1.0	Pig.20531|Pig.08424|Pig.07300|Pig.14927|MSTRG.20603|Pig.12874|MSTRG.17961|Pig.14650	http://www.genome.jp/kegg-bin/show_pathway?map=map04714&multi_query=K04373+yellow,red%0d%0aK18177+yellow,red%0d%0aK15109+yellow,red%0d%0aK08044+tomato,red%0d%0aK08766+yellow,red%0d%0aK02270+tomato,red%0d%0aK05692+tomato,red%0d%0aK02257+yellow%0dK11450+yellow%0dK02258+yellow%0dK02259+yellow%0dK18159+yellow%0dK11340+yellow%0dK03949+yellow%0dK03948+tomato%0dK03943+yellow%0dK03942+yellow%0dK03940+yel…	Environmental adaptation	Organismal Systems	CPT2-201|GPAM-201|COX7A2-201|SLC25A29-201|MSTRG.20603|COA4-201|MSTRG.17961|RPS6KA2-201
5	Gastric cancer	KEGG PATHWAY	map05226	5/378	156/14292	0.39617885834600003	1.0	Pig.12794|Pig.12804|MSTRG.30168|Pig.11889|Pig.12362	http://www.genome.jp/kegg-bin/show_pathway?map=map05226&multi_query=K05689+yellow,red%0d%0aK10056+tomato,red%0d%0aK02085+yellow,red%0d%0aK08734+tomato,red%0d%0aK17454+yellow,red%0d%0aK00182+yellow%0dK02159+yellow%0dK02157+yellow%0dK14021+yellow%0dK06618+yellow%0dK04371+yellow%0dK11988+yellow%0dK14410+green%0dK04377+yellow%0dK04503+yellow%0dK04500+yellow%0dK04501+yellow%0dK05691+yellow%0dK08845+ye…	Cancer: specific types	Human Diseases	MLH1-201|CDH1-203|MSTRG.30168|E2F1-201|APC2-201
4	TNF signaling pathway	KEGG PATHWAY	map04668	4/378	121/14292	0.398291147606	1.0	Pig.13760|Pig.17121|Pig.12419|Pig.06785	http://www.genome.jp/kegg-bin/show_pathway?map=map04668&multi_query=K05508+yellow,red%0d%0aK09444+yellow,red%0d%0aK16366+yellow,red%0d%0aK02373+yellow,red%0d%0aK05427+yellow%0dK04431+yellow%0dK05173+yellow%0dK04379+yellow%0dK11859+yellow%0dK04371+yellow%0dK04374+tomato%0dK07763+yellow%0dK08849+yellow%0dK09048+yellow%0dK09049+yellow%0dK09047+yellow%0dK08847+yellow%0dK04467+yellow%0dK04466+yellow%0…	Signal transduction	Environmental Information Processing	CX3CL1|FADD-201|IRF1-201|EDN1-201
8	Rap1 signaling pathway	KEGG PATHWAY	map04015	8/378	264/14292	0.39854804508	1.0	Pig.12804|Pig.08424|Pig.18011|Pig.08617|Pig.17179|MSTRG.20603|Pig.00356|MSTRG.30839	http://www.genome.jp/kegg-bin/show_pathway?map=map04015&multi_query=K05689+yellow,red%0d%0aK05692+tomato,red%0d%0aK06476+yellow,red%0d%0aK06070+tomato,red%0d%0aK05103+yellow,red%0d%0aK08044+tomato,red%0d%0aK04630+tomato,red%0d%0aK08019+yellow,red%0d%0aK07860+yellow%0dK01116+tomato%0dK05208+yellow%0dK05209+yellow%0dK05095+yellow%0dK05096+yellow%0dK14556+yellow%0dK05448+tomato%0dK05449+yellow%0dK04…	Signal transduction	Environmental Information Processing	CDH1-203|GPAM-201|ITGA2B-203|EPHA2-201|PRKD2-201|MSTRG.20603|RAPGEF5-202|MSTRG.30839
1	Pantothenate and CoA biosynthesis	KEGG PATHWAY	map00770	1/378	19/14292	0.399269683438	1.0	Pig.09502	http://www.genome.jp/kegg-bin/show_pathway?map=map00770&multi_query=K09680+yellow,red%0d%0aK00207+yellow%0dK06133+yellow%0dK01513+yellow%0dK08069+yellow%0dK01464+tomato%0dK00826+yellow%0dK01431+yellow%0dK01922+yellow%0dK18966+yellow%0dK02318+yellow%0dK01598+yellow%0d	Metabolism of cofactors and vitamins	Metabolism	MAVS-201
1	Nitrogen metabolism	KEGG PATHWAY	map00910	1/378	19/14292	0.399269683438	1.0	Pig.18782	http://www.genome.jp/kegg-bin/show_pathway?map=map00910&multi_query=K01915+tomato,red%0d%0aK01672+yellow%0dK00261+yellow%0dK01948+yellow%0dK18245+yellow%0dK18246+yellow%0d	Energy metabolism	Metabolism	GLUL-201
2	Endocrine and other factor-regulated calcium reabsorption	KEGG PATHWAY	map04961	2/378	52/14292	0.401582801361	1.0	Pig.17502|Pig.19094	http://www.genome.jp/kegg-bin/show_pathway?map=map04961&multi_query=K08550+yellow,red%0d%0aK03916+yellow,red%0d%0aK02677+yellow%0dK07904+yellow%0dK04645+tomato%0dK08046+yellow%0dK04646+tomato%0dK08049+yellow%0dK11825+yellow%0dK04585+yellow%0dK01539+yellow%0dK08539+yellow%0dK04644+yellow%0dK05858+yellow%0dK04345+yellow%0dK19663+yellow%0dK19662+yellow%0dK04634+yellow%0dK04974+yellow%0dK01540+yellow…	Excretory system	Organismal Systems	ESR1-201|BDKRB2-201
4	Natural killer cell mediated cytotoxicity	KEGG PATHWAY	map04650	4/378	122/14292	0.40427883697300004	1.0	MSTRG.11288|Pig.22420|MSTRG.30253|Pig.05171	http://www.genome.jp/kegg-bin/show_pathway?map=map04650&multi_query=K07987+yellow,red%0d%0aK06856+tomato,red%0d%0aK06523+tomato,red%0d%0aK06453+tomato,red%0d%0aK07981+yellow%0dK06743+yellow%0dK07986+yellow%0dK07984+yellow%0dK07860+yellow%0dK02677+yellow%0dK07988+yellow%0dK01116+tomato%0dK03156+yellow%0dK04392+yellow%0dK04390+yellow%0dK03099+yellow%0dK03163+green%0dK00922+yellow%0dK17448+yellow%0d…	Immune system	Organismal Systems	MSTRG.11288|IGLL1|MSTRG.30253|RAET1E
3	Gastric acid secretion	KEGG PATHWAY	map04971	3/378	88/14292	0.41263054947300004	1.0	Pig.13649|MSTRG.20603|MSTRG.30839	http://www.genome.jp/kegg-bin/show_pathway?map=map04971&multi_query=K08044+tomato,red%0d%0aK13855+tomato,red%0d%0aK04630+tomato,red%0d%0aK04515+yellow%0dK13961+yellow%0dK13962+yellow%0dK01539+yellow%0dK02677+yellow%0dK04195+yellow%0dK18245+yellow%0dK04926+yellow%0dK04920+yellow%0dK04150+yellow%0dK08043+yellow%0dK08042+yellow%0dK08041+yellow%0dK08047+yellow%0dK08046+yellow%0dK08045+yellow%0dK08049…	Digestive system	Organismal Systems	SLC4A2-203|MSTRG.20603|MSTRG.30839
1	Steroid biosynthesis	KEGG PATHWAY	map00100	1/378	20/14292	0.41517916705499996	1.0	Pig.12444	http://www.genome.jp/kegg-bin/show_pathway?map=map00100&multi_query=K09828+yellow,red%0d%0aK05917+yellow%0dK13373+yellow%0dK12298+yellow%0dK00511+yellow%0dK07438+yellow%0dK07748+yellow%0dK07419+yellow%0dK01052+yellow%0dK00227+yellow%0dK01852+yellow%0dK07750+yellow%0dK00637+tomato%0dK00222+tomato%0dK00801+yellow%0dK00213+yellow%0d	Lipid metabolism	Metabolism	DHCR24-202
1	Primary bile acid biosynthesis	KEGG PATHWAY	map00120	1/378	20/14292	0.41517916705499996	1.0	Pig.01997	http://www.genome.jp/kegg-bin/show_pathway?map=map00120&multi_query=K10223+yellow,red%0d%0aK12405+tomato%0dK07440+yellow%0dK00659+yellow%0dK07431+tomato%0dK10214+yellow%0dK07430+tomato%0dK12408+yellow%0dK01796+yellow%0dK11992+yellow%0dK00489+yellow%0dK00488+yellow%0dK00251+tomato%0dK08748+yellow%0d	Lipid metabolism	Metabolism	CH25H-202
6	Protein processing in endoplasmic reticulum	KEGG PATHWAY	map04141	6/378	196/14292	0.416883014833	1.0	MSTRG.21237|Pig.19309|MSTRG.19648|Pig.01026|Pig.11459|MSTRG.5435	http://www.genome.jp/kegg-bin/show_pathway?map=map04141&multi_query=K09485+tomato,red%0d%0aK04079+tomato,red%0d%0aK03283+tomato,red%0d%0aK09507+tomato,red%0d%0aK10597+yellow%0dK06689+tomato%0dK01367+yellow%0dK10661+yellow%0dK10666+yellow%0dK08852+yellow%0dK02159+yellow%0dK09486+yellow%0dK09487+tomato%0dK14020+yellow%0dK11519+yellow%0dK14009+yellow%0dK04374+tomato%0dK09049+yellow%0dK09562+yellow%0…	Folding, sorting and degradation	Genetic Information Processing	MSTRG.21237|DNAJB1-202|MSTRG.19648|PLK4-204|HSPA1L-203|MSTRG.5435
2	Cytosolic DNA-sensing pathway	KEGG PATHWAY	map04623	2/378	54/14292	0.420092437103	1.0	Pig.07293|Pig.11226	http://www.genome.jp/kegg-bin/show_pathway?map=map04623&multi_query=K17834+yellow,red%0d%0aK12964+yellow,red%0d%0aK12799+yellow%0dK12671+yellow%0dK03026+yellow%0dK03027+yellow%0dK04519+yellow%0dK04734+yellow%0dK03020+yellow%0dK03007+yellow%0dK12965+yellow%0dK03023+tomato%0dK03024+yellow%0dK03025+yellow%0dK07211+yellow%0dK07210+yellow%0dK12654+yellow%0dK12968+yellow%0dK10790+yellow%0dK12646+yellow…	Immune system	Organismal Systems	CGAS-201|CCL4-202
4	Th1 and Th2 cell differentiation	KEGG PATHWAY	map04658	4/378	125/14292	0.422170648129	1.0	MSTRG.11288|Pig.06432|Pig.13371|Pig.03164	http://www.genome.jp/kegg-bin/show_pathway?map=map04658&multi_query=K06752+yellow,red%0d%0aK09279+yellow,red%0d%0aK20995+yellow,red%0d%0aK06453+tomato,red%0d%0aK05064+yellow%0dK06061+yellow%0dK17895+yellow%0dK11222+yellow%0dK04735+yellow%0dK04734+yellow%0dK05068+yellow%0dK05069+yellow%0dK11225+tomato%0dK11224+tomato%0dK18052+yellow%0dK11220+tomato%0dK11223+yellow%0dK07210+yellow%0dK09035+yellow%0…	Immune system	Organismal Systems	MSTRG.11288|NOTCH3-201|SLA-DMB-201|RUNX3-202
3	Leishmaniasis	KEGG PATHWAY	map05140	3/378	90/14292	0.42677769509	1.0	Pig.22420|Pig.13371|Pig.03048	http://www.genome.jp/kegg-bin/show_pathway?map=map05140&multi_query=K06752+yellow,red%0d%0aK13536+tomato,red%0d%0aK06856+tomato,red%0d%0aK03990+yellow%0dK04730+yellow%0dK04733+yellow%0dK04735+yellow%0dK10159+yellow%0dK11220+tomato%0dK03175+yellow%0dK06461+yellow%0dK05443+yellow%0dK06483+yellow%0dK04379+yellow%0dK04441+yellow%0dK11987+yellow%0dK04447+yellow%0dK08009+yellow%0dK04371+yellow%0dK05654…	Infectious disease: parasitic	Human Diseases	IGLL1|SLA-DMB-201|MARCKSL1-201
3	Platinum drug resistance	KEGG PATHWAY	map01524	3/378	90/14292	0.42677769509	1.0	Pig.12794|Pig.09293|Pig.17121	http://www.genome.jp/kegg-bin/show_pathway?map=map01524&multi_query=K02373+yellow,red%0d%0aK03509+tomato,red%0d%0aK08734+tomato,red%0d%0aK17686+yellow%0dK10605+yellow%0dK04390+yellow%0dK10131+yellow%0dK02159+yellow%0dK02158+yellow%0dK02350+yellow%0dK03164+tomato%0dK04399+tomato%0dK04398+yellow%0dK08735+yellow%0dK08737+yellow%0dK08736+tomato%0dK08731+yellow%0dK14021+yellow%0dK08738+tomato%0dK04371…	Drug resistance: antineoplastic	Human Diseases	MLH1-201|POLH-202|FADD-201
1	Selenocompound metabolism	KEGG PATHWAY	map00450	1/378	21/14292	0.43066839595899997	1.0	Pig.07073	http://www.genome.jp/kegg-bin/show_pathway?map=map00450&multi_query=K00562+yellow,red%0d%0aK10837+yellow%0dK00384+yellow%0dK01008+yellow%0dK01758+yellow%0dK20899+yellow%0dK03341+yellow%0dK13811+yellow%0dK01874+tomato%0dK00816+yellow%0dK01763+yellow%0dK00548+yellow%0d	Metabolism of other amino acids	Metabolism	INMT-201
5	Cushing syndrome	KEGG PATHWAY	map04934	5/378	165/14292	0.4432139068	1.0	Pig.07639|MSTRG.30839|MSTRG.20603|Pig.11889|Pig.12362	http://www.genome.jp/kegg-bin/show_pathway?map=map04934&multi_query=K17454+yellow,red%0d%0aK04465+tomato,red%0d%0aK02085+yellow,red%0d%0aK08044+tomato,red%0d%0aK04630+tomato,red%0d%0aK00182+yellow%0dK02091+yellow%0dK02157+yellow%0dK08560+yellow%0dK04960+yellow%0dK04371+yellow%0dK04374+tomato%0dK04166+yellow%0dK09048+yellow%0dK09049+yellow%0dK16931+yellow%0dK09047+yellow%0dK01357+yellow%0dK02329+y…	Endocrine and metabolic disease	Human Diseases	NR4A1-201|MSTRG.30839|MSTRG.20603|E2F1-201|APC2-201
2	Glycine, serine and threonine metabolism	KEGG PATHWAY	map00260	2/378	57/14292	0.447295221488	1.0	Pig.22712|Pig.19534	http://www.genome.jp/kegg-bin/show_pathway?map=map00260&multi_query=K01620+yellow,red%0d%0aK00643+yellow,red%0d%0aK01079+yellow%0dK00831+yellow%0dK00600+tomato%0dK00605+tomato%0dK00315+yellow%0dK14085+yellow%0dK00058+yellow%0dK01834+tomato%0dK01837+yellow%0dK00281+yellow%0dK00314+yellow%0dK00544+tomato%0dK02437+tomato%0dK00542+yellow%0dK00382+yellow%0dK01697+yellow%0dK17989+tomato%0dK01758+yellow…	Amino acid metabolism	Metabolism	ALAS2-201|Tha1
5	NOD-like receptor signaling pathway	KEGG PATHWAY	map04621	5/378	167/14292	0.453560213358	1.0	Pig.12259|MSTRG.19648|Pig.19293|Pig.17121|MSTRG.21237	http://www.genome.jp/kegg-bin/show_pathway?map=map04621&multi_query=K05842+yellow,red%0d%0aK04079+tomato,red%0d%0aK04971+yellow,red%0d%0aK02373+yellow,red%0d%0aK17890+yellow%0dK01363+yellow%0dK11221+tomato%0dK11220+tomato%0dK04982+yellow%0dK12800+yellow%0dK12803+yellow%0dK12804+tomato%0dK11859+yellow%0dK08009+yellow%0dK04371+yellow%0dK03462+yellow%0dK08847+yellow%0dK08846+yellow%0dK04467+yellow%0…	Immune system	Organismal Systems	TICAM1-201|MSTRG.19648|TRPV2-201|FADD-201|MSTRG.21237
1	Glycosaminoglycan degradation	KEGG PATHWAY	map00531	1/378	23/14292	0.46043008865400004	1.0	Pig.13717	http://www.genome.jp/kegg-bin/show_pathway?map=map00531&multi_query=K01195+tomato,red%0d%0aK01197+tomato%0dK07965+yellow%0dK07964+yellow%0dK12309+yellow%0dK12373+yellow%0dK10532+yellow%0dK01135+yellow%0dK01136+tomato%0dK01137+yellow%0dK01217+yellow%0dK01205+yellow%0dK01565+yellow%0d	Glycan biosynthesis and metabolism	Metabolism	GUSB-202
4	Oocyte meiosis	KEGG PATHWAY	map04114	4/378	133/14292	0.46915935758599997	1.0	Pig.14650|MSTRG.21292|MSTRG.20603|Pig.21737	http://www.genome.jp/kegg-bin/show_pathway?map=map04114&multi_query=K08044+tomato,red%0d%0aK04373+yellow,red%0d%0aK13728+yellow,red%0d%0aK11584+tomato,red%0d%0aK04515+yellow%0dK16197+tomato%0dK05087+yellow%0dK10318+yellow%0dK02365+yellow%0dK04348+yellow%0dK16198+yellow%0dK06626+yellow%0dK02206+yellow%0dK08836+yellow%0dK12456+yellow%0dK02178+yellow%0dK03349+yellow%0dK08043+yellow%0dK08042+yellow%0…	Cell growth and death	Cellular Processes	RPS6KA2-201|MSTRG.21292|MSTRG.20603|MAD2L2-201
1	alpha-Linolenic acid metabolism	KEGG PATHWAY	map00592	1/378	24/14292	0.474723832192	1.0	Pig.19955	http://www.genome.jp/kegg-bin/show_pathway?map=map00592&multi_query=K10226+yellow,red%0d%0aK14621+yellow%0dK16817+yellow%0dK16342+yellow%0dK00232+tomato%0dK01047+yellow%0dK07513+tomato%0d	Lipid metabolism	Metabolism	FADS2-204
3	Hypertrophic cardiomyopathy (HCM)	KEGG PATHWAY	map05410	3/378	98/14292	0.48203576094800005	1.0	Pig.03433|Pig.08424|Pig.18011	http://www.genome.jp/kegg-bin/show_pathway?map=map05410&multi_query=K06587+yellow,red%0d%0aK05692+tomato,red%0d%0aK06476+yellow,red%0d%0aK09290+yellow%0dK06481+yellow%0dK03156+yellow%0dK04871+yellow%0dK07198+yellow%0dK08529+yellow%0dK01283+yellow%0dK13376+yellow%0dK12568+yellow%0dK04865+yellow%0dK04864+yellow%0dK04962+yellow%0dK04866+yellow%0dK04861+yellow%0dK05719+tomato%0dK04863+yellow%0dK04862…	Cardiovascular disease	Human Diseases	ITGA11-201|GPAM-201|ITGA2B-203
2	Amino sugar and nucleotide sugar metabolism	KEGG PATHWAY	map00520	2/378	61/14292	0.482421978849	1.0	Pig.03898|Pig.22659	http://www.genome.jp/kegg-bin/show_pathway?map=map00520&multi_query=K00849+yellow,red%0d%0aK12409+tomato,red%0d%0aK00972+yellow%0dK12004+green%0dK00976+yellow%0dK05305+yellow%0dK05304+tomato%0dK12373+yellow%0dK02564+yellow%0dK01443+yellow%0dK01810+yellow%0dK02377+yellow%0dK00621+yellow%0dK01183+yellow%0dK01835+tomato%0dK01836+yellow%0dK00884+yellow%0dK00963+yellow%0dK08080+yellow%0dK00012+yellow%…	Carbohydrate metabolism	Metabolism	GNE-204|GALK1-202
4	Toxoplasmosis	KEGG PATHWAY	map05145	4/378	137/14292	0.492136117387	1.0	Pig.03679|MSTRG.30839|Pig.13371|Pig.11459	http://www.genome.jp/kegg-bin/show_pathway?map=map05145&multi_query=K06752+yellow,red%0d%0aK05637+tomato,red%0d%0aK04630+tomato,red%0d%0aK03283+tomato,red%0d%0aK04694+yellow%0dK04692+yellow%0dK04433+yellow%0dK02158+yellow%0dK04730+yellow%0dK04733+yellow%0dK04534+yellow%0dK04735+yellow%0dK04427+yellow%0dK05636+tomato%0dK02187+yellow%0dK10160+yellow%0dK11220+tomato%0dK12473+yellow%0dK07210+yellow%0…	Infectious disease: parasitic	Human Diseases	LAMA1-201|MSTRG.30839|SLA-DMB-201|HSPA1L-203
4	Sphingolipid signaling pathway	KEGG PATHWAY	map04071	4/378	137/14292	0.492136117387	1.0	Pig.19094|Pig.01589|MSTRG.21292|MSTRG.30839	http://www.genome.jp/kegg-bin/show_pathway?map=map04071&multi_query=K11584+tomato,red%0d%0aK04268+yellow,red%0d%0aK04630+tomato,red%0d%0aK03916+yellow,red%0d%0aK04712+yellow%0dK04514+yellow%0dK04513+yellow%0dK07860+yellow%0dK02677+yellow%0dK01110+yellow%0dK04735+yellow%0dK01115+yellow%0dK04292+yellow%0dK01441+yellow%0dK04290+yellow%0dK03173+yellow%0dK04714+yellow%0dK04392+yellow%0dK02159+yellow%0…	Signal transduction	Environmental Information Processing	BDKRB2-201|ADORA1-201|MSTRG.21292|MSTRG.30839
4	Inflammatory mediator regulation of TRP channels	KEGG PATHWAY	map04750	4/378	137/14292	0.492136117387	1.0	MSTRG.20603|Pig.19094|Pig.19293|Pig.12883	http://www.genome.jp/kegg-bin/show_pathway?map=map04750&multi_query=K08044+tomato,red%0d%0aK03916+yellow,red%0d%0aK04971+yellow,red%0d%0aK04269+yellow,red%0d%0aK04515+yellow%0dK04983+yellow%0dK17687+tomato%0dK07418+yellow%0dK04432+yellow%0dK04433+yellow%0dK04984+yellow%0dK02677+yellow%0dK01116+tomato%0dK05222+yellow%0dK04972+yellow%0dK18051+yellow%0dK18050+yellow%0dK18052+yellow%0dK04386+yellow%0…	Sensory system	Organismal Systems	MSTRG.20603|BDKRB2-201|TRPV2-201|P2RY2-201
3	Pancreatic secretion	KEGG PATHWAY	map04972	3/378	100/14292	0.49546074376800003	1.0	Pig.13649|Pig.07164|MSTRG.20603	http://www.genome.jp/kegg-bin/show_pathway?map=map04972&multi_query=K08044+tomato,red%0d%0aK13855+tomato,red%0d%0aK05853+yellow,red%0d%0aK05028+yellow%0dK07901+yellow%0dK04513+yellow%0dK01539+yellow%0dK02677+yellow%0dK01242+yellow%0dK05027+yellow%0dK18245+yellow%0dK12298+yellow%0dK04926+yellow%0dK04392+yellow%0dK07904+yellow%0dK07886+yellow%0dK18152+yellow%0dK08043+yellow%0dK08042+yellow%0dK08041…	Digestive system	Organismal Systems	SLC4A2-203|ATP2A2-201|MSTRG.20603
4	Thyroid hormone signaling pathway	KEGG PATHWAY	map04919	4/378	138/14292	0.49781643363899997	1.0	Pig.17502|Pig.08424|Pig.06432|Pig.09268	http://www.genome.jp/kegg-bin/show_pathway?map=map04919&multi_query=K05692+tomato,red%0d%0aK17903+yellow,red%0d%0aK08550+yellow,red%0d%0aK20995+yellow,red%0d%0aK01116+tomato%0dK15159+yellow%0dK11220+tomato%0dK02158+yellow%0dK15156+yellow%0dK08362+yellow%0dK04371+yellow%0dK04377+yellow%0dK04503+yellow%0dK05857+tomato%0dK05859+yellow%0dK05858+yellow%0dK04345+yellow%0dK19029+yellow%0dK06276+yellow%0…	Endocrine system	Organismal Systems	ESR1-201|GPAM-201|NOTCH3-201|RCAN2-201
1	Phototransduction	KEGG PATHWAY	map04744	1/378	26/14292	0.5021882321769999	1.0	Pig.13745	http://www.genome.jp/kegg-bin/show_pathway?map=map04744&multi_query=K04952+yellow,red%0d%0aK04250+yellow%0dK08718+yellow%0dK04536+tomato%0dK13759+yellow%0dK04948+yellow%0dK12321+yellow%0dK08328+yellow%0dK13749+yellow%0dK13764+yellow%0dK13765+yellow%0dK04631+tomato%0dK00909+yellow%0dK19627+yellow%0dK02183+yellow%0d	Sensory system	Organismal Systems	Cngb1
1	Proximal tubule bicarbonate reclamation	KEGG PATHWAY	map04964	1/378	26/14292	0.5021882321769999	1.0	Pig.15842	http://www.genome.jp/kegg-bin/show_pathway?map=map04964&multi_query=K13576+yellow,red%0d%0aK13577+yellow%0dK01539+yellow%0dK00261+yellow%0dK18245+yellow%0dK18246+yellow%0dK01596+tomato%0dK01540+yellow%0dK12040+yellow%0dK00025+tomato%0dK13575+yellow%0dK09864+yellow%0dK01425+tomato%0d	Excretory system	Organismal Systems	SLC38A3-201
1	Terpenoid backbone biosynthesis	KEGG PATHWAY	map00900	1/378	26/14292	0.5021882321769999	1.0	Pig.05837	http://www.genome.jp/kegg-bin/show_pathway?map=map00900&multi_query=K00869+yellow,red%0d%0aK05906+yellow%0dK13273+yellow%0dK12505+yellow%0dK12504+tomato%0dK19177+yellow%0dK01823+yellow%0dK08658+yellow%0dK05955+yellow%0dK01597+yellow%0dK00587+yellow%0dK00787+tomato%0dK01641+yellow%0dK06013+yellow%0dK00804+yellow%0dK00021+yellow%0dK00626+yellow%0dK05954+yellow%0d	Metabolism of terpenoids and polyketides	Metabolism	MVK-201
2	Asthma	KEGG PATHWAY	map05310	2/378	64/14292	0.507847372327	1.0	Pig.22420|Pig.13371	http://www.genome.jp/kegg-bin/show_pathway?map=map05310&multi_query=K06856+tomato,red%0d%0aK06752+yellow,red%0d%0aK03156+yellow%0dK10785+yellow%0dK10784+yellow%0dK10787+yellow%0dK05443+yellow%0dK08090+yellow%0dK10788+yellow%0dK01168+yellow%0dK03160+yellow%0dK03161+yellow%0dK05654+yellow%0dK05428+yellow%0d	Immune disease	Human Diseases	IGLL1|SLA-DMB-201
4	Leukocyte transendothelial migration	KEGG PATHWAY	map04670	4/378	140/14292	0.509094684134	1.0	Pig.08424|MSTRG.39499|Pig.15019|MSTRG.30839	http://www.genome.jp/kegg-bin/show_pathway?map=map04670&multi_query=K12755+tomato,red%0d%0aK05692+tomato,red%0d%0aK06735+yellow,red%0d%0aK04630+tomato,red%0d%0aK12754+yellow%0dK12756+yellow%0dK12757+tomato%0dK04513+yellow%0dK04514+yellow%0dK07860+yellow%0dK02677+yellow%0dK01116+tomato%0dK06785+yellow%0dK04393+yellow%0dK04392+yellow%0dK04351+yellow%0dK03163+green%0dK10031+tomato%0dK05732+tomato%0d…	Immune system	Organismal Systems	GPAM-201|MSTRG.39499|JAM2-201|MSTRG.30839
1	Renin-angiotensin system	KEGG PATHWAY	map04614	1/378	27/14292	0.515378534174	1.0	Pig.18876	http://www.genome.jp/kegg-bin/show_pathway?map=map04614&multi_query=K01285+yellow,red%0d%0aK19514+yellow%0dK01389+yellow%0dK11140+yellow%0dK11141+yellow%0dK01380+yellow%0dK01283+yellow%0dK01322+yellow%0dK01319+yellow%0dK09821+yellow%0dK09708+tomato%0dK04166+yellow%0dK04167+yellow%0dK01392+yellow%0dK01393+tomato%0dK01257+yellow%0dK08392+yellow%0dK13289+tomato%0dK08761+green%0dK04303+yellow%0dK0132…	Endocrine system	Organismal Systems	PRCP-202
2	Vibrio cholerae infection	KEGG PATHWAY	map05110	2/378	65/14292	0.5161400411	1.0	Pig.08424|Pig.02106	http://www.genome.jp/kegg-bin/show_pathway?map=map05110&multi_query=K05692+tomato,red%0d%0aK02145+tomato,red%0d%0aK02677+yellow%0dK01116+tomato%0dK04926+yellow%0dK02155+yellow%0dK02154+yellow%0dK02153+yellow%0dK02152+yellow%0dK02151+yellow%0dK02150+yellow%0dK08043+yellow%0dK09481+yellow%0dK08049+yellow%0dK10950+yellow%0dK10951+yellow%0dK03163+green%0dK03662+yellow%0dK07937+yellow%0dK03661+yellow%…	Infectious disease: bacterial	Human Diseases	GPAM-201|ATP6V1A-204
3	Morphine addiction	KEGG PATHWAY	map05032	3/378	104/14292	0.521776320645	1.0	Pig.14642|MSTRG.20603|MSTRG.30839	http://www.genome.jp/kegg-bin/show_pathway?map=map05032&multi_query=K08044+tomato,red%0d%0aK18438+yellow,red%0d%0aK04630+tomato,red%0d%0aK05185+yellow%0dK05184+yellow%0dK05186+yellow%0dK05181+yellow%0dK04539+yellow%0dK04538+yellow%0dK04537+yellow%0dK04536+tomato%0dK04534+yellow%0dK05189+yellow%0dK04439+yellow%0dK00910+yellow%0dK15015+yellow%0dK13755+yellow%0dK08043+yellow%0dK08042+yellow%0dK08041…	Substance dependence	Human Diseases	PDE10A-201|MSTRG.20603|MSTRG.30839
8	Human T-cell leukemia virus 1 infection	KEGG PATHWAY	map05166	8/378	296/14292	0.525681308059	1.0	Pig.23592|Pig.11889|Pig.23672|MSTRG.20603|Pig.23689|Pig.23433|Pig.13371|Pig.11392	http://www.genome.jp/kegg-bin/show_pathway?map=map05166&multi_query=K06751+tomato,red%0d%0aK06752+yellow,red%0d%0aK17454+yellow,red%0d%0aK08044+tomato,red%0d%0aK16334+yellow%0dK16333+yellow%0dK02678+yellow%0dK01110+yellow%0dK11217+yellow%0dK11224+tomato%0dK11223+yellow%0dK04430+yellow%0dK04379+yellow%0dK04378+yellow%0dK04371+yellow%0dK04375+yellow%0dK04374+tomato%0dK04377+yellow%0dK04376+yellow%0…	Infectious disease: viral	Human Diseases	HLA-A|E2F1-201|HLA-A|MSTRG.20603|HLA-A|HLA-A|SLA-DMB-201|HLA-A
1	Mismatch repair	KEGG PATHWAY	map03430	1/378	28/14292	0.5282202386420001	1.0	Pig.12794	http://www.genome.jp/kegg-bin/show_pathway?map=map03430&multi_query=K08734+tomato,red%0d%0aK10756+yellow%0dK08735+yellow%0dK10747+yellow%0dK08736+tomato%0dK10740+yellow%0dK10858+tomato%0dK07466+yellow%0dK08739+yellow%0dK10754+yellow%0dK03111+yellow%0dK10746+yellow%0dK04802+yellow%0dK10755+yellow%0dK03505+yellow%0dK02327+yellow%0dK02328+yellow%0dK10739+yellow%0dK08737+yellow%0dK03504+yellow%0d	Replication and repair	Genetic Information Processing	MLH1-201
1	Collecting duct acid secretion	KEGG PATHWAY	map04966	1/378	28/14292	0.5282202386420001	1.0	Pig.02106	http://www.genome.jp/kegg-bin/show_pathway?map=map04966&multi_query=K02145+tomato,red%0d%0aK02154+yellow%0dK13627+yellow%0dK18245+yellow%0dK02151+yellow%0dK01543+yellow%0dK01542+yellow%0dK05017+yellow%0dK02146+yellow%0dK02147+yellow%0dK02148+yellow%0dK02149+yellow%0dK02155+yellow%0dK05018+yellow%0dK02153+yellow%0dK02152+yellow%0dK06573+yellow%0dK02150+yellow%0d	Excretory system	Organismal Systems	ATP6V1A-204
4	Th17 cell differentiation	KEGG PATHWAY	map04659	4/378	144/14292	0.531300719604	1.0	MSTRG.19648|MSTRG.11288|Pig.13371|MSTRG.21237	http://www.genome.jp/kegg-bin/show_pathway?map=map04659&multi_query=K06752+yellow,red%0d%0aK04079+tomato,red%0d%0aK06453+tomato,red%0d%0aK08534+yellow%0dK05065+yellow%0dK04692+yellow%0dK05063+yellow%0dK05060+yellow%0dK17895+yellow%0dK11217+yellow%0dK01116+tomato%0dK04734+yellow%0dK05068+yellow%0dK05069+yellow%0dK11225+tomato%0dK11224+tomato%0dK18052+yellow%0dK11220+tomato%0dK11223+yellow%0dK07210…	Immune system	Organismal Systems	MSTRG.19648|MSTRG.11288|SLA-DMB-201|MSTRG.21237
5	Hepatocellular carcinoma	KEGG PATHWAY	map05225	5/378	183/14292	0.534005804921	1.0	Pig.08424|Pig.12362|MSTRG.6950|Pig.11889|Pig.12818	http://www.genome.jp/kegg-bin/show_pathway?map=map05225&multi_query=K05692+tomato,red%0d%0aK02085+yellow,red%0d%0aK00355+yellow,red%0d%0aK13769+tomato,red%0d%0aK17454+yellow,red%0d%0aK00182+yellow%0dK01110+yellow%0dK10456+yellow%0dK01116+tomato%0dK02159+yellow%0dK02091+yellow%0dK02157+yellow%0dK11340+yellow%0dK14021+yellow%0dK06618+yellow%0dK04371+yellow%0dK04375+yellow%0dK14410+green%0dK04377+ye…	Cancer: specific types	Human Diseases	GPAM-201|APC2-201|MSTRG.6950|E2F1-201|NQO1-201
3	Prostate cancer	KEGG PATHWAY	map05215	3/378	107/14292	0.541014835105	1.0	MSTRG.19648|Pig.11889|MSTRG.21237	http://www.genome.jp/kegg-bin/show_pathway?map=map05215&multi_query=K17454+yellow,red%0d%0aK04079+tomato,red%0d%0aK07203+yellow%0dK01403+yellow%0dK08557+yellow%0dK01110+yellow%0dK02158+yellow%0dK04735+yellow%0dK03083+yellow%0dK08774+yellow%0dK06626+yellow%0dK04363+yellow%0dK15593+yellow%0dK07210+yellow%0dK03099+yellow%0dK05083+yellow%0dK09435+yellow%0dK04399+tomato%0dK09487+tomato%0dK04357+yellow…	Cancer: specific types	Human Diseases	MSTRG.19648|E2F1-201|MSTRG.21237
3	Glycerophospholipid metabolism	KEGG PATHWAY	map00564	3/378	108/14292	0.547328261407	1.0	Pig.14280|Pig.21790|Pig.09033	http://www.genome.jp/kegg-bin/show_pathway?map=map00564&multi_query=K06129+yellow,red%0d%0aK13517+yellow,red%0d%0aK16860+yellow,red%0d%0aK00999+yellow%0dK00995+yellow%0dK00994+tomato%0dK00894+yellow%0dK00993+yellow%0dK01115+yellow%0dK00629+yellow%0dK00650+yellow%0dK00623+yellow%0dK08729+yellow%0dK16817+yellow%0dK13512+yellow%0dK00649+tomato%0dK06128+yellow%0dK06124+yellow%0dK15728+tomato%0dK16342…	Lipid metabolism	Metabolism	LCAT-201|PLD3-201|MBOAT2-201
1	Fatty acid elongation	KEGG PATHWAY	map00062	1/378	30/14292	0.552894369557	1.0	Pig.04362	http://www.genome.jp/kegg-bin/show_pathway?map=map00062&multi_query=K01068+yellow,red%0d%0aK10205+yellow%0dK10203+green%0dK10703+yellow%0dK10247+yellow%0dK01074+yellow%0dK07509+tomato%0dK07508+yellow%0dK10249+yellow%0dK10244+tomato%0dK10258+tomato%0dK10248+yellow%0dK07511+yellow%0dK17360+yellow%0dK07515+yellow%0dK07512+yellow%0dK10251+yellow%0dK00022+yellow%0d	Lipid metabolism	Metabolism	ACOT4-201
1	Butanoate metabolism	KEGG PATHWAY	map00650	1/378	30/14292	0.552894369557	1.0	MSTRG.9823	http://www.genome.jp/kegg-bin/show_pathway?map=map00650&multi_query=K01896+tomato,red%0d%0aK13524+yellow%0dK01027+tomato%0dK07511+yellow%0dK00248+yellow%0dK00139+yellow%0dK00626+yellow%0dK00019+tomato%0dK01580+yellow%0dK01907+yellow%0dK00109+tomato%0dK01640+yellow%0dK01641+yellow%0dK07514+yellow%0dK07515+yellow%0dK00022+yellow%0d	Carbohydrate metabolism	Metabolism	MSTRG.9823
3	Melanogenesis	KEGG PATHWAY	map04916	3/378	109/14292	0.5535907436949999	1.0	MSTRG.30839|MSTRG.20603|Pig.06785	http://www.genome.jp/kegg-bin/show_pathway?map=map04916&multi_query=K08044+tomato,red%0d%0aK16366+yellow,red%0d%0aK04630+tomato,red%0d%0aK04515+yellow%0dK04198+yellow%0dK00408+yellow%0dK00182+yellow%0dK02376+yellow%0dK02375+yellow%0dK01384+yellow%0dK05228+yellow%0dK02677+yellow%0dK04534+yellow%0dK04498+yellow%0dK03083+yellow%0dK02842+yellow%0dK02235+yellow%0dK02353+yellow%0dK04634+yellow%0dK02354…	Endocrine system	Organismal Systems	MSTRG.30839|MSTRG.20603|EDN1-201
2	Glycerolipid metabolism	KEGG PATHWAY	map00561	2/378	71/14292	0.563915346596	1.0	Pig.09033|Pig.02353	http://www.genome.jp/kegg-bin/show_pathway?map=map00561&multi_query=K01189+tomato,red%0d%0aK13517+yellow,red%0d%0aK14075+yellow%0dK12298+yellow%0dK00629+yellow%0dK11160+yellow%0dK14085+yellow%0dK16816+yellow%0dK14457+yellow%0dK14456+yellow%0dK09881+yellow%0dK14073+yellow%0dK15728+tomato%0dK01046+yellow%0dK01080+yellow%0dK00011+yellow%0dK13513+yellow%0dK11529+yellow%0dK00901+tomato%0dK00863+tomato…	Lipid metabolism	Metabolism	MBOAT2-201|GLA-201
1	Nicotinate and nicotinamide metabolism	KEGG PATHWAY	map00760	1/378	31/14292	0.564744455699	1.0	Pig.21649	http://www.genome.jp/kegg-bin/show_pathway?map=map00760&multi_query=K00763+yellow,red%0d%0aK00323+yellow%0dK03783+yellow%0dK06210+tomato%0dK19970+yellow%0dK00157+yellow%0dK01242+yellow%0dK03462+yellow%0dK00858+yellow%0dK01513+yellow%0dK01950+yellow%0dK00767+yellow%0dK00541+yellow%0dK01081+yellow%0dK03426+yellow%0dK18152+yellow%0dK10524+yellow%0d	Metabolism of cofactors and vitamins	Metabolism	EEF1D-205
1	Hippo signaling pathway - multiple species	KEGG PATHWAY	map04392	1/378	31/14292	0.564744455699	1.0	Pig.20777	http://www.genome.jp/kegg-bin/show_pathway?map=map04392&multi_query=K09851+yellow,red%0d%0aK09448+yellow%0dK04412+yellow%0dK09850+yellow%0dK04409+yellow%0dK08791+yellow%0dK09854+yellow%0dK16682+yellow%0dK08960+yellow%0dK06685+yellow%0dK16686+yellow%0dK16687+yellow%0dK16684+yellow%0dK16685+yellow%0dK16822+yellow%0dK16669+yellow%0dK16820+yellow%0dK16821+yellow%0dK16507+tomato%0d	Signal transduction	Environmental Information Processing	RASSF2-201
1	Glycosphingolipid biosynthesis - lacto and neolacto series	KEGG PATHWAY	map00601	1/378	31/14292	0.564744455699	1.0	Pig.22347	http://www.genome.jp/kegg-bin/show_pathway?map=map00601&multi_query=K00742+yellow,red%0d%0aK03792+yellow%0dK07632+yellow%0dK07969+yellow%0dK07968+yellow%0dK00781+yellow%0dK03494+yellow%0dK07967+yellow%0dK07966+yellow%0dK03877+yellow%0dK07970+yellow%0dK07971+tomato%0dK00716+yellow%0dK00719+yellow%0dK01988+yellow%0dK07819+yellow%0dK03371+yellow%0dK00718+yellow%0dK07820+yellow%0dK00741+yellow%0dK007…	Glycan biosynthesis and metabolism	Metabolism	GCNT2-201
6	cAMP signaling pathway	KEGG PATHWAY	map04024	6/378	229/14292	0.566979234575	1.0	Pig.01071|Pig.13745|Pig.14642|MSTRG.39499|MSTRG.20603|MSTRG.30839	http://www.genome.jp/kegg-bin/show_pathway?map=map04024&multi_query=K04952+yellow,red%0d%0aK08044+tomato,red%0d%0aK04630+tomato,red%0d%0aK06231+yellow,red%0d%0aK12755+tomato,red%0d%0aK18438+yellow,red%0d%0aK05200+yellow%0dK07860+yellow%0dK05208+yellow%0dK01115+yellow%0dK04665+tomato%0dK02158+yellow%0dK08402+yellow%0dK08401+yellow%0dK05673+yellow%0dK15494+tomato%0dK04218+yellow%0dK04379+yellow%0dK…	Signal transduction	Environmental Information Processing	HHIP-202|Cngb1|PDE10A-201|MSTRG.39499|MSTRG.20603|MSTRG.30839
2	Regulation of lipolysis in adipocytes	KEGG PATHWAY	map04923	2/378	72/14292	0.571541927312	1.0	MSTRG.20603|MSTRG.30839	http://www.genome.jp/kegg-bin/show_pathway?map=map04923&multi_query=K08044+tomato,red%0d%0aK04630+tomato,red%0d%0aK08753+yellow%0dK16817+yellow%0dK16816+yellow%0dK08522+yellow%0dK19477+yellow%0dK08043+yellow%0dK08042+yellow%0dK08041+yellow%0dK08047+yellow%0dK08046+yellow%0dK08045+yellow%0dK08771+tomato%0dK08049+yellow%0dK08048+yellow%0dK07376+yellow%0dK11987+yellow%0dK12323+yellow%0dK00509+yellow…	Endocrine system	Organismal Systems	MSTRG.20603|MSTRG.30839
3	Circadian entrainment	KEGG PATHWAY	map04713	3/378	112/14292	0.57206598205	1.0	MSTRG.20603|Pig.16070|MSTRG.30839	http://www.genome.jp/kegg-bin/show_pathway?map=map04713&multi_query=K08044+tomato,red%0d%0aK02633+yellow,red%0d%0aK04630+tomato,red%0d%0aK04515+yellow%0dK05200+yellow%0dK04538+yellow%0dK04537+yellow%0dK04536+tomato%0dK04534+yellow%0dK05208+yellow%0dK05209+yellow%0dK11265+yellow%0dK19477+yellow%0dK08043+yellow%0dK04961+tomato%0dK08041+yellow%0dK04963+yellow%0dK08047+yellow%0dK08046+yellow%0dK08045…	Environmental adaptation	Organismal Systems	MSTRG.20603|PER2-202|MSTRG.30839
6	Proteoglycans in cancer	KEGG PATHWAY	map05205	6/378	231/14292	0.575513475611	1.0	Pig.08424|Pig.13892|MSTRG.25007|MSTRG.6950|MSTRG.37367|Pig.17502	http://www.genome.jp/kegg-bin/show_pathway?map=map05205&multi_query=K05692+tomato,red%0d%0aK13769+tomato,red%0d%0aK05717+tomato,red%0d%0aK04707+tomato,red%0d%0aK08550+yellow,red%0d%0aK16336+yellow%0dK00408+yellow%0dK00182+yellow%0dK01365+tomato%0dK01116+tomato%0dK16338+yellow%0dK06106+yellow%0dK05448+tomato%0dK17457+yellow%0dK04371+yellow%0dK11988+yellow%0dK11989+yellow%0dK04377+yellow%0dK04503+y…	Cancer: overview	Human Diseases	GPAM-201|FN1-201|MSTRG.25007|MSTRG.6950|MSTRG.37367|ESR1-201
1	Mucin type O-glycan biosynthesis	KEGG PATHWAY	map00512	1/378	32/14292	0.576281276076	1.0	Pig.13326	http://www.genome.jp/kegg-bin/show_pathway?map=map00512&multi_query=K00780+yellow,red%0d%0aK00739+yellow%0dK00727+yellow%0dK00731+yellow%0dK09653+yellow%0dK03368+yellow%0dK03479+yellow%0dK00710+yellow%0dK09905+yellow%0dK09662+yellow%0dK09663+yellow%0d	Glycan biosynthesis and metabolism	Metabolism	ST3GAL1-201
1	Hedgehog signaling pathway - fly	KEGG PATHWAY	map04341	1/378	32/14292	0.576281276076	1.0	Pig.06825	http://www.genome.jp/kegg-bin/show_pathway?map=map04341&multi_query=K09319+yellow,red%0d%0aK04345+yellow%0dK04678+yellow%0dK14766+green%0dK08957+yellow%0dK03094+tomato%0dK08958+yellow%0dK03083+yellow%0dK04662+yellow%0dK06229+tomato%0dK06228+yellow%0dK10523+yellow%0dK03868+yellow%0dK03347+yellow%0dK08291+tomato%0dK08960+yellow%0dK03362+yellow%0dK06226+yellow%0dK06225+yellow%0dK03869+yellow%0d	Signal transduction	Environmental Information Processing	EN1-201
3	Aldosterone synthesis and secretion	KEGG PATHWAY	map04925	3/378	113/14292	0.578118355135	1.0	Pig.07639|MSTRG.20603|Pig.17179	http://www.genome.jp/kegg-bin/show_pathway?map=map04925&multi_query=K08044+tomato,red%0d%0aK04465+tomato,red%0d%0aK06070+tomato,red%0d%0aK04515+yellow%0dK19663+yellow%0dK08794+yellow%0dK01539+yellow%0dK05228+yellow%0dK02677+yellow%0dK04914+yellow%0dK18050+yellow%0dK04850+yellow%0dK12473+yellow%0dK19662+yellow%0dK13806+tomato%0dK08043+yellow%0dK08042+yellow%0dK08041+yellow%0dK08047+yellow%0dK08046…	Endocrine system	Organismal Systems	NR4A1-201|MSTRG.20603|PRKD2-201
2	Acute myeloid leukemia	KEGG PATHWAY	map05221	2/378	73/14292	0.579071425118	1.0	MSTRG.30168|Pig.16070	http://www.genome.jp/kegg-bin/show_pathway?map=map05221&multi_query=K10056+tomato,red%0d%0aK02633+yellow,red%0d%0aK04692+yellow%0dK11223+yellow%0dK07210+yellow%0dK04735+yellow%0dK09055+tomato%0dK11224+tomato%0dK04391+yellow%0dK02158+yellow%0dK10051+yellow%0dK10053+yellow%0dK08527+yellow%0dK10055+tomato%0dK10054+yellow%0dK06461+yellow%0dK08367+yellow%0dK05092+yellow%0dK05091+yellow%0dK05090+yellow…	Cancer: specific types	Human Diseases	MSTRG.30168|PER2-202
4	Vascular smooth muscle contraction	KEGG PATHWAY	map04270	4/378	153/14292	0.579366210455	1.0	Pig.17287|Pig.23204|MSTRG.20603|MSTRG.39499	http://www.genome.jp/kegg-bin/show_pathway?map=map04270&multi_query=K12755+tomato,red%0d%0aK12751+yellow,red%0d%0aK08044+tomato,red%0d%0aK12328+yellow,red%0d%0aK17687+tomato%0dK19662+yellow%0dK04513+yellow%0dK04514+yellow%0dK02677+yellow%0dK12319+yellow%0dK04197+yellow%0dK04136+yellow%0dK08447+yellow%0dK18050+yellow%0dK18052+yellow%0dK12318+yellow%0dK04634+yellow%0dK04939+yellow%0dK08449+yellow%0…	Circulatory system	Organismal Systems	MYL4-201|PPP1R14A-201|MSTRG.20603|MSTRG.39499
2	Epithelial cell signaling in Helicobacter pylori infection	KEGG PATHWAY	map05120	2/378	75/14292	0.593838401705	1.0	Pig.15019|Pig.02106	http://www.genome.jp/kegg-bin/show_pathway?map=map05120&multi_query=K06735+yellow,red%0d%0aK02145+tomato,red%0d%0aK06786+yellow%0dK06785+yellow%0dK04430+yellow%0dK04735+yellow%0dK04734+yellow%0dK04393+yellow%0dK04392+yellow%0dK07210+yellow%0dK03163+green%0dK02154+yellow%0dK02153+yellow%0dK02152+yellow%0dK02151+yellow%0dK10030+yellow%0dK05737+yellow%0dK06089+yellow%0dK04441+yellow%0dK04440+yellow%…	Infectious disease: bacterial	Human Diseases	JAM2-201|ATP6V1A-204
4	Apoptosis	KEGG PATHWAY	map04210	4/378	156/14292	0.594752079905	1.0	MSTRG.7356|Pig.08424|Pig.17121|Pig.17868	http://www.genome.jp/kegg-bin/show_pathway?map=map04210&multi_query=K02373+yellow,red%0d%0aK05692+tomato,red%0d%0aK06114+tomato,red%0d%0aK01368+yellow%0dK01365+tomato%0dK01367+yellow%0dK01366+yellow%0dK08852+yellow%0dK02311+yellow%0dK02310+yellow%0dK02159+yellow%0dK02158+yellow%0dK08568+yellow%0dK08569+yellow%0dK14021+yellow%0dK16943+yellow%0dK07374+tomato%0dK04379+yellow%0dK16341+yellow%0dK10522…	Cell growth and death	Cellular Processes	MSTRG.7356|GPAM-201|FADD-201|SPTAN1-201
3	Hematopoietic cell lineage	KEGG PATHWAY	map04640	3/378	116/14292	0.595950211641	1.0	Pig.22420|Pig.18011|Pig.13371	http://www.genome.jp/kegg-bin/show_pathway?map=map04640&multi_query=K06856+tomato,red%0d%0aK06752+yellow,red%0d%0aK06476+yellow,red%0d%0aK05066+yellow%0dK05067+yellow%0dK05090+yellow%0dK00977+yellow%0dK06493+yellow%0dK05061+yellow%0dK01389+yellow%0dK01242+yellow%0dK06854+yellow%0dK05068+yellow%0dK06480+yellow%0dK11140+yellow%0dK04012+yellow%0dK04391+yellow%0dK06482+yellow%0dK04519+yellow%0dK06461…	Immune system	Organismal Systems	IGLL1|ITGA2B-203|SLA-DMB-201
2	Cortisol synthesis and secretion	KEGG PATHWAY	map04927	2/378	77/14292	0.608215500708	1.0	Pig.07639|MSTRG.20603	http://www.genome.jp/kegg-bin/show_pathway?map=map04927&multi_query=K08044+tomato,red%0d%0aK04465+tomato,red%0d%0aK04851+yellow%0dK05228+yellow%0dK16056+yellow%0dK04914+yellow%0dK12473+yellow%0dK08043+yellow%0dK08042+yellow%0dK08041+yellow%0dK08047+yellow%0dK08046+yellow%0dK08045+yellow%0dK08560+yellow%0dK08049+yellow%0dK08048+yellow%0dK04960+yellow%0dK05870+yellow%0dK04345+yellow%0dK05858+yellow…	Endocrine system	Organismal Systems	NR4A1-201|MSTRG.20603
5	Necroptosis	KEGG PATHWAY	map04217	5/378	199/14292	0.608681776431	1.0	Pig.12259|MSTRG.19648|Pig.18782|Pig.17121|MSTRG.21237	http://www.genome.jp/kegg-bin/show_pathway?map=map04217&multi_query=K05842+yellow,red%0d%0aK04079+tomato,red%0d%0aK01915+tomato,red%0d%0aK02373+yellow,red%0d%0aK01367+yellow%0dK11225+tomato%0dK11224+tomato%0dK11221+tomato%0dK11220+tomato%0dK11223+yellow%0dK11222+yellow%0dK00261+yellow%0dK12800+yellow%0dK16342+yellow%0dK11859+yellow%0dK00460+yellow%0dK17619+green%0dK14381+green%0dK08849+yellow%0dK…	Cell growth and death	Cellular Processes	TICAM1-201|MSTRG.19648|GLUL-201|FADD-201|MSTRG.21237
1	SNARE interactions in vesicular transport	KEGG PATHWAY	map04130	1/378	35/14292	0.609093662716	1.0	Pig.09385	http://www.genome.jp/kegg-bin/show_pathway?map=map04130&multi_query=K08512+yellow,red%0d%0aK08501+yellow%0dK08507+yellow%0dK08504+yellow%0dK08508+yellow%0dK08509+yellow%0dK08487+yellow%0dK08486+yellow%0dK08489+yellow%0dK08488+yellow%0dK04560+yellow%0dK08513+yellow%0dK08515+tomato%0dK08514+yellow%0dK08517+yellow%0dK08516+yellow%0dK08495+yellow%0dK08496+yellow%0dK08497+yellow%0dK08490+yellow%0dK084…	Folding, sorting and degradation	Genetic Information Processing	VAMP8
1	Circadian rhythm	KEGG PATHWAY	map04710	1/378	35/14292	0.609093662716	1.0	Pig.16070	http://www.genome.jp/kegg-bin/show_pathway?map=map04710&multi_query=K02633+yellow,red%0d%0aK03868+yellow%0dK03347+yellow%0dK08532+yellow%0dK07200+yellow%0dK03094+tomato%0dK09026+yellow%0dK08960+yellow%0dK02295+yellow%0dK02296+yellow%0dK05870+yellow%0dK03730+tomato%0dK07199+tomato%0dK02223+tomato%0dK03362+yellow%0dK08533+yellow%0dK07198+yellow%0dK03729+tomato%0dK08534+yellow%0dK08959+yellow%0dK102…	Environmental adaptation	Organismal Systems	PER2-202
2	Malaria	KEGG PATHWAY	map05144	2/378	78/14292	0.615257918181	1.0	MSTRG.25644|MSTRG.9335	http://www.genome.jp/kegg-bin/show_pathway?map=map05144&multi_query=K13823+green,red%0d%0aK13822+green,red%0d%0aK16336+yellow%0dK04659+yellow%0dK04550+yellow%0dK04519+yellow%0dK10159+yellow%0dK16857+tomato%0dK06490+yellow%0dK03161+yellow%0dK03160+yellow%0dK10030+yellow%0dK05099+yellow%0dK05718+yellow%0dK05443+yellow%0dK05482+yellow%0dK06508+yellow%0dK05423+yellow%0dK05406+yellow%0dK06575+yellow%0…	Infectious disease: parasitic	Human Diseases	MSTRG.25644|MSTRG.9335
4	Breast cancer	KEGG PATHWAY	map05224	4/378	162/14292	0.6245020789519999	1.0	Pig.17502|Pig.06432|Pig.11889|Pig.12362	http://www.genome.jp/kegg-bin/show_pathway?map=map05224&multi_query=K02085+yellow,red%0d%0aK17454+yellow,red%0d%0aK08550+yellow,red%0d%0aK20995+yellow,red%0d%0aK00182+yellow%0dK08775+yellow%0dK01110+yellow%0dK02159+yellow%0dK02091+yellow%0dK02157+yellow%0dK14021+yellow%0dK04379+yellow%0dK04371+yellow%0dK14410+green%0dK04377+yellow%0dK04469+yellow%0dK04503+yellow%0dK08845+yellow%0dK01357+yellow%0d…	Cancer: specific types	Human Diseases	ESR1-201|NOTCH3-201|E2F1-201|APC2-201
5	Alzheimer disease	KEGG PATHWAY	map05010	5/378	204/14292	0.630560361239	1.0	Pig.07164|MSTRG.41691|Pig.17121|MSTRG.17961|Pig.07300	http://www.genome.jp/kegg-bin/show_pathway?map=map05010&multi_query=K08683+tomato,red%0d%0aK05853+yellow,red%0d%0aK02373+yellow,red%0d%0aK02270+tomato,red%0d%0aK01367+yellow%0dK08852+yellow%0dK05209+yellow%0dK20720+tomato%0dK02090+yellow%0dK02158+yellow%0dK03949+yellow%0dK03948+tomato%0dK03943+yellow%0dK03942+yellow%0dK03940+yellow%0dK03947+yellow%0dK03946+yellow%0dK03944+tomato%0dK04371+yellow%0…	Neurodegenerative disease	Human Diseases	ATP2A2-201|MSTRG.41691|FADD-201|MSTRG.17961|COX7A2-201
2	Shigellosis	KEGG PATHWAY	map05131	2/378	81/14292	0.635802538006	1.0	Pig.08424|Pig.21737	http://www.genome.jp/kegg-bin/show_pathway?map=map05131&multi_query=K05692+tomato,red%0d%0aK13728+yellow,red%0d%0aK04514+yellow%0dK12836+yellow%0dK07863+yellow%0dK04735+yellow%0dK04734+yellow%0dK04438+yellow%0dK03267+yellow%0dK04393+yellow%0dK04392+yellow%0dK07210+yellow%0dK19241+yellow%0dK05748+yellow%0dK10030+yellow%0dK17388+yellow%0dK18985+yellow%0dK05719+tomato%0dK05759+yellow%0dK06484+yellow…	Infectious disease: bacterial	Human Diseases	GPAM-201|MAD2L2-201
2	Prolactin signaling pathway	KEGG PATHWAY	map04917	2/378	81/14292	0.635802538006	1.0	Pig.17502|Pig.12419	http://www.genome.jp/kegg-bin/show_pathway?map=map04917&multi_query=K09444+yellow,red%0d%0aK08550+yellow,red%0d%0aK04696+yellow%0dK04697+yellow%0dK04694+yellow%0dK07593+yellow%0dK04692+yellow%0dK10151+yellow%0dK05081+yellow%0dK04735+yellow%0dK03083+yellow%0dK04698+yellow%0dK04699+yellow%0dK11224+tomato%0dK04695+yellow%0dK09408+yellow%0dK11220+tomato%0dK11223+yellow%0dK08521+yellow%0dK08522+yellow…	Endocrine system	Organismal Systems	ESR1-201|IRF1-201
2	Melanoma	KEGG PATHWAY	map05218	2/378	81/14292	0.635802538006	1.0	Pig.12804|Pig.11889	http://www.genome.jp/kegg-bin/show_pathway?map=map05218&multi_query=K05689+yellow,red%0d%0aK17454+yellow,red%0d%0aK01110+yellow%0dK02091+yellow%0dK02159+yellow%0dK02158+yellow%0dK06618+yellow%0dK05099+yellow%0dK04357+yellow%0dK14021+yellow%0dK04358+yellow%0dK04368+tomato%0dK17386+yellow%0dK04369+yellow%0dK04371+yellow%0dK05460+yellow%0dK14410+green%0dK02649+yellow%0dK09389+yellow%0dK10140+tomato%…	Cancer: specific types	Human Diseases	CDH1-203|E2F1-201
2	Longevity regulating pathway - multiple species	KEGG PATHWAY	map04213	2/378	81/14292	0.635802538006	1.0	MSTRG.20603|Pig.11459	http://www.genome.jp/kegg-bin/show_pathway?map=map04213&multi_query=K08044+tomato,red%0d%0aK03283+tomato,red%0d%0aK09542+tomato%0dK18644+yellow%0dK11411+yellow%0dK06067+yellow%0dK07198+yellow%0dK07199+tomato%0dK03781+yellow%0dK08042+yellow%0dK08041+yellow%0dK08047+yellow%0dK08046+yellow%0dK08045+yellow%0dK08049+yellow%0dK08048+yellow%0dK04564+yellow%0dK04565+yellow%0dK08035+yellow%0dK02649+yellow…	Aging	Organismal Systems	MSTRG.20603|HSPA1L-203
4	Insulin signaling pathway	KEGG PATHWAY	map04910	4/378	165/14292	0.638849435454	1.0	Pig.12672|MSTRG.25007|Pig.05964|Pig.02637	http://www.genome.jp/kegg-bin/show_pathway?map=map04910&multi_query=K05695+yellow,red%0d%0aK07190+yellow,red%0d%0aK04707+tomato,red%0d%0aK07189+yellow,red%0d%0aK00665+tomato%0dK02158+yellow%0dK00871+tomato%0dK17453+yellow%0dK04371+yellow%0dK04372+yellow%0dK04375+yellow%0dK12406+yellow%0dK12407+yellow%0dK08845+yellow%0dK05696+yellow%0dK01596+tomato%0dK04345+yellow%0dK06276+yellow%0dK06277+yellow%0…	Endocrine system	Organismal Systems	PTPRF-201|MSTRG.25007|PHKA2-203|PPP1R3B-201
1	Phototransduction - fly	KEGG PATHWAY	map04745	1/378	38/14292	0.639371288277	1.0	Pig.08424	http://www.genome.jp/kegg-bin/show_pathway?map=map04745&multi_query=K05692+tomato,red%0d%0aK04515+yellow%0dK04967+yellow%0dK02677+yellow%0dK04958+yellow%0dK00910+yellow%0dK13807+yellow%0dK13806+tomato%0dK08834+yellow%0dK02183+yellow%0dK04634+yellow%0dK05858+yellow%0d	Sensory system	Organismal Systems	GPAM-201
2	Hippo signaling pathway - fly	KEGG PATHWAY	map04391	2/378	82/14292	0.642457401292	1.0	Pig.08424|Pig.20777	http://www.genome.jp/kegg-bin/show_pathway?map=map04391&multi_query=K05692+tomato,red%0d%0aK09851+yellow,red%0d%0aK16197+tomato%0dK04412+yellow%0dK08791+yellow%0dK06685+yellow%0dK03209+yellow%0dK06626+yellow%0dK06094+yellow%0dK09236+yellow%0dK06069+yellow%0dK09448+yellow%0dK04237+yellow%0dK04354+yellow%0dK16669+yellow%0dK04440+yellow%0dK04382+yellow%0dK04377+yellow%0dK16682+yellow%0dK08960+yellow…	Signal transduction	Environmental Information Processing	GPAM-201|RASSF2-201
5	RNA transport	KEGG PATHWAY	map03013	5/378	207/14292	0.6433265978180001	1.0	Pig.21199|Pig.11397|MSTRG.21258|Pig.02432|Pig.23557	http://www.genome.jp/kegg-bin/show_pathway?map=map03013&multi_query=K03540+yellow,red%0d%0aK14324+yellow,red%0d%0aK14285+yellow,red%0d%0aK14289+tomato,red%0d%0aK14294+yellow,red%0d%0aK00974+yellow%0dK14301+yellow%0dK14300+yellow%0dK14303+yellow%0dK14302+yellow%0dK14305+yellow%0dK14304+yellow%0dK14307+yellow%0dK14306+yellow%0dK14309+yellow%0dK14308+yellow%0dK12880+yellow%0dK13129+tomato%0dK12882+y…	Translation	Genetic Information Processing	PYM1-201|RPP21-201|MSTRG.21258|NXT2-201|SAP18-201
8	MAPK signaling pathway	KEGG PATHWAY	map04010	8/378	330/14292	0.648670555524	1.0	Pig.07639|Pig.16392|Pig.06518|Pig.16112|Pig.08617|Pig.11459|MSTRG.6950|Pig.14650	http://www.genome.jp/kegg-bin/show_pathway?map=map04010&multi_query=K04373+yellow,red%0d%0aK04465+tomato,red%0d%0aK13769+tomato,red%0d%0aK05103+yellow,red%0d%0aK03283+tomato,red%0d%0aK04434+tomato,red%0d%0aK04422+yellow,red%0d%0aK04408+tomato,red%0d%0aK21278+yellow%0dK07860+yellow%0dK05097+yellow%0dK05096+yellow%0dK05095+yellow%0dK04850+yellow%0dK18019+yellow%0dK18018+yellow%0dK04849+yellow%0dK05…	Signal transduction	Environmental Information Processing	NR4A1-201|MAPK8IP1-201|MAP3K13-201|MAP4K1-201|EPHA2-201|HSPA1L-203|MSTRG.6950|RPS6KA2-201
1	Aldosterone-regulated sodium reabsorption	KEGG PATHWAY	map04960	1/378	39/14292	0.648934754883	1.0	Pig.04036	http://www.genome.jp/kegg-bin/show_pathway?map=map04960&multi_query=K13302+yellow,red%0d%0aK02677+yellow%0dK13358+yellow%0dK00071+yellow%0dK13305+yellow%0dK04825+yellow%0dK04824+yellow%0dK04827+yellow%0dK04371+yellow%0dK02649+yellow%0dK01539+yellow%0dK04995+yellow%0dK04527+yellow%0dK00922+yellow%0dK19663+yellow%0dK19662+yellow%0dK08555+yellow%0dK05459+yellow%0dK13359+yellow%0dK06644+yellow%0dK062…	Excretory system	Organismal Systems	SGK1-201
1	Apoptosis - multiple species	KEGG PATHWAY	map04215	1/378	39/14292	0.648934754883	1.0	Pig.17121	http://www.genome.jp/kegg-bin/show_pathway?map=map04215&multi_query=K02373+yellow,red%0d%0aK02561+yellow%0dK04397+yellow%0dK02159+yellow%0dK10131+yellow%0dK04399+tomato%0dK04398+yellow%0dK08731+yellow%0dK14021+yellow%0dK04440+yellow%0dK16943+yellow%0dK08738+tomato%0dK16341+yellow%0dK10522+yellow%0dK02187+yellow%0dK10586+yellow%0dK16060+yellow%0dK16061+yellow%0dK04726+yellow%0dK03158+yellow%0dK047…	Cell growth and death	Cellular Processes	FADD-201
6	Neuroactive ligand-receptor interaction	KEGG PATHWAY	map04080	6/378	252/14292	0.65966306436	1.0	Pig.08738|Pig.19094|Pig.01589|Pig.22085|Pig.04172|Pig.12883	http://www.genome.jp/kegg-bin/show_pathway?map=map04080&multi_query=K04269+yellow,red%0d%0aK04268+yellow,red%0d%0aK04816+yellow,red%0d%0aK04806+yellow,red%0d%0aK04306+yellow,red%0d%0aK03916+yellow,red%0d%0aK05206+yellow%0dK05207+yellow%0dK05204+yellow%0dK05205+yellow%0dK05202+yellow%0dK05203+yellow%0dK05200+yellow%0dK05201+yellow%0dK05208+yellow%0dK05209+yellow%0dK04259+yellow%0dK04147+yellow%0dK…	Signaling molecules and interaction	Environmental Information Processing	CHRND-201|BDKRB2-201|ADORA1-201|CHRNA4-201|RXFP1-201|P2RY2-201
4	MicroRNAs in cancer	KEGG PATHWAY	map05206	4/378	170/14292	0.661958428385	1.0	Pig.01501|Pig.06432|Pig.11889|Pig.12362	http://www.genome.jp/kegg-bin/show_pathway?map=map05206&multi_query=K17454+yellow,red%0d%0aK02085+yellow,red%0d%0aK07996+yellow,red%0d%0aK20995+yellow,red%0d%0aK01110+yellow%0dK01116+tomato%0dK11459+yellow%0dK02091+yellow%0dK14021+yellow%0dK04702+yellow%0dK05448+tomato%0dK06619+yellow%0dK16341+yellow%0dK11987+yellow%0dK12886+tomato%0dK08007+yellow%0dK04377+yellow%0dK09283+yellow%0dK04503+yellow%0…	Cancer: overview	Human Diseases	MMP16-201|NOTCH3-201|E2F1-201|APC2-201
1	Nicotine addiction	KEGG PATHWAY	map05033	1/378	41/14292	0.667309484263	1.0	Pig.22085	http://www.genome.jp/kegg-bin/show_pathway?map=map05033&multi_query=K04806+yellow,red%0d%0aK05185+yellow%0dK05184+yellow%0dK05186+yellow%0dK05181+yellow%0dK05200+yellow%0dK05197+yellow%0dK05189+yellow%0dK05208+yellow%0dK05209+yellow%0dK15015+yellow%0dK05211+yellow%0dK04809+yellow%0dK04808+yellow%0dK05213+yellow%0dK04849+yellow%0dK05175+yellow%0dK12302+yellow%0dK05214+yellow%0dK05192+yellow%0dK052…	Substance dependence	Human Diseases	CHRNA4-201
4	Adrenergic signaling in cardiomyocytes	KEGG PATHWAY	map04261	4/378	172/14292	0.670917104729	1.0	Pig.09748|MSTRG.21292|MSTRG.20603|MSTRG.30839	http://www.genome.jp/kegg-bin/show_pathway?map=map04261&multi_query=K11584+tomato,red%0d%0aK08044+tomato,red%0d%0aK04630+tomato,red%0d%0aK17751+tomato,red%0d%0aK04926+yellow%0dK04848+yellow%0dK04371+yellow%0dK11583+tomato%0dK04374+tomato%0dK04166+yellow%0dK04167+yellow%0dK09048+yellow%0dK09049+yellow%0dK09047+yellow%0dK05850+yellow%0dK05858+yellow%0dK04345+yellow%0dK04838+yellow%0dK04839+yellow%0…	Circulatory system	Organismal Systems	MYH7-206|MSTRG.21292|MSTRG.20603|MSTRG.30839
3	Insulin resistance	KEGG PATHWAY	map04931	3/378	130/14292	0.672484867342	1.0	Pig.12672|Pig.02637|Pig.14650	http://www.genome.jp/kegg-bin/show_pathway?map=map04931&multi_query=K04373+yellow,red%0d%0aK07189+yellow,red%0d%0aK05695+yellow,red%0d%0aK04696+yellow%0dK09113+yellow%0dK07593+yellow%0dK04692+yellow%0dK16333+yellow%0dK01110+yellow%0dK04735+yellow%0dK03083+yellow%0dK19518+yellow%0dK18050+yellow%0dK18052+yellow%0dK07198+yellow%0dK07199+tomato%0dK07197+tomato%0dK07191+tomato%0dK06068+yellow%0dK09667…	Endocrine and metabolic disease	Human Diseases	PTPRF-201|PPP1R3B-201|RPS6KA2-201
2	Chronic myeloid leukemia	KEGG PATHWAY	map05220	2/378	87/14292	0.674299097905	1.0	MSTRG.25007|Pig.11889	http://www.genome.jp/kegg-bin/show_pathway?map=map05220&multi_query=K17454+yellow,red%0d%0aK04707+tomato,red%0d%0aK02159+yellow%0dK02158+yellow%0dK08878+yellow%0dK07210+yellow%0dK04735+yellow%0dK04734+yellow%0dK04438+yellow%0dK06067+yellow%0dK11224+tomato%0dK11223+yellow%0dK02091+yellow%0dK13376+yellow%0dK14021+yellow%0dK08367+yellow%0dK04496+yellow%0dK04456+tomato%0dK06618+yellow%0dK06619+yellow…	Cancer: specific types	Human Diseases	MSTRG.25007|E2F1-201
1	Tryptophan metabolism	KEGG PATHWAY	map00380	1/378	42/14292	0.676133918673	1.0	Pig.07073	http://www.genome.jp/kegg-bin/show_pathway?map=map00380&multi_query=K00562+yellow,red%0d%0aK20899+yellow%0dK00816+yellow%0dK14085+yellow%0dK00486+yellow%0dK03781+yellow%0dK00157+yellow%0dK00626+yellow%0dK01556+yellow%0dK00543+yellow%0dK00463+yellow%0dK07409+yellow%0dK00502+yellow%0dK07408+yellow%0dK03334+yellow%0dK00825+yellow%0dK01593+yellow%0dK00274+yellow%0dK00164+yellow%0dK00149+yellow%0dK075…	Amino acid metabolism	Metabolism	INMT-201
2	Drug metabolism - other enzymes	KEGG PATHWAY	map00983	2/378	88/14292	0.6803844129629999	1.0	Pig.13717|Pig.04933	http://www.genome.jp/kegg-bin/show_pathway?map=map00983&multi_query=K00940+tomato,red%0d%0aK01195+tomato,red%0d%0aK00857+yellow%0dK00088+tomato%0dK17689+green%0dK01464+tomato%0dK00622+yellow%0dK00876+yellow%0dK13800+yellow%0dK01951+yellow%0dK01044+yellow%0dK00207+yellow%0dK00569+yellow%0dK03927+yellow%0dK07424+green%0dK00799+tomato%0dK01519+yellow%0dK00106+yellow%0dK01431+yellow%0dK00757+yellow%0…	Xenobiotics biodegradation and metabolism	Metabolism	GUSB-202|NME7-201
2	Inflammatory bowel disease (IBD)	KEGG PATHWAY	map05321	2/378	88/14292	0.6803844129629999	1.0	Pig.21136|Pig.13371	http://www.genome.jp/kegg-bin/show_pathway?map=map05321&multi_query=K06752+yellow,red%0d%0aK10168+yellow,red%0d%0aK05064+yellow%0dK05065+yellow%0dK04692+yellow%0dK05063+yellow%0dK04735+yellow%0dK10159+yellow%0dK11225+tomato%0dK11220+tomato%0dK11222+yellow%0dK09035+yellow%0dK05445+yellow%0dK05443+yellow%0dK05174+yellow%0dK05482+yellow%0dK05173+yellow%0dK05426+yellow%0dK05425+yellow%0dK05405+yellow…	Immune disease	Human Diseases	TLR5-201|SLA-DMB-201
2	Intestinal immune network for IgA production	KEGG PATHWAY	map04672	2/378	88/14292	0.6803844129629999	1.0	Pig.22420|Pig.13371	http://www.genome.jp/kegg-bin/show_pathway?map=map04672&multi_query=K06752+yellow,red%0d%0aK06856+tomato,red%0d%0aK08529+yellow%0dK03161+yellow%0dK03160+yellow%0dK10031+tomato%0dK05153+yellow%0dK06779+yellow%0dK05443+yellow%0dK06483+yellow%0dK06590+yellow%0dK05405+yellow%0dK05654+yellow%0dK06710+yellow%0dK05428+yellow%0dK04189+yellow%0dK04466+yellow%0dK05150+yellow%0dK04184+yellow%0dK03159+yellow…	Immune system	Organismal Systems	IGLL1|SLA-DMB-201
3	Cholinergic synapse	KEGG PATHWAY	map04725	3/378	135/14292	0.697101934679	1.0	MSTRG.20603|Pig.22085|MSTRG.30839	http://www.genome.jp/kegg-bin/show_pathway?map=map04725&multi_query=K04806+yellow,red%0d%0aK08044+tomato,red%0d%0aK04630+tomato,red%0d%0aK04515+yellow%0dK04851+yellow%0dK04539+yellow%0dK04538+yellow%0dK04537+yellow%0dK04536+tomato%0dK04534+yellow%0dK21289+yellow%0dK04926+yellow%0dK04927+yellow%0dK04805+yellow%0dK19662+yellow%0dK00623+yellow%0dK04809+yellow%0dK04808+yellow%0dK04928+yellow%0dK04929…	Nervous system	Organismal Systems	MSTRG.20603|CHRNA4-201|MSTRG.30839
1	Toll and Imd signaling pathway	KEGG PATHWAY	map04624	1/378	45/14292	0.701230938998	1.0	Pig.17121	http://www.genome.jp/kegg-bin/show_pathway?map=map04624&multi_query=K02373+yellow,red%0d%0aK04432+yellow%0dK06689+tomato%0dK04431+yellow%0dK04730+yellow%0dK04733+yellow%0dK10704+yellow%0dK10580+yellow%0dK04398+yellow%0dK09254+yellow%0dK13411+yellow%0dK20703+yellow%0dK04441+yellow%0dK04440+yellow%0dK04448+yellow%0dK04427+yellow%0dK04729+yellow%0dK16060+yellow%0dK04404+yellow%0dK04428+yellow%0dK047…	Immune system	Organismal Systems	FADD-201
3	Parathyroid hormone synthesis, secretion and action	KEGG PATHWAY	map04928	3/378	137/14292	0.7065491218600001	1.0	MSTRG.20603|Pig.01501|MSTRG.30839	http://www.genome.jp/kegg-bin/show_pathway?map=map04928&multi_query=K08044+tomato,red%0d%0aK07996+yellow,red%0d%0aK04630+tomato,red%0d%0aK05870+yellow%0dK03626+yellow%0dK04974+yellow%0dK21598+yellow%0dK04513+yellow%0dK07995+yellow%0dK02677+yellow%0dK03068+yellow%0dK01115+yellow%0dK16834+yellow%0dK08524+yellow%0dK08525+tomato%0dK08526+yellow%0dK09036+yellow%0dK08523+yellow%0dK08043+yellow%0dK08042…	Endocrine system	Organismal Systems	MSTRG.20603|MMP16-201|MSTRG.30839
1	Fat digestion and absorption	KEGG PATHWAY	map04975	1/378	46/14292	0.709157850289	1.0	Pig.15573	http://www.genome.jp/kegg-bin/show_pathway?map=map04975&multi_query=K14461+yellow,red%0d%0aK05683+tomato%0dK05684+yellow%0dK12298+yellow%0dK08751+yellow%0dK08750+yellow%0dK08757+tomato%0dK11160+yellow%0dK14455+yellow%0dK14457+yellow%0dK14456+yellow%0dK01047+yellow%0dK01080+yellow%0dK08760+tomato%0dK14460+yellow%0dK14462+tomato%0dK14463+yellow%0dK13885+yellow%0dK13509+tomato%0dK06259+tomato%0dK140…	Digestive system	Organismal Systems	NPC1L1-202
1	Thyroid cancer	KEGG PATHWAY	map05216	1/378	47/14292	0.716874987209	1.0	Pig.12804	http://www.genome.jp/kegg-bin/show_pathway?map=map05216&multi_query=K05689+yellow,red%0d%0aK09291+tomato%0dK09290+yellow%0dK09293+tomato%0dK09292+yellow%0dK02159+yellow%0dK08524+yellow%0dK08525+tomato%0dK08526+yellow%0dK14021+yellow%0dK02620+yellow%0dK02833+yellow%0dK04371+yellow%0dK14410+green%0dK04377+yellow%0dK02105+yellow%0dK10140+tomato%0dK04503+yellow%0dK09288+yellow%0dK09289+yellow%0dK0440…	Cancer: specific types	Human Diseases	CDH1-203
1	Homologous recombination	KEGG PATHWAY	map03440	1/378	47/14292	0.716874987209	1.0	Pig.13670	http://www.genome.jp/kegg-bin/show_pathway?map=map03440&multi_query=K10879+yellow,red%0d%0aK10867+yellow%0dK10882+yellow%0dK10605+yellow%0dK10881+tomato%0dK08775+yellow%0dK04728+yellow%0dK03165+tomato%0dK10740+yellow%0dK08991+yellow%0dK04482+yellow%0dK10873+yellow%0dK20775+yellow%0dK07466+yellow%0dK10870+yellow%0dK10877+yellow%0dK10875+yellow%0dK10739+yellow%0dK10897+yellow%0dK12173+tomato%0dK031…	Replication and repair	Genetic Information Processing	XRCC2-201
2	Salivary secretion	KEGG PATHWAY	map04970	2/378	95/14292	0.720416151048	1.0	Pig.13649|MSTRG.20603	http://www.genome.jp/kegg-bin/show_pathway?map=map04970&multi_query=K13855+tomato,red%0d%0aK08044+tomato,red%0d%0aK02677+yellow%0dK13912+yellow%0dK01242+yellow%0dK04136+yellow%0dK13899+yellow%0dK13908+yellow%0dK19477+yellow%0dK08043+yellow%0dK08042+yellow%0dK08041+yellow%0dK04945+yellow%0dK08047+yellow%0dK08046+yellow%0dK08045+yellow%0dK08049+yellow%0dK08048+yellow%0dK10951+yellow%0dK07376+yellow…	Digestive system	Organismal Systems	SLC4A2-203|MSTRG.20603
3	Oxidative phosphorylation	KEGG PATHWAY	map00190	3/378	141/14292	0.724765029868	1.0	Pig.07300|MSTRG.17961|Pig.02106	http://www.genome.jp/kegg-bin/show_pathway?map=map00190&multi_query=K02270+tomato,red%0d%0aK02145+tomato,red%0d%0aK02257+yellow%0dK02258+yellow%0dK02259+yellow%0dK02155+yellow%0dK02154+yellow%0dK02153+yellow%0dK02152+yellow%0dK02151+yellow%0dK02150+yellow%0dK03949+yellow%0dK03948+tomato%0dK03943+yellow%0dK03942+yellow%0dK03940+yellow%0dK03947+yellow%0dK03946+yellow%0dK03944+tomato%0dK02128+tomato…	Energy metabolism	Metabolism	COX7A2-201|MSTRG.17961|ATP6V1A-204
1	Notch signaling pathway	KEGG PATHWAY	map04330	1/378	49/14292	0.731701940367	1.0	Pig.06432	http://www.genome.jp/kegg-bin/show_pathway?map=map04330&multi_query=K20995+yellow,red%0d%0aK20996+yellow%0dK06067+yellow%0dK06066+yellow%0dK06065+tomato%0dK06063+yellow%0dK06062+yellow%0dK06061+yellow%0dK02353+yellow%0dK20994+yellow%0dK02599+yellow%0dK04257+yellow%0dK04522+yellow%0dK04505+yellow%0dK06171+yellow%0dK06170+yellow%0dK06172+yellow%0dK05948+yellow%0dK06058+tomato%0dK06059+tomato%0dK060…	Signal transduction	Environmental Information Processing	NOTCH3-201
1	Fructose and mannose metabolism	KEGG PATHWAY	map00051	1/378	49/14292	0.731701940367	1.0	Pig.14306	http://www.genome.jp/kegg-bin/show_pathway?map=map00051&multi_query=K00008+tomato,red%0d%0aK00850+tomato%0dK00976+yellow%0dK05305+yellow%0dK01623+tomato%0dK02377+yellow%0dK19030+yellow%0dK03841+yellow%0dK14634+yellow%0dK00011+yellow%0dK07521+green%0dK17497+yellow%0dK00966+yellow%0dK00846+yellow%0dK00844+tomato%0dK01103+tomato%0dK01711+yellow%0dK00863+tomato%0dK01809+tomato%0dK18334+tomato%0dK1902…	Carbohydrate metabolism	Metabolism	SORD-201
1	Basal transcription factors	KEGG PATHWAY	map03022	1/378	49/14292	0.731701940367	1.0	Pig.11413	http://www.genome.jp/kegg-bin/show_pathway?map=map03022&multi_query=K03144+yellow,red%0d%0aK03143+yellow%0dK03142+yellow%0dK03141+yellow%0dK03125+yellow%0dK03124+yellow%0dK03127+yellow%0dK03126+yellow%0dK03121+yellow%0dK03120+yellow%0dK03123+yellow%0dK03122+yellow%0dK03129+yellow%0dK03128+yellow%0dK14651+yellow%0dK14650+yellow%0dK06634+yellow%0dK03136+yellow%0dK03137+yellow%0dK03134+yellow%0dK031…	Transcription	Genetic Information Processing	PHF1-201
5	Transcriptional misregulation in cancer	KEGG PATHWAY	map05202	5/378	231/14292	0.735193617579	1.0	MSTRG.30168|Pig.22420|Pig.03856|Pig.10266|Pig.16070	http://www.genome.jp/kegg-bin/show_pathway?map=map05202&multi_query=K10056+tomato,red%0d%0aK02633+yellow,red%0d%0aK15621+yellow,red%0d%0aK06856+tomato,red%0d%0aK08559+tomato,red%0d%0aK08854+yellow%0dK11459+yellow%0dK02159+yellow%0dK10051+yellow%0dK05096+yellow%0dK10053+yellow%0dK10055+tomato%0dK10054+yellow%0dK14021+yellow%0dK14651+yellow%0dK09278+yellow%0dK08367+yellow%0dK06590+yellow%0dK11427+y…	Cancer: overview	Human Diseases	MSTRG.30168|IGLL1|NR4A3-201|BAIAP3-201|PER2-202
1	Glyoxylate and dicarboxylate metabolism	KEGG PATHWAY	map00630	1/378	50/14292	0.7388223971789999	1.0	Pig.18782	http://www.genome.jp/kegg-bin/show_pathway?map=map00630&multi_query=K01915+tomato,red%0d%0aK11517+yellow%0dK01681+tomato%0dK01816+yellow%0dK00605+tomato%0dK19269+yellow%0dK01647+tomato%0dK03781+yellow%0dK00281+yellow%0dK00626+yellow%0dK02437+tomato%0dK01895+tomato%0dK11529+yellow%0dK01966+yellow%0dK01965+yellow%0dK01847+yellow%0dK00049+tomato%0dK05606+yellow%0dK00600+tomato%0dK18123+tomato%0dK003…	Carbohydrate metabolism	Metabolism	GLUL-201
2	Colorectal cancer	KEGG PATHWAY	map05210	2/378	99/14292	0.741341577522	1.0	Pig.12794|Pig.12362	http://www.genome.jp/kegg-bin/show_pathway?map=map05210&multi_query=K08734+tomato,red%0d%0aK02085+yellow,red%0d%0aK09782+yellow%0dK09784+yellow%0dK04513+yellow%0dK02105+yellow%0dK07860+yellow%0dK10131+yellow%0dK03083+yellow%0dK08774+yellow%0dK13375+yellow%0dK04392+yellow%0dK02159+yellow%0dK02158+yellow%0dK02157+yellow%0dK13376+yellow%0dK04399+tomato%0dK08735+yellow%0dK08737+yellow%0dK08736+tomato…	Cancer: specific types	Human Diseases	MLH1-201|APC2-201
1	Starch and sucrose metabolism	KEGG PATHWAY	map00500	1/378	51/14292	0.7457543683810001	1.0	Pig.00962	http://www.genome.jp/kegg-bin/show_pathway?map=map00500&multi_query=K00700+tomato,red%0d%0aK01176+yellow%0dK01810+yellow%0dK01835+tomato%0dK00963+yellow%0dK00688+tomato%0dK05350+yellow%0dK01084+yellow%0dK12407+yellow%0dK00844+tomato%0dK01513+yellow%0dK00750+yellow%0dK15779+yellow%0dK01196+tomato%0dK01194+yellow%0dK07521+green%0dK01203+yellow%0dK12047+yellow%0dK00693+tomato%0dK12316+yellow%0dK1231…	Carbohydrate metabolism	Metabolism	GBE1-204
3	Rheumatoid arthritis	KEGG PATHWAY	map05323	3/378	146/14292	0.746280914742	1.0	Pig.22420|Pig.13371|Pig.02106	http://www.genome.jp/kegg-bin/show_pathway?map=map05323&multi_query=K06752+yellow,red%0d%0aK06856+tomato,red%0d%0aK02145+tomato,red%0d%0aK01394+yellow%0dK05121+yellow%0dK01365+tomato%0dK01388+yellow%0dK04519+yellow%0dK10159+yellow%0dK10160+yellow%0dK02155+yellow%0dK02154+yellow%0dK02153+yellow%0dK02152+yellow%0dK02151+yellow%0dK02150+yellow%0dK05426+yellow%0dK05718+yellow%0dK06464+yellow%0dK06538…	Immune disease	Human Diseases	IGLL1|SLA-DMB-201|ATP6V1A-204
2	Gap junction	KEGG PATHWAY	map04540	2/378	100/14292	0.746359553703	1.0	MSTRG.20603|MSTRG.30839	http://www.genome.jp/kegg-bin/show_pathway?map=map04540&multi_query=K08044+tomato,red%0d%0aK04630+tomato,red%0d%0aK08048+yellow%0dK08959+yellow%0dK02677+yellow%0dK17386+yellow%0dK08049+yellow%0dK19477+yellow%0dK08043+yellow%0dK08042+yellow%0dK08041+yellow%0dK08047+yellow%0dK08046+yellow%0dK08045+yellow%0dK07372+yellow%0dK07373+yellow%0dK07374+tomato%0dK07375+tomato%0dK07376+yellow%0dK04369+yellow…	Cellular community - eukaryotes	Cellular Processes	MSTRG.20603|MSTRG.30839
3	NF-kappa B signaling pathway	KEGG PATHWAY	map04064	3/378	147/14292	0.7504195374779999	1.0	Pig.12259|Pig.22420|Pig.11226	http://www.genome.jp/kegg-bin/show_pathway?map=map04064&multi_query=K05842+yellow,red%0d%0aK12964+yellow,red%0d%0aK06856+tomato,red%0d%0aK01116+tomato%0dK07370+yellow%0dK07371+yellow%0dK11859+yellow%0dK05859+yellow%0dK07368+yellow%0dK04469+yellow%0dK04467+yellow%0dK04466+yellow%0dK07367+yellow%0dK05856+yellow%0dK05855+yellow%0dK05854+yellow%0dK07362+yellow%0dK07360+yellow%0dK12646+yellow%0dK07369…	Signal transduction	Environmental Information Processing	TICAM1-201|IGLL1|CCL4-202
1	Nucleotide excision repair	KEGG PATHWAY	map03420	1/378	52/14292	0.752502830469	1.0	Pig.11413	http://www.genome.jp/kegg-bin/show_pathway?map=map03420&multi_query=K03144+yellow,red%0d%0aK03143+yellow%0dK03142+yellow%0dK10747+yellow%0dK10740+yellow%0dK10609+yellow%0dK03141+yellow%0dK10570+yellow%0dK04802+yellow%0dK10755+yellow%0dK03868+yellow%0dK07466+yellow%0dK10839+tomato%0dK10838+yellow%0dK06634+yellow%0dK10739+yellow%0dK10756+yellow%0dK10754+yellow%0dK10140+tomato%0dK10610+yellow%0dK023…	Replication and repair	Genetic Information Processing	PHF1-201
2	Insulin secretion	KEGG PATHWAY	map04911	2/378	102/14292	0.756145599877	1.0	MSTRG.20603|Pig.05649	http://www.genome.jp/kegg-bin/show_pathway?map=map04911&multi_query=K08044+tomato,red%0d%0aK04943+yellow,red%0d%0aK04515+yellow%0dK07593+yellow%0dK07594+yellow%0dK01539+yellow%0dK02677+yellow%0dK04962+yellow%0dK04194+yellow%0dK08424+yellow%0dK19662+yellow%0dK07882+yellow%0dK18211+yellow%0dK15297+yellow%0dK08043+yellow%0dK08042+yellow%0dK04351+yellow%0dK04945+yellow%0dK04942+yellow%0dK08046+yellow…	Endocrine system	Organismal Systems	MSTRG.20603|KCNN2-201
1	Primary immunodeficiency	KEGG PATHWAY	map05340	1/378	53/14292	0.759072628911	1.0	Pig.22420	http://www.genome.jp/kegg-bin/show_pathway?map=map05340&multi_query=K06856+tomato,red%0d%0aK10887+yellow%0dK10603+yellow%0dK10988+yellow%0dK16056+yellow%0dK10628+yellow%0dK07210+yellow%0dK03161+yellow%0dK03160+yellow%0dK05150+yellow%0dK05151+yellow%0dK06465+yellow%0dK07370+yellow%0dK07371+yellow%0dK08061+yellow%0dK08060+yellow%0dK08063+yellow%0dK08062+tomato%0dK03648+yellow%0dK06713+yellow%0dK050…	Immune disease	Human Diseases	IGLL1
1	N-Glycan biosynthesis	KEGG PATHWAY	map00510	1/378	54/14292	0.765468481603	1.0	Pig.08218	http://www.genome.jp/kegg-bin/show_pathway?map=map00510&multi_query=K03846+yellow,red%0d%0aK12670+yellow%0dK07968+yellow%0dK07967+yellow%0dK07966+yellow%0dK00779+yellow%0dK00778+yellow%0dK00744+yellow%0dK07252+yellow%0dK09661+yellow%0dK03842+tomato%0dK03843+yellow%0dK07441+yellow%0dK03844+yellow%0dK03845+yellow%0dK00726+yellow%0dK03848+yellow%0dK03849+yellow%0dK00721+yellow%0dK07151+yellow%0dK055…	Glycan biosynthesis and metabolism	Metabolism	ALG9
1	Cocaine addiction	KEGG PATHWAY	map05030	1/378	56/14292	0.777756602995	1.0	MSTRG.30839	http://www.genome.jp/kegg-bin/show_pathway?map=map05030&multi_query=K04630+tomato,red%0d%0aK13765+yellow%0dK04735+yellow%0dK05208+yellow%0dK05209+yellow%0dK02090+yellow%0dK05211+yellow%0dK09049+yellow%0dK04355+yellow%0dK15494+tomato%0dK11716+yellow%0dK04605+yellow%0dK04144+yellow%0dK04448+yellow%0dK04374+tomato%0dK05214+yellow%0dK09048+yellow%0dK15840+yellow%0dK05213+yellow%0dK05212+yellow%0dK090…	Substance dependence	Human Diseases	MSTRG.30839
1	Vasopressin-regulated water reabsorption	KEGG PATHWAY	map04962	1/378	56/14292	0.777756602995	1.0	Pig.03613	http://www.genome.jp/kegg-bin/show_pathway?map=map04962&multi_query=K09866+yellow,red%0d%0aK05242+yellow%0dK07888+yellow%0dK07889+tomato%0dK06027+yellow%0dK07887+yellow%0dK08043+yellow%0dK08046+yellow%0dK04648+tomato%0dK08049+yellow%0dK10428+yellow%0dK10424+tomato%0dK10426+yellow%0dK10427+yellow%0dK09048+yellow%0dK09047+yellow%0dK12462+tomato%0dK04345+yellow%0dK04228+yellow%0dK05870+yellow%0dK104…	Excretory system	Organismal Systems	AQP4-201
1	Mineral absorption	KEGG PATHWAY	map04978	1/378	57/14292	0.783657699089	1.0	Pig.06507	http://www.genome.jp/kegg-bin/show_pathway?map=map04978&multi_query=K05011+yellow,red%0d%0aK04982+yellow%0dK04981+yellow%0dK07213+yellow%0dK21398+tomato%0dK21418+tomato%0dK00522+yellow%0dK14685+yellow%0dK14704+yellow%0dK14706+yellow%0dK14735+yellow%0dK01539+yellow%0dK05334+yellow%0dK14158+yellow%0dK08539+yellow%0dK13625+yellow%0dK04975+yellow%0dK01540+yellow%0dK14686+yellow%0dK12040+yellow%0dK083…	Digestive system	Organismal Systems	CLCN2-201
1	Arginine and proline metabolism	KEGG PATHWAY	map00330	1/378	57/14292	0.783657699089	1.0	Pig.05394	http://www.genome.jp/kegg-bin/show_pathway?map=map00330&multi_query=K18384+yellow,red%0d%0aK12259+yellow%0dK11142+tomato%0dK01581+yellow%0dK01583+yellow%0dK14085+yellow%0dK00819+yellow%0dK00933+tomato%0dK12657+yellow%0dK00318+yellow%0dK14455+yellow%0dK14454+yellow%0dK00286+yellow%0dK00542+yellow%0dK11394+yellow%0dK00613+yellow%0dK01476+yellow%0dK01611+yellow%0dK00802+yellow%0dK00274+yellow%0dK056…	Amino acid metabolism	Metabolism	L3HYPDH-202
1	Fatty acid degradation	KEGG PATHWAY	map00071	1/378	59/14292	0.7949951654440001	1.0	Pig.20531	http://www.genome.jp/kegg-bin/show_pathway?map=map00071&multi_query=K08766+yellow,red%0d%0aK17687+tomato%0dK13980+yellow%0dK15013+yellow%0dK14085+yellow%0dK19524+yellow%0dK07509+tomato%0dK07508+yellow%0dK00249+yellow%0dK00248+yellow%0dK00255+yellow%0dK01897+tomato%0dK13239+tomato%0dK07425+tomato%0dK13238+yellow%0dK00626+yellow%0dK00121+yellow%0dK13951+tomato%0dK18228+tomato%0dK19523+yellow%0dK094…	Lipid metabolism	Metabolism	CPT2-201
4	Chemokine signaling pathway	KEGG PATHWAY	map04062	4/378	205/14292	0.7951322008059999	1.0	Pig.13760|MSTRG.20603|MSTRG.30839|Pig.11226	http://www.genome.jp/kegg-bin/show_pathway?map=map04062&multi_query=K05508+yellow,red%0d%0aK12964+yellow,red%0d%0aK08044+tomato,red%0d%0aK04630+tomato,red%0d%0aK07860+yellow%0dK11224+tomato%0dK11221+tomato%0dK11220+tomato%0dK02158+yellow%0dK21083+yellow%0dK04371+yellow%0dK05858+yellow%0dK04188+yellow%0dK04189+yellow%0dK04176+yellow%0dK04182+yellow%0dK04183+yellow%0dK04180+yellow%0dK04181+yellow%0…	Immune system	Organismal Systems	CX3CL1|MSTRG.20603|MSTRG.30839|CCL4-202
4	Tuberculosis	KEGG PATHWAY	map05152	4/378	206/14292	0.798221912329	1.0	Pig.22420|Pig.13371|Pig.17121|MSTRG.37104	http://www.genome.jp/kegg-bin/show_pathway?map=map05152&multi_query=K06752+yellow,red%0d%0aK04077+tomato,red%0d%0aK02373+yellow,red%0d%0aK06856+tomato,red%0d%0aK14958+yellow%0dK01368+yellow%0dK14957+yellow%0dK10059+yellow%0dK11220+tomato%0dK02159+yellow%0dK02158+yellow%0dK02155+yellow%0dK02154+yellow%0dK05443+yellow%0dK04440+yellow%0dK04371+yellow%0dK08846+yellow%0dK02084+yellow%0dK05855+yellow%0…	Infectious disease: bacterial	Human Diseases	IGLL1|SLA-DMB-201|FADD-201|MSTRG.37104
1	Ovarian steroidogenesis	KEGG PATHWAY	map04913	1/378	60/14292	0.800439683634	1.0	MSTRG.20603	http://www.genome.jp/kegg-bin/show_pathway?map=map04913&multi_query=K08044+tomato,red%0d%0aK04248+yellow%0dK12473+yellow%0dK08521+yellow%0dK08522+yellow%0dK08043+yellow%0dK08042+yellow%0dK08041+yellow%0dK08047+yellow%0dK08046+yellow%0dK08045+yellow%0dK08049+yellow%0dK08048+yellow%0dK16620+yellow%0dK04247+yellow%0dK16342+yellow%0dK11987+yellow%0dK00461+yellow%0dK07408+yellow%0dK13368+yellow%0dK045…	Endocrine system	Organismal Systems	MSTRG.20603
1	Valine, leucine and isoleucine degradation	KEGG PATHWAY	map00280	1/378	61/14292	0.805739978726	1.0	MSTRG.41691	http://www.genome.jp/kegg-bin/show_pathway?map=map00280&multi_query=K08683+tomato,red%0d%0aK18660+yellow%0dK00167+yellow%0dK11538+tomato%0dK14085+yellow%0dK01640+yellow%0dK01641+yellow%0dK00626+yellow%0dK05607+yellow%0dK00157+yellow%0dK07509+tomato%0dK07508+yellow%0dK00249+yellow%0dK00248+yellow%0dK01027+tomato%0dK03334+yellow%0dK01966+yellow%0dK00827+yellow%0dK00826+yellow%0dK01907+yellow%0dK075…	Amino acid metabolism	Metabolism	MSTRG.41691
2	Pyrimidine metabolism	KEGG PATHWAY	map00240	2/378	114/14292	0.808253526691	1.0	Pig.12827|Pig.04933	http://www.genome.jp/kegg-bin/show_pathway?map=map00240&multi_query=K00940+tomato,red%0d%0aK00254+yellow,red%0d%0aK01489+yellow%0dK00857+yellow%0dK03000+yellow%0dK00893+yellow%0dK03013+yellow%0dK03020+yellow%0dK03021+yellow%0dK01464+tomato%0dK03023+tomato%0dK03002+tomato%0dK03025+yellow%0dK13809+yellow%0dK03027+yellow%0dK01937+yellow%0dK00876+yellow%0dK03008+yellow%0dK13800+yellow%0dK16904+yellow…	Nucleotide metabolism	Metabolism	DHODH-201|NME7-201
5	Calcium signaling pathway	KEGG PATHWAY	map04020	5/378	255/14292	0.8085939415369999	1.0	MSTRG.20603|Pig.22420|Pig.19094|Pig.05964|Pig.07164	http://www.genome.jp/kegg-bin/show_pathway?map=map04020&multi_query=K05853+yellow,red%0d%0aK03916+yellow,red%0d%0aK08044+tomato,red%0d%0aK07190+yellow,red%0d%0aK06856+tomato,red%0d%0aK01116+tomato%0dK05208+yellow%0dK05209+yellow%0dK00871+tomato%0dK05849+tomato%0dK04849+yellow%0dK04169+yellow%0dK00908+yellow%0dK04160+yellow%0dK04279+yellow%0dK04162+yellow%0dK04163+yellow%0dK04166+yellow%0dK05215+y…	Signal transduction	Environmental Information Processing	MSTRG.20603|IGLL1|BDKRB2-201|PHKA2-203|ATP2A2-201
3	Hepatitis B	KEGG PATHWAY	map05161	3/378	164/14292	0.812785624595	1.0	Pig.12259|Pig.11889|Pig.17121	http://www.genome.jp/kegg-bin/show_pathway?map=map05161&multi_query=K05842+yellow,red%0d%0aK17454+yellow,red%0d%0aK02373+yellow,red%0d%0aK10030+yellow%0dK01110+yellow%0dK11225+tomato%0dK11224+tomato%0dK11221+tomato%0dK11220+tomato%0dK02159+yellow%0dK02091+yellow%0dK04440+yellow%0dK04389+yellow%0dK04379+yellow%0dK16344+yellow%0dK04371+yellow%0dK04375+yellow%0dK14410+green%0dK04377+yellow%0dK09048+…	Infectious disease: viral	Human Diseases	TICAM1-201|E2F1-201|FADD-201
1	Cholesterol metabolism	KEGG PATHWAY	map04979	1/378	63/14292	0.815923041315	1.0	Pig.14955	http://www.genome.jp/kegg-bin/show_pathway?map=map04979&multi_query=K08761+tomato,red%0d%0aK20464+yellow%0dK05683+tomato%0dK10707+yellow%0dK08767+yellow%0dK12474+yellow%0dK00489+yellow%0dK00488+yellow%0dK08757+tomato%0dK00650+yellow%0dK12473+yellow%0dK08759+green%0dK08758+tomato%0dK14349+yellow%0dK05862+yellow%0dK08541+tomato%0dK17305+tomato%0dK04550+yellow%0dK17495+yellow%0dK10637+yellow%0dK0452…	Digestive system	Organismal Systems	PLTP-201
3	Parkinson disease	KEGG PATHWAY	map05012	3/378	165/14292	0.816006665125	1.0	Pig.07300|MSTRG.17961|MSTRG.30839	http://www.genome.jp/kegg-bin/show_pathway?map=map05012&multi_query=K04630+tomato,red%0d%0aK02270+tomato,red%0d%0aK05688+tomato%0dK05687+yellow%0dK03949+yellow%0dK03948+tomato%0dK03943+yellow%0dK03942+yellow%0dK03940+yellow%0dK03947+yellow%0dK03946+yellow%0dK10698+tomato%0dK00501+yellow%0dK08844+yellow%0dK02084+yellow%0dK02128+tomato%0dK09565+yellow%0dK11351+yellow%0dK11353+yellow%0dK11352+yellow…	Neurodegenerative disease	Human Diseases	COX7A2-201|MSTRG.17961|MSTRG.30839
2	Fc gamma R-mediated phagocytosis	KEGG PATHWAY	map04666	2/378	117/14292	0.819631598875	1.0	Pig.22420|Pig.03048	http://www.genome.jp/kegg-bin/show_pathway?map=map04666&multi_query=K13536+tomato,red%0d%0aK06856+tomato,red%0d%0aK07860+yellow%0dK02677+yellow%0dK03084+yellow%0dK01116+tomato%0dK04438+yellow%0dK01115+yellow%0dK18050+yellow%0dK04393+yellow%0dK04392+yellow%0dK00889+yellow%0dK12559+yellow%0dK03163+green%0dK06068+yellow%0dK05730+yellow%0dK08893+yellow%0dK04456+tomato%0dK05758+yellow%0dK12488+tomato%…	Immune system	Organismal Systems	IGLL1|MARCKSL1-201
4	Purine metabolism	KEGG PATHWAY	map00230	4/378	214/14292	0.8216068630519999	1.0	Pig.14642|MSTRG.20603|Pig.04933|Pig.06800	http://www.genome.jp/kegg-bin/show_pathway?map=map00230&multi_query=K08044+tomato,red%0d%0aK00940+tomato,red%0d%0aK18438+yellow,red%0d%0aK00364+tomato,red%0d%0aK05689+yellow%0dK03020+yellow%0dK03021+yellow%0dK03022+yellow%0dK03023+tomato%0dK03024+yellow%0dK03025+yellow%0dK03026+yellow%0dK03027+yellow%0dK00873+green%0dK03783+yellow%0dK07152+green%0dK01756+yellow%0dK01518+yellow%0dK01519+yellow%0dK…	Nucleotide metabolism	Metabolism	PDE10A-201|MSTRG.20603|NME7-201|GMPR2-202
3	Hippo signaling pathway	KEGG PATHWAY	map04390	3/378	168/14292	0.825389411451	1.0	Pig.12804|Pig.08424|Pig.12362	http://www.genome.jp/kegg-bin/show_pathway?map=map04390&multi_query=K05689+yellow,red%0d%0aK05692+tomato,red%0d%0aK02085+yellow,red%0d%0aK00182+yellow%0dK06685+yellow%0dK02157+yellow%0dK08791+yellow%0dK19631+yellow%0dK16620+yellow%0dK16621+yellow%0dK16622+yellow%0dK04377+yellow%0dK04503+yellow%0dK04500+yellow%0dK04501+yellow%0dK05691+yellow%0dK01357+yellow%0dK02329+yellow%0dK04674+yellow%0dK04676…	Signal transduction	Environmental Information Processing	CDH1-203|GPAM-201|APC2-201
2	Hepatitis C	KEGG PATHWAY	map05160	2/378	119/14292	0.826877743347	1.0	Pig.12259|Pig.12419	http://www.genome.jp/kegg-bin/show_pathway?map=map05160&multi_query=K05842+yellow,red%0d%0aK09444+yellow,red%0d%0aK16196+yellow%0dK04696+yellow%0dK16194+yellow%0dK16195+yellow%0dK04692+yellow%0dK04693+yellow%0dK06625+yellow%0dK02158+yellow%0dK04735+yellow%0dK03083+yellow%0dK05410+yellow%0dK11221+tomato%0dK11220+tomato%0dK07211+yellow%0dK07210+yellow%0dK08524+yellow%0dK12473+yellow%0dK10030+yellow…	Infectious disease: viral	Human Diseases	TICAM1-201|IRF1-201
1	RIG-I-like receptor signaling pathway	KEGG PATHWAY	map04622	1/378	66/14292	0.830208016849	1.0	Pig.17121	http://www.genome.jp/kegg-bin/show_pathway?map=map04622&multi_query=K02373+yellow,red%0d%0aK12671+yellow%0dK04416+yellow%0dK04735+yellow%0dK04427+yellow%0dK05410+yellow%0dK07211+yellow%0dK07210+yellow%0dK12651+yellow%0dK12650+yellow%0dK12653+yellow%0dK12652+yellow%0dK12655+yellow%0dK12654+yellow%0dK10030+yellow%0dK02861+yellow%0dK03171+yellow%0dK05440+yellow%0dK05441+yellow%0dK09578+yellow%0dK094…	Immune system	Organismal Systems	FADD-201
3	mTOR signaling pathway	KEGG PATHWAY	map04150	3/378	175/14292	0.8457055154880001	1.0	Pig.04036|Pig.02106|Pig.14650	http://www.genome.jp/kegg-bin/show_pathway?map=map04150&multi_query=K04373+yellow,red%0d%0aK13302+yellow,red%0d%0aK02145+tomato,red%0d%0aK20401+tomato%0dK20400+yellow%0dK20403+tomato%0dK20402+yellow%0dK20405+tomato%0dK20404+yellow%0dK20407+yellow%0dK20406+tomato%0dK20409+yellow%0dK20408+tomato%0dK01110+yellow%0dK00182+yellow%0dK02152+yellow%0dK02151+yellow%0dK02150+yellow%0dK06519+yellow%0dK20411…	Signal transduction	Environmental Information Processing	SGK1-201|ATP6V1A-204|RPS6KA2-201
1	Synaptic vesicle cycle	KEGG PATHWAY	map04721	1/378	70/14292	0.847549384472	1.0	Pig.02106	http://www.genome.jp/kegg-bin/show_pathway?map=map04721&multi_query=K02145+tomato,red%0d%0aK02153+yellow%0dK15294+yellow%0dK15015+yellow%0dK07882+yellow%0dK15295+yellow%0dK18211+yellow%0dK02154+yellow%0dK06027+yellow%0dK02152+yellow%0dK02151+yellow%0dK15293+yellow%0dK04645+tomato%0dK04644+yellow%0dK04849+yellow%0dK04646+tomato%0dK15290+yellow%0dK15291+yellow%0dK04560+yellow%0dK15292+yellow%0dK123…	Nervous system	Organismal Systems	ATP6V1A-204
1	ABC transporters	KEGG PATHWAY	map02010	1/378	71/14292	0.8516012993000001	1.0	Pig.07524	http://www.genome.jp/kegg-bin/show_pathway?map=map02010&multi_query=K05676+yellow,red%0d%0aK05683+tomato%0dK05680+yellow%0dK05681+yellow%0dK05684+yellow%0dK05677+tomato%0dK05675+yellow%0dK05674+tomato%0dK05673+yellow%0dK05672+yellow%0dK05671+yellow%0dK05670+yellow%0dK05679+yellow%0dK05678+yellow%0dK05659+tomato%0dK05658+tomato%0dK05655+yellow%0dK05654+yellow%0dK05657+yellow%0dK05656+yellow%0dK056…	Membrane transport	Environmental Information Processing	ABCD2-201
1	Long-term depression	KEGG PATHWAY	map04730	1/378	72/14292	0.8555457975040001	1.0	MSTRG.30839	http://www.genome.jp/kegg-bin/show_pathway?map=map04730&multi_query=K04630+tomato,red%0d%0aK05207+yellow%0dK02677+yellow%0dK04534+yellow%0dK19477+yellow%0dK04960+yellow%0dK04961+tomato%0dK14556+yellow%0dK07376+yellow%0dK16342+yellow%0dK04369+yellow%0dK04371+yellow%0dK04382+yellow%0dK08067+yellow%0dK12319+yellow%0dK05197+yellow%0dK03456+yellow%0dK05198+yellow%0dK05199+yellow%0dK05854+yellow%0dK088…	Nervous system	Organismal Systems	MSTRG.30839
1	Taste transduction	KEGG PATHWAY	map04742	1/378	74/14292	0.86312383016	1.0	MSTRG.20603	http://www.genome.jp/kegg-bin/show_pathway?map=map04742&multi_query=K08044+tomato,red%0d%0aK04980+yellow%0dK04989+yellow%0dK04841+yellow%0dK19738+yellow%0dK13755+yellow%0dK04960+yellow%0dK04828+yellow%0dK04625+yellow%0dK04624+tomato%0dK08046+yellow%0dK05175+yellow%0dK08048+yellow%0dK04825+yellow%0dK04824+yellow%0dK04827+yellow%0dK04819+yellow%0dK04270+yellow%0dK04271+yellow%0dK04607+yellow%0dK046…	Sensory system	Organismal Systems	MSTRG.20603
1	Longevity regulating pathway - worm	KEGG PATHWAY	map04212	1/378	75/14292	0.866762822453	1.0	MSTRG.37104	http://www.genome.jp/kegg-bin/show_pathway?map=map04212&multi_query=K04077+tomato,red%0d%0aK16197+tomato%0dK04433+yellow%0dK01110+yellow%0dK11411+yellow%0dK08269+yellow%0dK08268+yellow%0dK09408+yellow%0dK11204+yellow%0dK03781+yellow%0dK18461+tomato%0dK05638+tomato%0dK04043+yellow%0dK10798+yellow%0dK17794+yellow%0dK04564+yellow%0dK08341+yellow%0dK04441+yellow%0dK04440+yellow%0dK17491+yellow%0dK043…	Aging	Organismal Systems	MSTRG.37104
1	Long-term potentiation	KEGG PATHWAY	map04720	1/378	76/14292	0.870305317563	1.0	Pig.14650	http://www.genome.jp/kegg-bin/show_pathway?map=map04720&multi_query=K04373+yellow,red%0d%0aK04515+yellow%0dK02677+yellow%0dK05208+yellow%0dK05209+yellow%0dK04960+yellow%0dK08041+yellow%0dK07836+yellow%0dK08048+yellow%0dK04348+yellow%0dK04369+yellow%0dK04371+yellow%0dK04604+yellow%0dK06269+tomato%0dK06268+yellow%0dK04603+yellow%0dK02183+yellow%0dK05197+yellow%0dK05211+yellow%0dK05210+yellow%0dK052…	Nervous system	Organismal Systems	RPS6KA2-201
1	Non-small cell lung cancer	KEGG PATHWAY	map05223	1/378	77/14292	0.8737538677850001	1.0	Pig.11889	http://www.genome.jp/kegg-bin/show_pathway?map=map05223&multi_query=K17454+yellow,red%0d%0aK04411+yellow%0dK04692+yellow%0dK02159+yellow%0dK02677+yellow%0dK02158+yellow%0dK01116+tomato%0dK08774+yellow%0dK11224+tomato%0dK09408+yellow%0dK11223+yellow%0dK02091+yellow%0dK08524+yellow%0dK08525+tomato%0dK08526+yellow%0dK05083+yellow%0dK03163+green%0dK04399+tomato%0dK04357+yellow%0dK14021+yellow%0dK0445…	Cancer: specific types	Human Diseases	E2F1-201
2	Cell cycle	KEGG PATHWAY	map04110	2/378	136/14292	0.8786223010079999	1.0	Pig.11889|Pig.21737	http://www.genome.jp/kegg-bin/show_pathway?map=map04110&multi_query=K17454+yellow,red%0d%0aK13728+yellow,red%0d%0aK16332+yellow%0dK02091+yellow%0dK06618+yellow%0dK06619+yellow%0dK04377+yellow%0dK02537+yellow%0dK04503+yellow%0dK04500+yellow%0dK04501+yellow%0dK06636+tomato%0dK02087+yellow%0dK02089+yellow%0dK02540+yellow%0dK02607+yellow%0dK06633+yellow%0dK02605+yellow%0dK02604+yellow%0dK06067+yellow…	Cell growth and death	Cellular Processes	E2F1-201|MAD2L2-201
1	Glioma	KEGG PATHWAY	map05214	1/378	80/14292	0.883560372299	1.0	Pig.11889	http://www.genome.jp/kegg-bin/show_pathway?map=map05214&multi_query=K17454+yellow,red%0d%0aK04515+yellow%0dK07203+yellow%0dK02677+yellow%0dK01110+yellow%0dK01116+tomato%0dK02159+yellow%0dK02091+yellow%0dK03163+green%0dK06618+yellow%0dK04357+yellow%0dK14021+yellow%0dK08774+yellow%0dK17386+yellow%0dK04369+yellow%0dK04371+yellow%0dK14410+green%0dK02649+yellow%0dK02183+yellow%0dK09389+yellow%0dK10140…	Cancer: specific types	Human Diseases	E2F1-201
1	Renin secretion	KEGG PATHWAY	map04924	1/378	82/14292	0.889672159341	1.0	MSTRG.30839	http://www.genome.jp/kegg-bin/show_pathway?map=map04924&multi_query=K04630+tomato,red%0d%0aK02183+yellow%0dK05028+yellow%0dK01380+yellow%0dK16056+yellow%0dK05027+yellow%0dK01363+yellow%0dK04958+yellow%0dK01283+yellow%0dK13755+yellow%0dK19477+yellow%0dK04960+yellow%0dK08046+yellow%0dK08045+yellow%0dK13296+yellow%0dK04348+yellow%0dK12323+yellow%0dK12319+yellow%0dK09821+yellow%0dK04345+yellow%0dK045…	Endocrine system	Organismal Systems	MSTRG.30839
1	Pancreatic cancer	KEGG PATHWAY	map05212	1/378	82/14292	0.889672159341	1.0	Pig.11889	http://www.genome.jp/kegg-bin/show_pathway?map=map05212&multi_query=K17454+yellow,red%0d%0aK04692+yellow%0dK07860+yellow%0dK08775+yellow%0dK02158+yellow%0dK04735+yellow%0dK08774+yellow%0dK04393+yellow%0dK11220+tomato%0dK02159+yellow%0dK02091+yellow%0dK05083+yellow%0dK04399+tomato%0dK02649+yellow%0dK04357+yellow%0dK04482+yellow%0dK08732+yellow%0dK08773+yellow%0dK05448+tomato%0dK04456+tomato%0dK066…	Cancer: specific types	Human Diseases	E2F1-201
2	Serotonergic synapse	KEGG PATHWAY	map04726	2/378	141/14292	0.8908819748989999	1.0	Pig.05649|MSTRG.30839	http://www.genome.jp/kegg-bin/show_pathway?map=map04726&multi_query=K04943+yellow,red%0d%0aK04630+tomato,red%0d%0aK05181+yellow%0dK04539+yellow%0dK04538+yellow%0dK04537+yellow%0dK04536+tomato%0dK17720+yellow%0dK04534+yellow%0dK04541+yellow%0dK00274+yellow%0dK04371+yellow%0dK04160+yellow%0dK04960+yellow%0dK08045+yellow%0dK04964+yellow%0dK04849+yellow%0dK14556+yellow%0dK04819+yellow%0dK07428+yellow…	Nervous system	Organismal Systems	KCNN2-201|MSTRG.30839
1	Fc epsilon RI signaling pathway	KEGG PATHWAY	map04664	1/378	83/14292	0.892606988608	1.0	Pig.22420	http://www.genome.jp/kegg-bin/show_pathway?map=map04664&multi_query=K06856+tomato,red%0d%0aK04432+yellow%0dK04433+yellow%0dK04430+yellow%0dK04431+yellow%0dK07860+yellow%0dK02677+yellow%0dK03084+yellow%0dK01116+tomato%0dK04392+yellow%0dK03163+green%0dK05730+yellow%0dK05427+yellow%0dK07370+yellow%0dK04456+tomato%0dK16342+yellow%0dK04441+yellow%0dK04440+yellow%0dK00461+yellow%0dK04371+yellow%0dK0542…	Immune system	Organismal Systems	IGLL1
2	FoxO signaling pathway	KEGG PATHWAY	map04068	2/378	143/14292	0.895456628609	1.0	Pig.04036|Pig.01027	http://www.genome.jp/kegg-bin/show_pathway?map=map04068&multi_query=K13302+yellow,red%0d%0aK08863+yellow,red%0d%0aK16332+yellow%0dK10988+yellow%0dK01110+yellow%0dK15010+tomato%0dK09408+yellow%0dK03781+yellow%0dK05443+yellow%0dK04364+yellow%0dK04389+yellow%0dK04564+yellow%0dK16341+yellow%0dK04371+yellow%0dK04468+yellow%0dK04503+yellow%0dK04500+yellow%0dK04501+yellow%0dK04467+yellow%0dK01596+tomato…	Signal transduction	Environmental Information Processing	SGK1-201|PLK3-201
1	TGF-beta signaling pathway	KEGG PATHWAY	map04350	1/378	85/14292	0.8982451029299999	1.0	Pig.21501	http://www.genome.jp/kegg-bin/show_pathway?map=map04350&multi_query=K08121+yellow,red%0d%0aK04514+yellow%0dK19559+yellow%0dK19558+yellow%0dK04513+yellow%0dK19553+yellow%0dK16620+yellow%0dK04687+yellow%0dK04666+yellow%0dK16857+tomato%0dK04686+yellow%0dK16622+yellow%0dK13596+yellow%0dK04680+yellow%0dK04668+yellow%0dK03868+yellow%0dK04683+yellow%0dK21283+yellow%0dK04663+yellow%0dK04662+yellow%0dK046…	Signal transduction	Environmental Information Processing	FMOD-201
1	Inositol phosphate metabolism	KEGG PATHWAY	map00562	1/378	87/14292	0.9035879591920001	1.0	Pig.17238	http://www.genome.jp/kegg-bin/show_pathway?map=map00562&multi_query=K00920+yellow,red%0d%0aK00999+yellow%0dK13711+tomato%0dK01110+yellow%0dK01116+tomato%0dK00915+yellow%0dK00914+yellow%0dK01858+yellow%0dK00911+yellow%0dK13712+yellow%0dK00913+yellow%0dK03163+green%0dK20279+yellow%0dK03103+yellow%0dK21289+yellow%0dK05860+yellow%0dK05861+yellow%0dK00469+yellow%0dK03084+yellow%0dK00889+yellow%0dK0088…	Carbohydrate metabolism	Metabolism	PIP4K2C-202
1	Ribosome biogenesis in eukaryotes	KEGG PATHWAY	map03008	1/378	87/14292	0.9035879591920001	1.0	Pig.02432	http://www.genome.jp/kegg-bin/show_pathway?map=map03008&multi_query=K14285+yellow,red%0d%0aK04534+yellow%0dK11108+yellow%0dK14546+yellow%0dK03264+yellow%0dK11129+yellow%0dK11883+yellow%0dK12845+yellow%0dK12619+yellow%0dK12618+yellow%0dK14572+yellow%0dK14573+yellow%0dK14570+tomato%0dK07562+yellow%0dK14558+yellow%0dK14559+yellow%0dK14574+yellow%0dK14575+yellow%0dK14554+yellow%0dK14555+yellow%0dK145…	Translation	Genetic Information Processing	NXT2-201
2	Dopaminergic synapse	KEGG PATHWAY	map04728	2/378	148/14292	0.9061250882790001	1.0	MSTRG.21292|MSTRG.30839	http://www.genome.jp/kegg-bin/show_pathway?map=map04728&multi_query=K11584+tomato,red%0d%0aK04630+tomato,red%0d%0aK04515+yellow%0dK04539+yellow%0dK04538+yellow%0dK04537+yellow%0dK04536+tomato%0dK04534+yellow%0dK03083+yellow%0dK02296+yellow%0dK05209+yellow%0dK10396+yellow%0dK05197+yellow%0dK05210+yellow%0dK04960+yellow%0dK04347+yellow%0dK05200+yellow%0dK04849+yellow%0dK04354+yellow%0dK15494+tomato…	Nervous system	Organismal Systems	MSTRG.21292|MSTRG.30839
3	Alcoholism	KEGG PATHWAY	map05034	3/378	205/14292	0.911198243726	1.0	Pig.11314|Pig.15389|MSTRG.30839	http://www.genome.jp/kegg-bin/show_pathway?map=map05034&multi_query=K11254+tomato,red%0d%0aK04630+tomato,red%0d%0aK11409+yellow%0dK11418+yellow%0dK04539+yellow%0dK04538+yellow%0dK04537+yellow%0dK04536+tomato%0dK04534+yellow%0dK05208+yellow%0dK05209+yellow%0dK06067+yellow%0dK11303+yellow%0dK09048+yellow%0dK11408+yellow%0dK05210+yellow%0dK17448+yellow%0dK05527+green%0dK11252+yellow%0dK08045+yellow%…	Substance dependence	Human Diseases	H4c12|H4c12|MSTRG.30839
1	ErbB signaling pathway	KEGG PATHWAY	map04012	1/378	92/14292	0.9157525935340001	1.0	MSTRG.25007	http://www.genome.jp/kegg-bin/show_pathway?map=map04012&multi_query=K04707+tomato,red%0d%0aK04515+yellow%0dK04410+yellow%0dK07203+yellow%0dK04430+yellow%0dK04431+yellow%0dK02677+yellow%0dK01116+tomato%0dK03083+yellow%0dK04438+yellow%0dK08774+yellow%0dK11224+tomato%0dK11223+yellow%0dK02158+yellow%0dK03163+green%0dK05083+yellow%0dK09593+yellow%0dK08523+yellow%0dK05733+yellow%0dK04375+yellow%0dK0573…	Signal transduction	Environmental Information Processing	MSTRG.25007
2	Autophagy - animal	KEGG PATHWAY	map04140	2/378	153/14292	0.915770562254	1.0	MSTRG.37477|Pig.09385	http://www.genome.jp/kegg-bin/show_pathway?map=map04140&multi_query=K08512+yellow,red%0d%0aK17907+tomato,red%0d%0aK20402+yellow%0dK01365+tomato%0dK01110+yellow%0dK17890+yellow%0dK08852+yellow%0dK19730+yellow%0dK02158+yellow%0dK21248+yellow%0dK21249+yellow%0dK21245+tomato%0dK21246+yellow%0dK21247+yellow%0dK04371+yellow%0dK17889+yellow%0dK17888+yellow%0dK01363+yellow%0dK21250+yellow%0dK08270+yellow…	Transport and catabolism	Cellular Processes	MSTRG.37477|VAMP8
1	B cell receptor signaling pathway	KEGG PATHWAY	map04662	1/378	93/14292	0.917995235755	1.0	Pig.22420	http://www.genome.jp/kegg-bin/show_pathway?map=map04662&multi_query=K06856+tomato,red%0d%0aK07860+yellow%0dK03084+yellow%0dK04735+yellow%0dK03083+yellow%0dK04392+yellow%0dK07210+yellow%0dK05859+yellow%0dK05730+yellow%0dK06467+yellow%0dK00922+yellow%0dK06465+yellow%0dK07370+yellow%0dK07371+yellow%0dK04456+tomato%0dK04379+yellow%0dK04369+yellow%0dK12229+yellow%0dK04371+yellow%0dK19831+yellow%0dK125…	Immune system	Organismal Systems	IGLL1
1	Thyroid hormone synthesis	KEGG PATHWAY	map04918	1/378	93/14292	0.917995235755	1.0	MSTRG.20603	http://www.genome.jp/kegg-bin/show_pathway?map=map04918&multi_query=K08044+tomato,red%0d%0aK19663+yellow%0dK09293+tomato%0dK01539+yellow%0dK02677+yellow%0dK04958+yellow%0dK15173+yellow%0dK08522+yellow%0dK16141+tomato%0dK08042+yellow%0dK08041+yellow%0dK09487+tomato%0dK08047+yellow%0dK08046+yellow%0dK08045+yellow%0dK08049+yellow%0dK08048+yellow%0dK04960+yellow%0dK14702+yellow%0dK05858+yellow%0dK143…	Endocrine system	Organismal Systems	MSTRG.20603
1	Retinol metabolism	KEGG PATHWAY	map00830	1/378	96/14292	0.924372159837	1.0	Pig.17258	http://www.genome.jp/kegg-bin/show_pathway?map=map00830&multi_query=K11154+yellow,red%0d%0aK17685+tomato%0dK17687+tomato%0dK17720+yellow%0dK17689+green%0dK13980+yellow%0dK11157+yellow%0dK11146+yellow%0dK11147+yellow%0dK11149+yellow%0dK09516+yellow%0dK00157+yellow%0dK07437+yellow%0dK07408+yellow%0dK07409+yellow%0dK07420+yellow%0dK07424+tomato%0dK07425+tomato%0dK12664+yellow%0dK12665+yellow%0dK1336…	Metabolism of cofactors and vitamins	Metabolism	RDH16-207
1	RNA degradation	KEGG PATHWAY	map03018	1/378	97/14292	0.926385918893	1.0	MSTRG.37104	http://www.genome.jp/kegg-bin/show_pathway?map=map03018&multi_query=K04077+tomato,red%0d%0aK03679+yellow%0dK03678+tomato%0dK00850+tomato%0dK12590+yellow%0dK01689+tomato%0dK12615+tomato%0dK12597+yellow%0dK12617+yellow%0dK12616+yellow%0dK12592+yellow%0dK12593+yellow%0dK12613+yellow%0dK12591+yellow%0dK12619+yellow%0dK12618+yellow%0dK12598+tomato%0dK12599+yellow%0dK18681+yellow%0dK12584+yellow%0dK040…	Folding, sorting and degradation	Genetic Information Processing	MSTRG.37104
2	Spliceosome	KEGG PATHWAY	map03040	2/378	162/14292	0.9308315359980001	1.0	Pig.23027|Pig.11459	http://www.genome.jp/kegg-bin/show_pathway?map=map03040&multi_query=K03283+tomato,red%0d%0aK12830+yellow,red%0d%0aK10599+yellow%0dK12733+yellow%0dK12880+yellow%0dK12881+tomato%0dK12882+yellow%0dK12883+yellow%0dK12884+yellow%0dK12885+yellow%0dK12886+tomato%0dK12887+tomato%0dK12888+tomato%0dK12889+yellow%0dK11099+yellow%0dK12817+yellow%0dK12816+yellow%0dK12815+yellow%0dK09567+yellow%0dK12812+yellow…	Transcription	Genetic Information Processing	SF3B3-201|HSPA1L-203
2	Retrograde endocannabinoid signaling	KEGG PATHWAY	map04723	2/378	165/14292	0.93526000456	1.0	MSTRG.20603|MSTRG.30839	http://www.genome.jp/kegg-bin/show_pathway?map=map04723&multi_query=K08044+tomato,red%0d%0aK04630+tomato,red%0d%0aK05200+yellow%0dK15015+yellow%0dK03949+yellow%0dK03948+tomato%0dK04849+yellow%0dK03943+yellow%0dK05175+yellow%0dK14556+yellow%0dK03940+yellow%0dK03947+yellow%0dK03946+yellow%0dK03944+tomato%0dK11987+yellow%0dK04277+yellow%0dK04371+yellow%0dK05197+yellow%0dK05192+yellow%0dK05190+yellow…	Nervous system	Organismal Systems	MSTRG.20603|MSTRG.30839
1	Choline metabolism in cancer	KEGG PATHWAY	map05231	1/378	105/14292	0.9406850270139999	1.0	Pig.09656	http://www.genome.jp/kegg-bin/show_pathway?map=map05231&multi_query=K08200+yellow,red%0d%0aK07860+yellow%0dK00994+tomato%0dK01116+tomato%0dK01115+yellow%0dK08268+yellow%0dK04392+yellow%0dK03163+green%0dK05748+yellow%0dK07208+yellow%0dK04357+yellow%0dK06128+yellow%0dK08732+yellow%0dK06515+yellow%0dK08202+yellow%0dK04379+yellow%0dK16342+yellow%0dK04440+yellow%0dK02677+yellow%0dK04371+yellow%0dK0608…	Cancer: overview	Human Diseases	SLC22A3-201
1	Longevity regulating pathway	KEGG PATHWAY	map04211	1/378	107/14292	0.9438038166730001	1.0	MSTRG.20603	http://www.genome.jp/kegg-bin/show_pathway?map=map04211&multi_query=K08044+tomato,red%0d%0aK07203+yellow%0dK11411+yellow%0dK04735+yellow%0dK07205+yellow%0dK05459+yellow%0dK19730+yellow%0dK07198+yellow%0dK07199+tomato%0dK02159+yellow%0dK03781+yellow%0dK08042+yellow%0dK08041+yellow%0dK08047+yellow%0dK08046+yellow%0dK08045+yellow%0dK07359+yellow%0dK08048+yellow%0dK21357+yellow%0dK04564+yellow%0dK203…	Aging	Organismal Systems	MSTRG.20603
1	C-type lectin receptor signaling pathway	KEGG PATHWAY	map04625	1/378	108/14292	0.9453013251279999	1.0	Pig.12419	http://www.genome.jp/kegg-bin/show_pathway?map=map04625&multi_query=K09444+yellow,red%0d%0aK14958+yellow%0dK12799+yellow%0dK10070+yellow%0dK04693+yellow%0dK04513+yellow%0dK10074+yellow%0dK07830+yellow%0dK04735+yellow%0dK04734+yellow%0dK14957+yellow%0dK10059+yellow%0dK12496+yellow%0dK11221+tomato%0dK11220+tomato%0dK07211+yellow%0dK07210+yellow%0dK17334+yellow%0dK04398+yellow%0dK04960+yellow%0dK044…	Immune system	Organismal Systems	IRF1-201
1	GnRH signaling pathway	KEGG PATHWAY	map04912	1/378	108/14292	0.9453013251279999	1.0	MSTRG.20603	http://www.genome.jp/kegg-bin/show_pathway?map=map04912&multi_query=K08044+tomato,red%0d%0aK04515+yellow%0dK04432+yellow%0dK04433+yellow%0dK04430+yellow%0dK04431+yellow%0dK02677+yellow%0dK01115+yellow%0dK04393+yellow%0dK03099+yellow%0dK08521+yellow%0dK08522+yellow%0dK06068+yellow%0dK08043+yellow%0dK08042+yellow%0dK08041+yellow%0dK08047+yellow%0dK04416+yellow%0dK08045+yellow%0dK08049+yellow%0dK080…	Endocrine system	Organismal Systems	MSTRG.20603
2	Non-alcoholic fatty liver disease (NAFLD)	KEGG PATHWAY	map04932	2/378	174/14292	0.946990165915	1.0	Pig.07300|MSTRG.17961	http://www.genome.jp/kegg-bin/show_pathway?map=map04932&multi_query=K02270+tomato,red%0d%0aK08852+yellow%0dK02159+yellow%0dK03949+yellow%0dK03948+tomato%0dK03943+yellow%0dK03942+yellow%0dK03940+yellow%0dK03947+yellow%0dK03946+yellow%0dK03944+tomato%0dK16341+yellow%0dK07209+yellow%0dK04374+tomato%0dK12406+yellow%0dK04389+yellow%0dK05055+yellow%0dK00417+yellow%0dK11351+yellow%0dK11353+yellow%0dK113…	Endocrine and metabolic disease	Human Diseases	COX7A2-201|MSTRG.17961
2	Measles	KEGG PATHWAY	map05162	2/378	175/14292	0.948161086733	1.0	Pig.22420|Pig.11459	http://www.genome.jp/kegg-bin/show_pathway?map=map05162&multi_query=K03283+tomato,red%0d%0aK06856+tomato,red%0d%0aK11224+tomato%0dK11221+tomato%0dK11220+tomato%0dK11223+yellow%0dK02091+yellow%0dK02089+yellow%0dK04007+yellow%0dK11859+yellow%0dK04503+yellow%0dK04389+yellow%0dK04467+yellow%0dK04734+yellow%0dK11217+yellow%0dK11218+yellow%0dK11219+yellow%0dK12646+yellow%0dK12647+yellow%0dK03237+yellow…	Infectious disease: viral	Human Diseases	IGLL1|HSPA1L-203
1	HIF-1 signaling pathway	KEGG PATHWAY	map04066	1/378	112/14292	0.9509037456299999	1.0	Pig.06785	http://www.genome.jp/kegg-bin/show_pathway?map=map04066&multi_query=K16366+yellow,red%0d%0aK04515+yellow%0dK05087+yellow%0dK04692+yellow%0dK01689+tomato%0dK02677+yellow%0dK07203+yellow%0dK04735+yellow%0dK13241+yellow%0dK05096+yellow%0dK05437+yellow%0dK08268+yellow%0dK10160+yellow%0dK03163+green%0dK06503+yellow%0dK09592+tomato%0dK05055+yellow%0dK16451+yellow%0dK00134+yellow%0dK03868+yellow%0dK0909…	Signal transduction	Environmental Information Processing	EDN1-201
1	Phosphatidylinositol signaling system	KEGG PATHWAY	map04070	1/378	113/14292	0.9522125174320001	1.0	Pig.17238	http://www.genome.jp/kegg-bin/show_pathway?map=map04070&multi_query=K00920+yellow,red%0d%0aK00999+yellow%0dK13711+tomato%0dK02677+yellow%0dK01110+yellow%0dK01116+tomato%0dK00915+yellow%0dK00914+yellow%0dK00911+yellow%0dK00913+yellow%0dK03163+green%0dK20279+yellow%0dK04960+yellow%0dK05860+yellow%0dK05861+yellow%0dK13024+yellow%0dK00889+yellow%0dK07756+yellow%0dK03084+yellow%0dK02649+yellow%0dK0218…	Signal transduction	Environmental Information Processing	PIP4K2C-202
2	Phospholipase D signaling pathway	KEGG PATHWAY	map04072	2/378	183/14292	0.956680809709	1.0	Pig.22420|MSTRG.20603	http://www.genome.jp/kegg-bin/show_pathway?map=map04072&multi_query=K08044+tomato,red%0d%0aK06856+tomato,red%0d%0aK01116+tomato%0dK01115+yellow%0dK18441+yellow%0dK16342+yellow%0dK04275+yellow%0dK04371+yellow%0dK04166+yellow%0dK05050+yellow%0dK05855+yellow%0dK00901+tomato%0dK05859+yellow%0dK05858+yellow%0dK04346+yellow%0dK05450+yellow%0dK02833+yellow%0dK17447+yellow%0dK17449+yellow%0dK17448+yellow…	Signal transduction	Environmental Information Processing	IGLL1|MSTRG.20603
3	Cytokine-cytokine receptor interaction	KEGG PATHWAY	map04060	3/378	251/14292	0.96406297777	1.0	Pig.13760|Pig.18404|Pig.11226	http://www.genome.jp/kegg-bin/show_pathway?map=map04060&multi_query=K05508+yellow,red%0d%0aK12964+yellow,red%0d%0aK05496+yellow,red%0d%0aK04738+yellow%0dK05444+yellow%0dK05445+yellow%0dK05447+yellow%0dK05440+yellow%0dK05441+yellow%0dK05443+yellow%0dK05174+yellow%0dK16620+yellow%0dK05171+yellow%0dK16622+yellow%0dK05173+yellow%0dK21083+yellow%0dK05146+yellow%0dK05472+yellow%0dK13072+yellow%0dK04188…	Signaling molecules and interaction	Environmental Information Processing	CX3CL1|GDF10-201|CCL4-202
1	T cell receptor signaling pathway	KEGG PATHWAY	map04660	1/378	129/14292	0.968993506005	1.0	MSTRG.11288	http://www.genome.jp/kegg-bin/show_pathway?map=map04660&multi_query=K06453+tomato,red%0d%0aK04410+yellow%0dK06454+yellow%0dK04415+yellow%0dK04513+yellow%0dK04431+yellow%0dK04348+yellow%0dK01116+tomato%0dK03083+yellow%0dK18052+yellow%0dK04393+yellow%0dK04369+yellow%0dK07210+yellow%0dK03161+yellow%0dK03163+green%0dK02580+yellow%0dK05733+yellow%0dK05730+yellow%0dK04350+yellow%0dK05736+yellow%0dK0573…	Immune system	Organismal Systems	MSTRG.11288
